# Supplementary material for: Integrated transcriptome and proteome analysis reveals molecular responses of soybean anther under high-temperature stress
Source: Front Plant Sci. 2023 Jun 14;14:1187922. doi: 10.3389/fpls.2023.1187922 (PMC10303809; doi:10.3389/fpls.2023.1187922)
Supplement: Supplementary file 2 [file Table_1.xlsx]

## Sheet: Table S1-1
Table S1-1 Total number of differently expressed genes between CJA and TJA.
gene_id	baseMean	baseMean_control_CJA	baseMean_case_TJA	foldChange	log2FoldChange	pval	padj	up_down	expression_CJA_1	expression_CJA_2	expression_CJA_3	expression_TJA_1	expression_TJA_2	expression_TJA_3	Description	gene_symbol	GO_id	GO_term	pathway	pathway_description
Glyma.01G009000	32.6211	43.8395	21.4028	0.488208	-1.03443	0.0152951	1	Down	1.50893	2.03827	1.55203	0.728619	0.943309	0.795701
Glyma.01G016100	34.743	49.0318	20.4542	0.417162	-1.26132	0.00172285	1	Down	1.02812	0.735516	0.708546	0.180733	0.393219	0.538579	Pentatricopeptide repeat-containing protein At1g05670, mitochondrial	At1g05670,F3F20.12
Glyma.01G022000	27.6186	12.9102	42.327	3.27857	1.71307	0.00386657	1	Up	0	0	0	0	0	0
Glyma.01G087300	5.2032	8.5649	1.8415	0.215005	-2.21755	0.0444368	1	Down	0.798803	0.245395	0.414892	0.0839581	0.0798761	0.175653
Glyma.01G127200	25.3554	7.99719	42.7136	5.34108	2.41713	0.0130034	1	Up	0.354115	0.436611	0.224865	2.1562	0.563921	2.83962	Dirigent protein 3	DIR3,At5g49040,K19E20.19	GO:0048046,GO:0042349,GO:0009699	apoplast|guiding stereospecific synthesis activity|phenylpropanoid biosynthetic process
Glyma.01G134600	2.96485	0	5.92969	Inf	Inf	0.00834646	1	Up	0	0	0	0.104638	0.0509456	0.186136	Glycinol 4-dimethylallyltransferase	G4DT,Glyma10g44170,Gma.5621	GO:0031969,GO:0016021,GO:0047292	chloroplast membrane|integral component of membrane|trihydroxypterocarpan dimethylallyltransferase activity	ko00130	Ubiquinone and other terpenoid-quinone biosynthesis
Glyma.01G135500	10.6213	2.40455	18.8381	7.83436	2.96981	0.0199255	1	Up	0.113726	0	0.0586691	0.128356	0.760303	0.545693	SPX domain-containing protein 3	SPX3,At2g45130,T14P1.6	GO:0005783,GO:0016036,GO:0080040	endoplasmic reticulum|cellular response to phosphate starvation|positive regulation of cellular response to phosphate starvation
Glyma.01G167200	10.2161	15.3174	5.11474	0.333916	-1.58244	0.0346316	1	Down	0.274368	0.195482	0.139964	0.054984	0.106389	0.0420587	Filament-like plant protein 5	FPP5,At4g36120,F23E13.10, T19K4.250
Glyma.01G167700	78.0563	41.4644	114.648	2.76498	1.46727	0.00844202	1	Up	2.62643	0.140757	1.78568	5.49143	3.50267	3.79267
Glyma.01G172700	5.98043	0	11.9609	Inf	Inf	0.00495459	1	Up	0	0	0	0.743781	0.153874	0.197233	Isoflavone reductase homolog A622		GO:0005737,GO:0016491	cytoplasm|oxidoreductase activity
Glyma.01G203500	29.7505	18.3429	41.1581	2.24382	1.16595	0.0408632	1	Up	0.353749	0.515651	0.277166	1.20153	0.852966	0.650459	Probable serine/threonine-protein kinase PBL19 {ECO:0000305}	PBL19,At5g47070,K14A3.2
Glyma.02G028200	142.32	57.5255	227.115	3.94807	1.98115	0.0237993	1	Up	1.01767	3.00818	1.17437	6.77765	3.08026	11.1459	Metalloendoproteinase 5-MMP {ECO:0000303|PubMed:10574937}	5MMP {ECO:0000303|PubMed:10574937},At1g59970 {ECO:0000312|Araport:AT1G59970},T2K10.2 {ECO:0000312|EMBL:AAD14473.1}	GO:0031225,GO:0031012,GO:0005886,GO:0004222,GO:0008270	anchored component of membrane|extracellular matrix|plasma membrane|metalloendopeptidase activity|zinc ion binding
Glyma.02G042500	12.7743	4.07682	21.4717	5.26678	2.39692	0.000570552	0.836946	Up	0.0637529	0.181768	0.0657563	0.477968	0.431296	0.932415	Endochitinase		GO:0008061,GO:0004568,GO:0016998,GO:0006032,GO:0006952,GO:0000272	chitin binding|chitinase activity|cell wall macromolecule catabolic process|chitin catabolic process|defense response|polysaccharide catabolic process	ko04016,ko00520	MAPK signaling pathway - plant|Amino sugar and nucleotide sugar metabolism
Glyma.02G239100	3.80489	0	7.60978	Inf	Inf	0.012841	1	Up	0	0	0	0.0871666	0.288254	0.71008	NDR1/HIN1-like protein 13 {ECO:0000303|PubMed:26206852}	NHL13 {ECO:0000303|PubMed:26206852},At2g27080 {ECO:0000312|Araport:AT2G27080}	GO:0016021,GO:0005886,GO:0009506,GO:0006952	integral component of membrane|plasma membrane|plasmodesma|defense response
Glyma.02G258300	9.46612	4.36166	14.5706	3.34061	1.74011	0.0254469	1	Up	0.153769	0.268536	0.105437	0.326597	0.620217	1.04686	Transcription factor bHLH51	BHLH51,Synonyms=EN57,At2g40200,T7M7.8	GO:0005634,GO:0003677,GO:0003700,GO:0006355,GO:0006351	nucleus|DNA binding|transcription factor activity, sequence-specific DNA binding|regulation of transcription, DNA-templated|transcription, DNA-templated
Glyma.02G266500	8.38776	3.87119	12.9043	3.33343	1.73701	0.0304922	1	Up	0	0	0	0	1.06234	1.54524
Glyma.02G290900	3.46361	0.348395	6.57882	18.8832	4.23903	0.0167362	1	Up	0	0	0.109378	0.880835	0.172316	0.828379
Glyma.03G001600	9.49282	4.77361	14.212	2.97721	1.57396	0.048352	1	Up	0	0.27389	0.172577	0.598146	0.41725	0.146776	Acid phosphatase 1	APS1,Synonyms=APS-1(1)	GO:0003993	acid phosphatase activity
Glyma.03G032400	11.6937	2.84584	20.5415	7.21807	2.85161	0.0423502	1	Up	0.1351	0.0859126	0.0347336	0.0609076	1.1943	0.525015	SPX domain-containing protein 3	SPX3,At2g45130,T14P1.6	GO:0005783,GO:0016036,GO:0080040	endoplasmic reticulum|cellular response to phosphate starvation|positive regulation of cellular response to phosphate starvation
Glyma.03G036900	3.6098	0.732974	6.48663	8.84974	3.14564	0.0373972	1	Up	0	0.0428004	0	0	0.0842373	0	CBL-interacting protein kinase 2	CIPK2,Os07g0678600, LOC_Os07g48100,OJ1409_C08.14-1, OJ1409_C08.14-2, OsJ_024573	GO:0005622,GO:0005524,GO:0004674,GO:0035556,GO:0018105,GO:0018107	intracellular|ATP binding|protein serine/threonine kinase activity|intracellular signal transduction|peptidyl-serine phosphorylation|peptidyl-threonine phosphorylation	ko04530,ko04140,ko04068,ko04150,ko04151,ko04152,ko04371	Tight junction|Autophagy - animal|FoxO signaling pathway|mTOR signaling pathway|PI3K-Akt signaling pathway|AMPK signaling pathway|Apelin signaling pathway
Glyma.03G057500	11.7618	4.95187	18.5717	3.75044	1.90706	0.00855691	1	Up	0.159468	0.0339827	0.0271147	0.501654	0.160184	0.293576	DnaJ homolog subfamily B member 1	DNAJB1	GO:0005737,GO:0005730,GO:0001106,GO:0097201,GO:0006457	cytoplasm|nucleolus|RNA polymerase II transcription corepressor activity|negative regulation of transcription from RNA polymerase II promoter in response to stress|protein folding
Glyma.03G078300	202.334	131.495	273.173	2.07745	1.05481	0.0205028	1	Up	2.32202	2.42884	1.91963	2.68001	6.02523	6.47778	Sulfoquinovosyl transferase SQD2 {ECO:0000303|PubMed:11960029}	SQD2 {ECO:0000303|PubMed:11960029},At5g01220 {ECO:0000312|Araport:AT5G01220},F7J8.200 {ECO:0000312|EMBL:CAB69850.1}	GO:0009507,GO:0009941,GO:0031969,GO:0016021,GO:0009536,GO:0008194,GO:0016036,GO:0009247,GO:0046506	chloroplast|chloroplast envelope|chloroplast membrane|integral component of membrane|plastid|UDP-glycosyltransferase activity|cellular response to phosphate starvation|glycolipid biosynthetic process|sulfolipid biosynthetic process	ko00561	Glycerolipid metabolism
Glyma.03G135400	9.8628	14.8318	4.89378	0.329951	-1.59968	0.0368515	1	Down	0.183207	1.07628	1.20085	0.269637	0.319447	0.28109	ABC transporter G family member 15	ABCG15,Synonyms=WBC15, WBC22,At3g21090,MSA6.13	GO:0016021,GO:0005886,GO:0005524,GO:0042626,GO:0080167	integral component of membrane|plasma membrane|ATP binding|ATPase activity, coupled to transmembrane movement of substances|response to karrikin
Glyma.03G170300	21.1356	12.9041	29.3671	2.2758	1.18638	0.0209167	1	Up	0.0985509	0.157653	0.200439	0.25158	0.380101	0.336887	Transcription factor PIF1	PIF1,Synonyms=BHLH15, EN101, PIL5,At2g20180,T2G17.2	GO:0005634,GO:0003677,GO:0042802,GO:0010313,GO:0003700,GO:0015995,GO:0009740,GO:0006783,GO:0009959,GO:0010100,GO:0010187,GO:0010161,GO:0010099,GO:0010029,GO:0006355,GO:0006351	nucleus|DNA binding|identical protein binding|phytochrome binding|transcription factor activity, sequence-specific DNA binding|chlorophyll biosynthetic process|gibberellic acid mediated signaling pathway|heme biosynthetic process|negative gravitropism|negative regulation of photomorphogenesis|negative regulation of seed germination|red light signaling pathway|regulation of photomorphogenesis|regu…
Glyma.03G204100	21.2898	12.2865	30.2931	2.46556	1.30192	0.0160247	1	Up	0.179897	0.270568	0.205219	0.570407	0.393573	0.347122	Calcium-dependent protein kinase 10 {ECO:0000305}	CPK10 {ECO:0000303|PubMed:15695435},Os03g0788500 {ECO:0000312|EMBL:BAF13417.1}, LOC_Os03g57450 {ECO:0000312|EMBL:ABF99256.1},OSJNBb0024J04.20 {ECO:0000312|EMBL:AAT75244.1}	GO:0005737,GO:0005634,GO:0005886,GO:0005524,GO:0005509,GO:0009931,GO:0005516,GO:0004683,GO:0009738,GO:0035556,GO:0018105,GO:0046777	cytoplasm|nucleus|plasma membrane|ATP binding|calcium ion binding|calcium-dependent protein serine/threonine kinase activity|calmodulin binding|calmodulin-dependent protein kinase activity|abscisic acid-activated signaling pathway|intracellular signal transduction|peptidyl-serine phosphorylation|protein autophosphorylation
Glyma.03G221100	5.32013	1.51582	9.12443	6.01949	2.58964	0.0205753	1	Up	0.0222704	0.0825953	0	0.0800961	0.192406	0.327643	Probable glycerol-3-phosphate acyltransferase 2	GPAT2,At1g02390,T6A9.17, T6A9.8	GO:0016021,GO:0016020,GO:0090447,GO:0004366,GO:0016791,GO:0016024,GO:0010143,GO:0016311	integral component of membrane|membrane|glycerol-3-phosphate 2-O-acyltransferase activity|glycerol-3-phosphate O-acyltransferase activity|phosphatase activity|CDP-diacylglycerol biosynthetic process|cutin biosynthetic process|dephosphorylation	ko00561,ko00564	Glycerolipid metabolism|Glycerophospholipid metabolism
Glyma.03G251000	18.6016	10.58	26.6232	2.51637	1.33135	0.0172685	1	Up	1.05591	0.484856	0.229944	1.02874	1.33066	1.88159
Glyma.03G252600	206.207	136.22	276.194	2.02756	1.01974	0.000287906	0.711295	Up	5.62861	3.62881	4.6674	9.93398	11.0279	7.25783	GDSL esterase/lipase At5g33370	At5g33370,F19N2.90	GO:0005576,GO:0016788,GO:0016042	extracellular region|hydrolase activity, acting on ester bonds|lipid catabolic process
Glyma.03G258200	17.3531	8.49253	26.2136	3.08666	1.62605	0.0111849	1	Up	0.612101	0.389876	0.868954	1.88566	0.901988	3.08495	Ethylene-responsive transcription factor ERF023	ERF023,At1g01250,F6F3.6	GO:0005634,GO:0003677,GO:0003700,GO:0009873,GO:0006351	nucleus|DNA binding|transcription factor activity, sequence-specific DNA binding|ethylene-activated signaling pathway|transcription, DNA-templated
Glyma.04G051300	19.8428	12.6936	26.992	2.12643	1.08844	0.0401971	1	Up	0.506983	0.487564	0.240728	1.40525	0.39136	1.13574	Putative GATA transcription factor 22	GATA22,At4g26150,F20B18.260	GO:0005634,GO:0005667,GO:0003682,GO:0000977,GO:0001085,GO:0003700,GO:0044212,GO:0001228,GO:0008270,GO:0030154,GO:0007623,GO:0009740,GO:0009910,GO:0010187,GO:0010380,GO:0010468,GO:0009735,GO:0009416	nucleus|transcription factor complex|chromatin binding|RNA polymerase II regulatory region sequence-specific DNA binding|RNA polymerase II transcription factor binding|transcription factor activity, sequence-specific DNA binding|transcription regulatory region DNA binding|transcriptional activator activity, RNA polymerase II transcription regulatory region sequence-specific binding|zinc ion bindi…
Glyma.04G053000	12.0565	17.9576	6.15537	0.342772	-1.54468	0.0230619	1	Down	2.11313	1.094	1.09562	0.971216	0.72969	0
Glyma.04G102100	16.4203	24.3742	8.46642	0.347352	-1.52553	0.00850108	1	Down	0.7712	1.40621	0.749283	0.607625	0.126888	0.444459	Protein DETOXIFICATION 12 {ECO:0000303|PubMed:11739388}	DTX12 {ECO:0000303|PubMed:11739388},At1g15170 {ECO:0000312|Araport:AT1G15170},F9L1.11 {ECO:0000312|EMBL:AAD39644.1}	GO:0009507,GO:0016021,GO:0015297,GO:0015238,GO:0006855	chloroplast|integral component of membrane|antiporter activity|drug transmembrane transporter activity|drug transmembrane transport
Glyma.04G137200	4.32985	0	8.65969	Inf	Inf	0.000757141	0.982044	Up	0	0	0	1.95034	1.20544	1.83802
Glyma.04G174300	5.80922	1.39358	10.2249	7.33711	2.87521	0.0166186	1	Up	0	0	0.183328	0.402456	0.191789	0.734767	Mitochondrial outer membrane protein porin 1	VDAC1,At3g01280,T22N4.9	GO:0009507,GO:0009941,GO:0005741,GO:0005739,GO:0005886,GO:0009536,GO:0046930,GO:0005774,GO:0005773,GO:0015288,GO:0008308,GO:0006952,GO:0009617	chloroplast|chloroplast envelope|mitochondrial outer membrane|mitochondrion|plasma membrane|plastid|pore complex|vacuolar membrane|vacuole|porin activity|voltage-gated anion channel activity|defense response|response to bacterium	ko04216,ko04217,ko04218,ko04020,ko04022	Ferroptosis|Necroptosis|Cellular senescence|Calcium signaling pathway|cGMP - PKG signaling pathway
Glyma.04G230000	27.2298	2.60403	51.8556	19.9136	4.31568	0.000259527	0.676803	Up	0.0900805	0.40088	0.184341	2.14209	3.95852	7.52065
Glyma.04G230400	24.9342	14.6959	35.1726	2.39336	1.25904	0.00867592	1	Up	1.10543	1.24481	2.58189	3.52505	2.90858	5.15994
Glyma.04G250900	18.9525	9.60521	28.2997	2.94629	1.5589	0.0314129	1	Up	0.350352	0.223778	0.161318	1.28814	0.496854	0.616384	WAT1-related protein At4g08290	At4g08290,T12G13.130	GO:0016021,GO:0005886,GO:0015171,GO:0032973,GO:0080144,GO:0043090	integral component of membrane|plasma membrane|amino acid transmembrane transporter activity|amino acid export|amino acid homeostasis|amino acid import
Glyma.05G034900	12.6862	4.50374	20.8686	4.63361	2.21214	0.00173632	1	Up	0.259167	0	0	0.394455	0.661239	0.586997	Spermidine synthase 2		GO:0004766,GO:0008295	spermidine synthase activity|spermidine biosynthetic process	ko00270,ko00330,ko00410,ko00480	Cysteine and methionine metabolism|Arginine and proline metabolism|beta-Alanine metabolism|Glutathione metabolism
Glyma.05G123600	2.80146	0.391421	5.2115	13.3143	3.7349	0.0439377	1	Up	0	0.0209934	0	0.110847	0.106032	0.0481507	Probable WRKY transcription factor 35	WRKY35,At2g34830,F19I3.6	GO:0005634,GO:0043565,GO:0003700,GO:0009793,GO:0009555,GO:0006351	nucleus|sequence-specific DNA binding|transcription factor activity, sequence-specific DNA binding|embryo development ending in seed dormancy|pollen development|transcription, DNA-templated
Glyma.05G126400	24.5876	16.2629	32.9124	2.02378	1.01705	0.0482414	1	Up	0.30832	0.115612	0.212868	0.486048	0.234159	0.467689	LRR receptor-like serine/threonine-protein kinase FLS2	FLS2,At5g46330,MPL12.13, MPL12.8			ko04016	MAPK signaling pathway - plant
Glyma.05G204600	98.0613	6.31876	189.804	30.0381	4.90872	0.0124824	1	Up	0.290475	0.747019	0.124008	5.48955	3.6051	23.0165	Protein P21
Glyma.05G204800	10.3867	1.76447	19.009	10.7732	3.42937	0.000552201	0.836946	Up	0.17948	0.0781529	0.064039	1.35302	0.444867	1.43139	Protein P21
Glyma.05G234500	39.3115	24.7082	53.9147	2.18206	1.12569	0.00357401	1	Up	0.909113	0.977499	0.791444	2.17656	1.85514	1.83501	Transcription factor BEE 1	BEE1,Synonyms=BHLH44, EN77,At1g18400,F15H18.11, F15H18.16	GO:0005634,GO:0003677,GO:0003700,GO:1902448,GO:0006355,GO:0006351	nucleus|DNA binding|transcription factor activity, sequence-specific DNA binding|positive regulation of shade avoidance|regulation of transcription, DNA-templated|transcription, DNA-templated
Glyma.05G237900	21.7255	13.7798	29.6711	2.15323	1.1065	0.0264202	1	Up	0.330878	0.25436	0.394571	0.988139	1.24486	1.01825
Glyma.06G026900	6.80347	2.06984	11.5371	5.5739	2.47869	0.0152075	1	Up	0.141837	0	0.158802	0.65496	0.239172	0.586105
Glyma.06G063700	8.93248	3.54263	14.3223	4.04285	2.01537	0.0171793	1	Up	0.169007	0.0919726	0.170173	0.657619	0.25669	0.667592	Zinc finger protein 1 {ECO:0000305}	ZFP1 {ECO:0000303|PubMed:7599312},At1g80730,F23A5.8	GO:0046872,GO:0003700,GO:0009640	metal ion binding|transcription factor activity, sequence-specific DNA binding|photomorphogenesis
Glyma.06G075200	23.9414	15.9562	31.9265	2.00088	1.00064	0.0330819	1	Up	0.505978	0.971884	1.22724	0.965076	1.63465	2.51839
Glyma.06G236600	3.37493	6.13297	0.616876	0.100583	-3.31353	0.0335185	1	Down	0	0	0.140895	0	0	0	Probable metal-nicotianamine transporter YSL8	YSL8,At1g48370,F11A17.8, F11A17_27	GO:0016021,GO:0005886,GO:0022857	integral component of membrane|plasma membrane|transmembrane transporter activity
Glyma.06G238900	35.2704	21.5938	48.9469	2.2667	1.1806	0.00286278	1	Up	0.688727	0.739021	0.319186	0.941092	0.658361	1.55519	Probable 3-hydroxybutyryl-CoA dehydrogenase	mmgB,Synonyms=yqiM,BSU24160	GO:0003857,GO:0008691,GO:0070403,GO:0019605,GO:0030435	3-hydroxyacyl-CoA dehydrogenase activity|3-hydroxybutyryl-CoA dehydrogenase activity|NAD+ binding|butyrate metabolic process|sporulation resulting in formation of a cellular spore	ko00360,ko00650,ko00362	Phenylalanine metabolism|Butanoate metabolism|Benzoate degradation
Glyma.06G259100	13.7078	4.56729	22.8483	5.00259	2.32267	0.0192313	1	Up	0.274976	0.146953	0.156059	0.390067	0.787318	0.285954	TMV resistance protein N	N	GO:0005737,GO:0043531,GO:0005524,GO:0009626,GO:0007165	cytoplasm|ADP binding|ATP binding|plant-type hypersensitive response|signal transduction
Glyma.06G264400	13.9788	6.87279	21.0849	3.06788	1.61724	0.0111137	1	Up	0.248705	0.548595	0.108562	0.258325	0.217773	0.362156	Disease resistance protein TAO1 {ECO:0000305}	TAO1 {ECO:0000303|PubMed:18424557},At5g44510 {ECO:0000312|Araport:AT5G44510},MFC16.19 {ECO:0000312|EMBL:BAB09158.1}	GO:0043531,GO:0005524,GO:0042742,GO:0009816,GO:0007165	ADP binding|ATP binding|defense response to bacterium|defense response to bacterium, incompatible interaction|signal transduction
Glyma.06G281800	6.65841	10.4946	2.82219	0.268917	-1.89477	0.0446018	1	Down	0.677599	0.638555	0.409271	0.311231	0.0591972	0	Auxin-induced protein 6B		GO:0009734	auxin-activated signaling pathway	ko04075	Plant hormone signal transduction
Glyma.06G282100	12.9232	6.87895	18.9674	2.75731	1.46326	0.0341144	1	Up	1.28116	0	0.738171	1.46833	1.8522	1.97097	Auxin-induced protein 10A5		GO:0009734	auxin-activated signaling pathway	ko04075	Plant hormone signal transduction
Glyma.06G291300	4.60827	0.391421	8.82513	22.5464	4.49482	0.0321981	1	Up	0	0	0	0	0.0751664	0.277556	O-acyltransferase WSD1	WSD1,At5g37300,MNJ8.9	GO:0005783,GO:0005789,GO:0016021,GO:0005886,GO:0004144,GO:0047196,GO:0103095,GO:0019432,GO:0010025	endoplasmic reticulum|endoplasmic reticulum membrane|integral component of membrane|plasma membrane|diacylglycerol O-acyltransferase activity|long-chain-alcohol O-fatty-acyltransferase activity|wax ester synthase activity|triglyceride biosynthetic process|wax biosynthetic process
Glyma.06G321600	1.94042	0	3.88084	Inf	Inf	0.0460394	1	Up	0	0	0	0	0.1249	0.113181	Berberine bridge enzyme-like 22 {ECO:0000303|PubMed:26037923}	FAD-OXR {ECO:0000303|PubMed:18434606},At4g20860 {ECO:0000312|Araport:AT4G20860},T13K14.20 {ECO:0000312|EMBL:CAB45881.1}	GO:0005829,GO:0005576,GO:0009505,GO:0050660,GO:0016614,GO:0009753	cytosol|extracellular region|plant-type cell wall|flavin adenine dinucleotide binding|oxidoreductase activity, acting on CH-OH group of donors|response to jasmonic acid
Glyma.06G323100	16.8061	7.61945	25.9927	3.41136	1.77035	0.00245154	1	Up	0.154626	0.236478	0.158562	0.509287	0.639096	0.664338	Endoglucanase 9	CEL3,At1g71380,F26A9.24	GO:0005618,GO:0005576,GO:0005794,GO:0009505,GO:0005886,GO:0009506,GO:0008810,GO:0071555,GO:0030245	cell wall|extracellular region|Golgi apparatus|plant-type cell wall|plasma membrane|plasmodesma|cellulase activity|cell wall organization|cellulose catabolic process	ko00500	Starch and sucrose metabolism
Glyma.07G047900	11.261	5.3775	17.1445	3.18819	1.67274	0.0226462	1	Up	0.069383	0	0.117346	0.293777	0.178951	0.423539	NAC domain-containing protein 62 {ECO:0000303|PubMed:15029955}	NAC062 {ECO:0000312|EMBL:AEE78553.1},Synonyms=NTL6 {ECO:0000303|PubMed:17158162},At3g49530 {ECO:0000312|Araport:AT3G49530},T9C5.120 {ECO:0000312|EMBL:CAB62457.1}	GO:0016021,GO:0005634,GO:0005886,GO:0003677,GO:0043621,GO:0003700,GO:0070417,GO:0009814,GO:1900103,GO:0010200,GO:0006351	integral component of membrane|nucleus|plasma membrane|DNA binding|protein self-association|transcription factor activity, sequence-specific DNA binding|cellular response to cold|defense response, incompatible interaction|positive regulation of endoplasmic reticulum unfolded protein response|response to chitin|transcription, DNA-templated
Glyma.07G062700	3.75785	6.58111	0.934594	0.142012	-2.81592	0.0452865	1	Down	0.133273	0	0.135415	0	0.0384207	0
Glyma.07G076600	25.9726	10.0042	41.9409	4.19235	2.06776	0.0140497	1	Up	0.29909	0.849411	0.216516	2.73337	1.32173	1.05901	BON1-associated protein 2	BAP2,Synonyms=BAL,At2g45760,F4I18.26	GO:0016020,GO:0006952	membrane|defense response
Glyma.07G129900	25.428	16.903	33.953	2.0087	1.00626	0.0383206	1	Up	1.49227	0.42513	1.0487	2.883	2.02457	2.0267	Phospholipase A2-alpha {ECO:0000303|PubMed:16140037}	PLA2-ALPHA {ECO:0000303|PubMed:16140037},At2g06925 {ECO:0000312|Araport:AT2G06925},T4E14.19 {ECO:0000312|EMBL:AAM15017.1}	GO:0031410,GO:0005576,GO:0005794,GO:0005634,GO:0005773,GO:0005509,GO:0004623,GO:0050482,GO:0016042,GO:0006644	cytoplasmic vesicle|extracellular region|Golgi apparatus|nucleus|vacuole|calcium ion binding|phospholipase A2 activity|arachidonic acid secretion|lipid catabolic process|phospholipid metabolic process	ko04014,ko00564,ko00565,ko00590,ko00591,ko00592	Ras signaling pathway|Glycerophospholipid metabolism|Ether lipid metabolism|Arachidonic acid metabolism|Linoleic acid metabolism|alpha-Linolenic acid metabolism
Glyma.07G189300	15.0198	7.37079	22.6689	3.0755	1.62082	0.0195533	1	Up	0.146955	0.369349	0.224607	0.911669	0.252726	1.05243	Transcription factor MYB39	MYB39,Synonyms=FCA0,At4g17785,dl4925c	GO:0005634,GO:0003677,GO:0003700	nucleus|DNA binding|transcription factor activity, sequence-specific DNA binding
Glyma.07G191400	23.5278	13.0755	33.9801	2.59876	1.37782	0.0317689	1	Up	1.95421	0.910956	1.49889	3.44333	2.16706	5.82556
Glyma.07G216400	4.66582	0	9.33164	Inf	Inf	0.0348195	1	Up	0	0	0	0.185974	0.0260258	0.599589	Uncharacterized protein At1g66480	At1g66480,F28G11.8	GO:0005886	plasma membrane
Glyma.07G236700	4.4434	0.683105	8.20369	12.0094	3.58609	0.0132608	1	Up	0.234974	0	0	0.194662	0.590526	1.55103
Glyma.07G243600	5.57845	1.46595	9.69095	6.61071	2.72481	0.0229976	1	Up	0.0893679	0	0	0.239635	0.686187	0.123879	Stress-induced protein SAM22		GO:0005737,GO:0005634,GO:0010427,GO:0004864,GO:0004872,GO:0009738,GO:0006952,GO:0080163,GO:0009607	cytoplasm|nucleus|abscisic acid binding|protein phosphatase inhibitor activity|receptor activity|abscisic acid-activated signaling pathway|defense response|regulation of protein serine/threonine phosphatase activity|response to biotic stimulus
Glyma.08G006800	6.24685	2.4114	10.0823	4.18111	2.06389	0.0460171	1	Up	0	0	0	0	0	0
Glyma.08G041500	38.6642	52.8964	24.4319	0.461883	-1.1144	0.0034266	1	Down	1.74205	1.54962	2.22328	0.717474	0.95741	0.874431	Protein CUP-SHAPED COTYLEDON 2	NAC098,Synonyms=CUC2,At5g53950,K19P17.12	GO:0005634,GO:0003677,GO:0003700,GO:0090691,GO:0048366,GO:0010072,GO:0090709,GO:0010223,GO:0006351	nucleus|DNA binding|transcription factor activity, sequence-specific DNA binding|formation of plant organ boundary|leaf development|primary shoot apical meristem specification|regulation of timing of plant organ formation|secondary shoot formation|transcription, DNA-templated
Glyma.08G044400	25.6869	11.7168	39.6571	3.38464	1.759	0.0234463	1	Up	0.075685	0.264802	0.173619	0.73104	0.213323	0.696084	Protein SAR DEFICIENT 1 {ECO:0000303|PubMed:20921422}	SARD1 {ECO:0000303|PubMed:20921422},At1g73805 {ECO:0000312|Araport:AT1G73805},F25P22.22 {ECO:0000312|EMBL:AAG52065.1}	GO:0005634,GO:0043565,GO:0003700,GO:0071219,GO:0042742,GO:0002229,GO:0009626,GO:1900426,GO:0080142,GO:0010112,GO:0006355,GO:0009617,GO:0010224,GO:0006351	nucleus|sequence-specific DNA binding|transcription factor activity, sequence-specific DNA binding|cellular response to molecule of bacterial origin|defense response to bacterium|defense response to oomycetes|plant-type hypersensitive response|positive regulation of defense response to bacterium|regulation of salicylic acid biosynthetic process|regulation of systemic acquired resistance|regulatio…
Glyma.08G052800	26.806	16.8606	36.7513	2.17971	1.12414	0.0486497	1	Up	0.64282	0.711336	0.640948	0.702717	2.0172	1.12912	Peptidyl-prolyl cis-trans isomerase FKBP17-2, chloroplastic	FKBP17-2,At1g18170,T10F20.17	GO:0009507,GO:0009543,GO:0009535,GO:0005789,GO:0005528,GO:0003755,GO:0061077	chloroplast|chloroplast thylakoid lumen|chloroplast thylakoid membrane|endoplasmic reticulum membrane|FK506 binding|peptidyl-prolyl cis-trans isomerase activity|chaperone-mediated protein folding
Glyma.08G059900	3.47363	0.391421	6.55585	16.7488	4.06599	0.0166218	1	Up	0	0.0367553	0	0.356294	0.0908336	0.19581	Transcription factor MYB39	MYB39,Synonyms=FCA0,At4g17785,dl4925c	GO:0005634,GO:0003677,GO:0003700	nucleus|DNA binding|transcription factor activity, sequence-specific DNA binding
Glyma.08G062700	7.69386	2.11971	13.268	6.25934	2.64601	0.00533019	1	Up	0.0448836	0.0248647	0.0682462	0.223889	0.176081	0.330569	Probably inactive leucine-rich repeat receptor-like protein kinase At5g48380	At5g48380,K23F3.10, MJE7.1
Glyma.08G079100	47.7539	20.1504	75.3574	3.73975	1.90294	0.0299312	1	Up	0.855043	1.26811	0.45551	1.84866	2.31172	5.62813	Polygalacturonase inhibitor 2	PGIP2	GO:0005618,GO:0005576,GO:0016020,GO:0006952	cell wall|extracellular region|membrane|defense response
Glyma.08G080200	1.97267	0	3.94534	Inf	Inf	0.0447331	1	Up	0	0	0	0.0390343	0.0944507	0.120498	Berberine bridge enzyme-like 8 {ECO:0000303|PubMed:26037923}	At1g30700 {ECO:0000312|Araport:AT1G30700},T5I8.15 {ECO:0000312|EMBL:AAD25757.1}	GO:0005618,GO:0005576,GO:0050660,GO:0016614	cell wall|extracellular region|flavin adenine dinucleotide binding|oxidoreductase activity, acting on CH-OH group of donors
Glyma.08G108200	12.0806	17.808	6.35321	0.356761	-1.48697	0.0289967	1	Down	1.75175	1.04306	0.855052	0.445264	0.740221	0.130061	Protein RALF-like 32	RALFL32,At4g14010,dl3045c, FCAALL.140	GO:0048046,GO:0005622,GO:0009506,GO:0005179,GO:0004871,GO:0019722,GO:0007267	apoplast|intracellular|plasmodesma|hormone activity|signal transducer activity|calcium-mediated signaling|cell-cell signaling
Glyma.08G128100	10.7346	3.81866	17.6506	4.62218	2.20857	0.00423427	1	Up	0.139792	0	0.569858	0.628073	1.24986	1.35028	Basic blue protein	ARPN,At2g02850,T17M13.2	GO:0046658,GO:0048046,GO:0031012,GO:0005578,GO:0009055,GO:0046872,GO:0048653,GO:0055114,GO:0009856	anchored component of plasma membrane|apoplast|extracellular matrix|proteinaceous extracellular matrix|electron carrier activity|metal ion binding|anther development|oxidation-reduction process|pollination
Glyma.08G150500	3.38911	0.69679	6.08144	8.72779	3.12562	0.0477933	1	Up	0	0	0.0591409	0.0261079	0.0251068	0.106407	Vicianin hydrolase {ECO:0000312|EMBL:ABD03937.1}		GO:0004553,GO:0050392,GO:0016052	hydrolase activity, hydrolyzing O-glycosyl compounds|vicianin beta-glucosidase activity|carbohydrate catabolic process
Glyma.08G182100	64.6309	40.5067	88.755	2.19112	1.13167	0.00224239	1	Up	0.7706	1.33167	1.25237	1.89797	1.91786	2.63873	Cytochrome P450 71D10	CYP71D10	GO:0016020,GO:0020037,GO:0005506,GO:0016709,GO:0044550	membrane|heme binding|iron ion binding|oxidoreductase activity, acting on paired donors, with incorporation or reduction of molecular oxygen, NAD(P)H as one donor, and incorporation of one atom of oxygen|secondary metabolite biosynthetic process
Glyma.08G194800	2.13153	0	4.26306	Inf	Inf	0.0340018	1	Up	0	0	0	0.138934	0.201479	0.145168
Glyma.08G235100	21.553	30.4595	12.6465	0.41519	-1.26816	0.0265407	1	Down	2.54486	4.32259	5.78523	1.10376	2.34677	0.751712
Glyma.08G245700	6.99508	10.9701	3.02003	0.275295	-1.86095	0.0498006	1	Down	0.15588	0.389792	0.265883	0.0467904	0.11287	0.072006	Probable endo-1,3(4)-beta-glucanase ARB_01444 {ECO:0000305}	ARB_01444	GO:0005618,GO:0005576,GO:0052861,GO:0052862,GO:0008152	cell wall|extracellular region|glucan endo-1,3-beta-glucanase activity, C-3 substituted reducing group|glucan endo-1,4-beta-glucanase activity, C-3 substituted reducing group|metabolic process
Glyma.08G250300	2.68191	5.36382	0	0	#NAME?	0.00915527	1	Down	0.24956	0.156664	0.316198	0	0	0
Glyma.08G305600	20.0607	26.9501	13.1712	0.488727	-1.0329	0.0475195	1	Down	0.394295	0.561667	0.190378	0.16693	0.121398	0.33958	Disease resistance RPP13-like protein 4	RPP13L4,Synonyms=ZAR1 {ECO:0000303|PubMed:20368970},At3g50950,F18B3.230
Glyma.08G320400	27.8243	16.2636	39.385	2.42167	1.276	0.00458106	1	Up	0.32344	0.511425	0.337521	0.871049	0.87437	1.46978
Glyma.08G341300	2.41228	0	4.82456	Inf	Inf	0.0424819	1	Up	0	0	0	0	0.342889	0.603041	Kunitz-type trypsin inhibitor KTI1	KTI1	GO:0004867	serine-type endopeptidase inhibitor activity
Glyma.09G018900	12.4371	1.95711	22.9171	11.7097	3.54963	0.0452523	1	Up	0	0.0889348	0	0.147889	0.0848949	0.646135	Probable leucine-rich repeat receptor-like protein kinase At5g49770	At5g49770,K2I5.14
Glyma.09G040400	8.65731	3.28713	14.0275	4.2674	2.09336	0.0122906	1	Up	0.176542	0.330632	0.122701	0.565493	0.851714	0.964957	Disease resistance response protein DRRG49-C		GO:0006952,GO:0009607	defense response|response to biotic stimulus
Glyma.09G040600	16.0512	4.53111	27.5714	6.08491	2.60524	0.00871532	1	Up	0.323379	0.0678946	0.32985	0.823413	0.784622	2.23547	Protein LlR18B	LLR18B	GO:0016787,GO:0006952,GO:0009607	hydrolase activity|defense response|response to biotic stimulus
Glyma.09G067900	12.9411	5.38632	20.496	3.80519	1.92797	0.0049475	1	Up	0.372404	0.303106	0.0960371	1.07278	0.467247	1.1683	RING-H2 finger protein ATL33	ATL33,At2g37580,F13M22.1
Glyma.09G122500	94.3433	131.149	57.5377	0.438721	-1.18862	0.00814533	1	Down	1.59325	1.50169	3.2521	1.11713	0.725482	1.05936	Isoprene synthase, chloroplastic	ISPS	GO:0009507,GO:0034009,GO:0000287,GO:0008152	chloroplast|isoprene synthase activity|magnesium ion binding|metabolic process
Glyma.09G126100	2.17399	4.34797	0	0	#NAME?	0.0252425	1	Down	0.260097	0	0	0	0	0	Putative pentatricopeptide repeat-containing protein At3g49142	PCMP-H77,At3g49142,F2K15.2, T2J13.20
Glyma.09G132100	16.3859	8.44532	24.3264	2.88046	1.5263	0.00868525	1	Up	0.177559	0.364179	0.0604923	0.849877	0.463054	0.491554	Probable polygalacturonase	GSVIVT00026920001, LOC100243180	GO:0016021,GO:0004650,GO:0005975	integral component of membrane|polygalacturonase activity|carbohydrate metabolic process
Glyma.09G138000	36.0765	12.2728	59.8802	4.8791	2.28661	0.0259563	1	Up	0.621555	0.609233	0.476875	2.06951	1.42151	5.14023
Glyma.09G174100	7.06447	11.0398	3.0891	0.279813	-1.83746	0.0424384	1	Down	0	0	0	0	0	0
Glyma.09G179800	6.7873	2.47495	11.0997	4.4848	2.16504	0.0278056	1	Up	0.0735926	0.101025	0.228506	0.724194	0.576311	0.875755	Heavy metal-associated isoprenylated plant protein 46 {ECO:0000303|PubMed:21072340, ECO:0000303|PubMed:23368984}	HIPP46 {ECO:0000303|PubMed:21072340, ECO:0000303|PubMed:23368984},Synonyms=FP5 {ECO:0000303|PubMed:8837031},At5g48290 {ECO:0000312|Araport:AT5G48290},K23F3.1 {ECO:0000312|EMBL:BAA98186.1}	GO:0005737,GO:0046914,GO:0046916,GO:0030001	cytoplasm|transition metal ion binding|cellular transition metal ion homeostasis|metal ion transport
Glyma.09G195300	3.34452	0	6.68903	Inf	Inf	0.0322551	1	Up	0	0	0	0	0.119034	0.626677
Glyma.09G198900	86.3076	56.5235	116.092	2.05386	1.03834	0.0214651	1	Up	2.52223	3.59983	2.77476	4.69423	4.59848	8.96467	Dirigent protein 5	DIR5,At1g64160,F22C12.8	GO:0048046,GO:0042349,GO:1901599	apoplast|guiding stereospecific synthesis activity|(-)-pinoresinol biosynthetic process
Glyma.09G210400	3.97535	0.391421	7.55927	19.3124	4.27145	0.00697184	1	Up	0	0.0153908	0	0.0598835	0.127594	0.0977118	Disease resistance protein RPM1	RPM1,Synonyms=RPS3,At3g07040,F17A9.20
Glyma.09G272100	17.4304	6.72319	28.1376	4.18516	2.06528	0.0229917	1	Up	0.101668	0.0430474	0.0516835	0.130384	0.22304	0.424848	Probable LRR receptor-like serine/threonine-protein kinase At4g36180	At4g36180,F23E13.70
Glyma.09G277800	11.9604	0	23.9207	Inf	Inf	0.00490247	1	Up	0	0	0	0.707241	0.176451	1.71214	Cationic peroxidase 1	PNC1	GO:0005576,GO:0020037,GO:0046872,GO:0004601,GO:0042744,GO:0006979	extracellular region|heme binding|metal ion binding|peroxidase activity|hydrogen peroxide catabolic process|response to oxidative stress	ko00940	Phenylpropanoid biosynthesis
Glyma.09G281800	191.108	107.985	274.231	2.53954	1.34457	0.0217278	1	Up	3.72784	2.85109	3.93464	9.99007	4.58378	13.4825	Isoliquiritigenin 2'-O-methyltransferase		GO:0033802,GO:0030751	isoliquiritigenin 2'-O-methyltransferase activity|licodione 2'-O-methyltransferase activity
Glyma.09G281900	24.5076	11.4763	37.5388	3.271	1.70973	0.0235517	1	Up	0.576877	0.419675	0.274927	1.41493	0.505251	1.88422	Isoliquiritigenin 2'-O-methyltransferase		GO:0033802,GO:0030751	isoliquiritigenin 2'-O-methyltransferase activity|licodione 2'-O-methyltransferase activity
Glyma.09G284200	3.31018	0	6.62035	Inf	Inf	0.0133839	1	Up	0	0	0	0.365214	0.0547191	0.173681	Sugar transport protein 10	STP10,At3g19940,MPN9.19	GO:0005887,GO:0005886,GO:0055055,GO:0005354,GO:0009679,GO:0015578,GO:0071333,GO:0046323,GO:0008646	integral component of plasma membrane|plasma membrane|D-glucose:proton symporter activity|galactose transmembrane transporter activity|hexose:proton symporter activity|mannose transmembrane transporter activity|cellular response to glucose stimulus|glucose import|high-affinity hexose transport
Glyma.10G013000	3.86077	0.341553	7.37999	21.6072	4.43344	0.0395167	1	Up	0.13227	0	0	1.61839	1.24922	0
Glyma.10G016900	13.3201	6.63713	20.0031	3.01382	1.59159	0.0184767	1	Up	0.0430589	0.0527662	0	0.0768394	0.0366089	0.280034	Exopolygalacturonase clone GBGE184	PGA3,At1g02790,F22D16.22, T14P4_2	GO:0005618,GO:0005576,GO:0047911,GO:0004650,GO:0005975,GO:0071555	cell wall|extracellular region|galacturan 1,4-alpha-galacturonidase activity|polygalacturonase activity|carbohydrate metabolic process|cell wall organization	ko00040	Pentose and glucuronate interconversions
Glyma.10G082800	4.52445	1.03834	8.01056	7.71476	2.94762	0.0255112	1	Up	0.027394	0	0.0278853	0.247622	0.190526	0.202875	Nuclear transcription factor Y subunit A-10	NFYA10,At5g06510,F15M7.4	GO:0016602,GO:0003677,GO:0003700,GO:0006351	CCAAT-binding factor complex|DNA binding|transcription factor activity, sequence-specific DNA binding|transcription, DNA-templated
Glyma.10G184700	15.1739	2.09037	28.2574	13.5179	3.7568	0.0365463	1	Up	0	0	0.54473	1.4552	0.426352	4.52122	Inhibitor of trypsin and hageman factor		GO:0004867,GO:0009611	serine-type endopeptidase inhibitor activity|response to wounding
Glyma.10G193500	12.833	7.24171	18.4243	2.54419	1.3472	0.0412749	1	Up	0.114454	0.0455794	0.158623	0.33987	0.563155	0.175035	Superoxide dismutase [Fe], chloroplastic	SODB	GO:0009507,GO:0046872,GO:0004784	chloroplast|metal ion binding|superoxide dismutase activity	ko04146,ko04013,ko04068	Peroxisome|MAPK signaling pathway - fly|FoxO signaling pathway
Glyma.10G220700	22.9886	11.822	34.1553	2.88913	1.53063	0.00276717	1	Up	0.157769	0.0254652	0.14857	0.337666	0.335073	0.258106	Probable LRR receptor-like serine/threonine-protein kinase At1g34110	At1g34110,F12G12.7	GO:0016021,GO:0005524,GO:0004674	integral component of membrane|ATP binding|protein serine/threonine kinase activity
Glyma.10G224300	25.0769	33.5895	16.5644	0.493141	-1.01993	0.0248636	1	Down	1.74657	1.17934	2.28147	0.885459	0.867365	0.655783
Glyma.10G253900	9.88437	4.71005	15.0587	3.19714	1.67678	0.029047	1	Up	0.106194	0.0946325	0.064713	0.229104	0.220601	0.451096	Cysteine-rich receptor-like protein kinase 26	CRK26,At4g38830,T9A14.110
Glyma.10G271500	3.28708	0	6.57417	Inf	Inf	0.0470349	1	Up	0	0	0	0.0790905	0.203892	0	Probable protein phosphatase 2C 15	At1g68410,T2E12.9	GO:0046872,GO:0004722	metal ion binding|protein serine/threonine phosphatase activity
Glyma.10G276600	2.90719	0	5.81438	Inf	Inf	0.0300105	1	Up	0	0	0	0.0425808	0.0817416	0.285025	Protein NUCLEAR FUSION DEFECTIVE 4 {ECO:0000303|PubMed:16698901}	NFD4 {ECO:0000303|PubMed:16698901},At1g31470 {ECO:0000312|Araport:AT1G31470},T8E3.15 {ECO:0000312|EMBL:AAG51261.1}	GO:0016021,GO:0000741,GO:0010197,GO:0009651,GO:0006810	integral component of membrane|karyogamy|polar nucleus fusion|response to salt stress|transport
Glyma.10G282100	38.4891	59.0927	17.8856	0.30267	-1.72418	1.04899e-05	0.127296	Down	1.17337	1.2318	0.960754	0.387073	0.309829	0.442437	FAD-dependent urate hydroxylase {ECO:0000305|PubMed:23760935}	hpxO {ECO:0000303|PubMed:23760935},ACIAD3540 {ECO:0000312|EMBL:CAG70183.1}	GO:0071949,GO:0070404,GO:0070402,GO:0016709,GO:0055114,GO:0006144,GO:0019628	FAD binding|NADH binding|NADPH binding|oxidoreductase activity, acting on paired donors, with incorporation or reduction of molecular oxygen, NAD(P)H as one donor, and incorporation of one atom of oxygen|oxidation-reduction process|purine nucleobase metabolic process|urate catabolic process
Glyma.10G283500	14.5761	20.6998	8.45233	0.408329	-1.29219	0.0366137	1	Down	0.276429	0.320011	0.467155	0.0835825	0.259196	0.233419	Serine/threonine protein phosphatase 2A 57 kDa regulatory subunit B' iota isoform	B'IOTA,At5g25510,T14C9.50	GO:0000159,GO:0019888,GO:0007165	protein phosphatase type 2A complex|protein phosphatase regulator activity|signal transduction	ko04113,ko04114,ko04071,ko04151,ko04152,ko03015	Meiosis - yeast|Oocyte meiosis|Sphingolipid signaling pathway|PI3K-Akt signaling pathway|AMPK signaling pathway|mRNA surveillance pathway
Glyma.11G025600	28.6176	12.2796	44.9557	3.66099	1.87223	0.00111622	1	Up	0.470354	0.520178	0.400048	1.89202	0.918608	2.28995	Thaumatin-like protein		GO:0005576,GO:0016787,GO:0006952,GO:0009607	extracellular region|hydrolase activity|defense response|response to biotic stimulus
Glyma.11G029100	48.2327	31.0086	65.4567	2.11092	1.07787	0.00295789	1	Up	0.759361	0.429619	0.430587	2.06387	0.955448	1.27711	Probable protein cornichon homolog 2	At1g12340,F5O11.7	GO:0016021,GO:0006810	integral component of membrane|transport
Glyma.11G070600	11.6591	2.87321	20.4451	7.11575	2.83102	0.000212544	0.656121	Up	0	0.0764853	0.163218	0.469596	0.616339	0.741918	Isoflavone reductase	IFR	GO:0047526	2'-hydroxyisoflavone reductase activity
Glyma.11G095100	12.2923	0	24.5847	Inf	Inf	0.00186566	1	Up	0	0	0	1.56561	0.269233	0.580012	Glucan endo-1,3-beta-glucosidase, acidic isoform GL161		GO:0005615,GO:0042973,GO:0005975,GO:0006952	extracellular space|glucan endo-1,3-beta-D-glucosidase activity|carbohydrate metabolic process|defense response
Glyma.11G098400	186.508	95.724	277.292	2.89678	1.53445	0.0153401	1	Up	3.6207	0.725637	2.35775	8.999	6.9761	3.67273
Glyma.11G104800	22.905	33.0853	12.7247	0.384602	-1.37856	0.00502862	1	Down	1.11211	0.845071	1.44659	0.240713	0.626766	0.280242	Gibberellin 2-beta-dioxygenase 8	GA2OX8,At4g21200,F7J7.140	GO:0052635,GO:0046872,GO:0009686,GO:0009685	C-20 gibberellin 2-beta-dioxygenase activity|metal ion binding|gibberellin biosynthetic process|gibberellin metabolic process	ko00904	Diterpenoid biosynthesis
Glyma.11G155000	178.212	8.28955	348.135	41.9968	5.39221	0.000385471	0.760853	Up	0.271902	1.32804	0.37347	20.8538	14.0784	58.1195
Glyma.11G182000	14.2519	7.25737	21.2465	2.92757	1.5497	0.0140889	1	Up	0.251229	0.183994	0.128669	0.763104	0.515313	0.459846	NAC domain-containing protein 90	NAC090,At5g22380,MWD9.18	GO:0005634,GO:0003677,GO:0003700,GO:0006351	nucleus|DNA binding|transcription factor activity, sequence-specific DNA binding|transcription, DNA-templated
Glyma.11G229200	5.66596	1.85737	9.47456	5.10106	2.3508	0.0278715	1	Up	0	0	0	0	0	0.875451
Glyma.11G252400	25.2588	33.6863	16.8313	0.499647	-1.00102	0.0282064	1	Down	1.25571	0.634165	0.710089	0.508105	0.51763	0.421986	Vacuolar amino acid transporter 1	AVT1,YJR001W,J1409, YJR83.4	GO:0000324,GO:0000329,GO:0016021,GO:0015186,GO:0015188,GO:0005302,GO:0003333,GO:0006865,GO:0015824,GO:0007034	fungal-type vacuole|fungal-type vacuole membrane|integral component of membrane|L-glutamine transmembrane transporter activity|L-isoleucine transmembrane transporter activity|L-tyrosine transmembrane transporter activity|amino acid transmembrane transport|amino acid transport|proline transport|vacuolar transport
Glyma.12G009300	30.1183	19.7925	40.444	2.0434	1.03097	0.0176709	1	Up	0.416804	0.484113	0.426634	1.02459	0.72639	1.02566	Cycloartenol-C-24-methyltransferase	SMT1,Synonyms=CPH,At5g13710,MSH12.18	GO:0005783,GO:0005768,GO:0009506,GO:0005802,GO:0005774,GO:0005773,GO:0003838,GO:0009793,GO:0016126	endoplasmic reticulum|endosome|plasmodesma|trans-Golgi network|vacuolar membrane|vacuole|sterol 24-C-methyltransferase activity|embryo development ending in seed dormancy|sterol biosynthetic process	ko00100	Steroid biosynthesis
Glyma.12G029800	7.28814	11.5378	3.03844	0.263345	-1.92497	0.0351481	1	Down	0.198215	0.420658	0.488452	0.0295715	0.0842601	0.0598916	Gibberellin 2-beta-dioxygenase 8	GA2OX8,At4g21200,F7J7.140	GO:0052635,GO:0046872,GO:0009686,GO:0009685	C-20 gibberellin 2-beta-dioxygenase activity|metal ion binding|gibberellin biosynthetic process|gibberellin metabolic process	ko00904	Diterpenoid biosynthesis
Glyma.12G030300	3.9394	0.683105	7.1957	10.5338	3.39695	0.0242029	1	Up	0.100863	0	0	0.447379	0.0853239	0.509393	Dirigent protein 23	DIR23,At2g21100,F26H11.14	GO:0048046,GO:0042349,GO:0009699	apoplast|guiding stereospecific synthesis activity|phenylpropanoid biosynthetic process
Glyma.12G067000	75.3522	16.5102	134.194	8.12794	3.02289	0.0190223	1	Up	0.237364	0.335425	0.484041	2.97508	0.516447	4.88569	Licodione synthase	CYP93B1	GO:0016021,GO:0020037,GO:0005506,GO:0033771	integral component of membrane|heme binding|iron ion binding|licodione synthase activity
Glyma.12G086900	20.3972	27.8301	12.9643	0.465837	-1.1021	0.0298548	1	Down	0.737069	0.572526	0.70244	0.396648	0.242018	0.249724	Serine/threonine-protein kinase D6PKL2	D6PKL2,Synonyms=PK5,At5g47750,MCA23.7	GO:0005737,GO:0005730,GO:0005634,GO:0005886,GO:0005524,GO:0016301,GO:0004672,GO:0004674,GO:0009734,GO:0010540,GO:0035556,GO:0006468	cytoplasm|nucleolus|nucleus|plasma membrane|ATP binding|kinase activity|protein kinase activity|protein serine/threonine kinase activity|auxin-activated signaling pathway|basipetal auxin transport|intracellular signal transduction|protein phosphorylation
Glyma.12G092600	14.0688	7.91311	20.2244	2.55581	1.35378	0.0323121	1	Up	0.43824	0.363699	0	1.00263	1.01037	0.812443	Secoisolariciresinol dehydrogenase		GO:0016491	oxidoreductase activity
Glyma.12G147800	6.10018	2.07669	10.1237	4.87492	2.28538	0.0310802	1	Up	4.53742	0	22.8035	26.3412	32.7706	27.3207
Glyma.12G187000	4.57162	0	9.14323	Inf	Inf	0.00623727	1	Up	0	0	0	1.28843	0	0.791315
Glyma.12G199600	28.8823	15.8203	41.9444	2.6513	1.4067	0.0385235	1	Up	0.289805	0.481805	0.781964	1.21324	0.68091	2.16033	Transcription factor MYB39	MYB39,Synonyms=FCA0,At4g17785,dl4925c	GO:0005634,GO:0003677,GO:0003700	nucleus|DNA binding|transcription factor activity, sequence-specific DNA binding
Glyma.12G218200	5.30742	1.785	8.82984	4.94669	2.30646	0.0402893	1	Up	0	0	0.127665	0.14351	0.270142	0.402932	Transcription factor MYB51	MYB51,Synonyms=HIG1,At1g18570,F25I16.9	GO:0005634,GO:0003677,GO:0003700,GO:0052544,GO:0042742,GO:0009759,GO:0009682,GO:0009737,GO:0009733,GO:0009617,GO:0009723,GO:0009739,GO:0009625,GO:0009753,GO:0009751,GO:0009651,GO:0006351	nucleus|DNA binding|transcription factor activity, sequence-specific DNA binding|defense response by callose deposition in cell wall|defense response to bacterium|indole glucosinolate biosynthetic process|induced systemic resistance|response to abscisic acid|response to auxin|response to bacterium|response to ethylene|response to gibberellin|response to insect|response to jasmonic acid|response t…
Glyma.12G224300	9.30966	4.37534	14.244	3.25551	1.70288	0.0323029	1	Up	0.13947	0.214424	0.190189	0.667219	0.369113	0.904566
Glyma.13G024200	9.88375	4.10547	15.662	3.81491	1.93165	0.0168689	1	Up	0	0	0	0	0	0	Putative uncharacterized protein ART2	ART2,YLR154W-A,YLR154W-C
Glyma.13G028100	12.2636	6.28258	18.2447	2.90401	1.53805	0.0224727	1	Up	0.0242752	0.0931514	0.0370462	0.18701	0.0848864	0.201306	TMV resistance protein N	N	GO:0005737,GO:0043531,GO:0005524,GO:0009626,GO:0007165	cytoplasm|ADP binding|ATP binding|plant-type hypersensitive response|signal transduction
Glyma.13G033900	12.8158	4.7169	20.9148	4.43401	2.14861	0.00184319	1	Up	0.0906172	0.183661	0.0941422	0.364956	0.372198	0.663153	Rust resistance kinase Lr10 {ECO:0000312|EMBL:AAC49629.1}	LRK10 {ECO:0000312|EMBL:AAC49629.1}	GO:0016021,GO:0005886,GO:0005524,GO:0004674	integral component of membrane|plasma membrane|ATP binding|protein serine/threonine kinase activity
Glyma.13G043300	17.2329	23.8175	10.6484	0.447082	-1.16139	0.0420033	1	Down	0.0922212	0	0.0991268	0	0	0.0838043	Probable sulfate transporter 4.2	SULTR4;2,At3g12520,MQC3.34, T2E22.36	GO:0005887,GO:0008271,GO:0015116,GO:0015293	integral component of plasma membrane|secondary active sulfate transmembrane transporter activity|sulfate transmembrane transporter activity|symporter activity
Glyma.13G068200	15.085	6.06061	24.1093	3.97804	1.99206	0.0313403	1	Up	0.0869396	0.0811392	0.106629	0.17263	0.334926	0.691676	Protein NRT1/ PTR FAMILY 5.8	NPF5.8,At5g14940,F2G14.60	GO:0016021,GO:0005215,GO:0009624	integral component of membrane|transporter activity|response to nematode
Glyma.13G068600	4.16946	7.40432	0.934594	0.126223	-2.98596	0.0227048	1	Down	0.12059	0.309987	0.62045	0.217186	0	0	NAD(P)H-quinone oxidoreductase subunit 3, chloroplastic {ECO:0000255|HAMAP-Rule:MF_01394}	ndhC {ECO:0000255|HAMAP-Rule:MF_01394}	GO:0009507,GO:0009535,GO:0016021,GO:0030964,GO:0008137,GO:0048038,GO:0055114,GO:0015979,GO:0006810	chloroplast|chloroplast thylakoid membrane|integral component of membrane|NADH dehydrogenase complex|NADH dehydrogenase (ubiquinone) activity|quinone binding|oxidation-reduction process|photosynthesis|transport	ko00190	Oxidative phosphorylation
Glyma.13G079400	32.1225	43.2616	20.9834	0.485036	-1.04384	0.013321	1	Down	1.3862	1.16032	1.29807	0.246448	0.655675	0.932716
Glyma.13G094200	17.1264	5.05161	29.2012	5.78058	2.53121	0.00345572	1	Up	0.245749	0.241288	0.126935	0.792048	0.76228	1.90142	Pathogenesis-related protein PR-1	PR-1	GO:0005576,GO:0006952,GO:0009607	extracellular region|defense response|response to biotic stimulus
Glyma.13G103900	2.82675	0	5.65351	Inf	Inf	0.0107785	1	Up	0	0	0	0.270031	0.0518164	0.166548	Putative GATA transcription factor 22	GATA22,At4g26150,F20B18.260	GO:0005634,GO:0005667,GO:0003682,GO:0000977,GO:0001085,GO:0003700,GO:0044212,GO:0001228,GO:0008270,GO:0030154,GO:0007623,GO:0009740,GO:0009910,GO:0010187,GO:0010380,GO:0010468,GO:0009735,GO:0009416	nucleus|transcription factor complex|chromatin binding|RNA polymerase II regulatory region sequence-specific DNA binding|RNA polymerase II transcription factor binding|transcription factor activity, sequence-specific DNA binding|transcription regulatory region DNA binding|transcriptional activator activity, RNA polymerase II transcription regulatory region sequence-specific binding|zinc ion bindi…
Glyma.13G201100	20.0854	30.8849	9.28585	0.30066	-1.7338	0.00117314	1	Down	2.05037	2.89517	1.82776	0.895917	0.526559	0.622888
Glyma.13G213900	15.2223	3.62868	26.816	7.39	2.88557	0.0478796	1	Up	0.0667552	0.0775979	0.0225985	0.0401441	0.641917	0.83805	PAX-interacting protein 1	PAXIP1,Synonyms=PAXIP1L, PTIP,CAGF28	GO:0035097,GO:0044666,GO:0016363,GO:0005654,GO:0005634,GO:0060612,GO:0060717,GO:0030330,GO:0006310,GO:0006303,GO:0043542,GO:0051568,GO:0035066,GO:0000416,GO:0051571,GO:0045830,GO:0048304,GO:0031398,GO:2001022,GO:0060261,GO:1902749,GO:0010212,GO:0006351,GO:0001570	histone methyltransferase complex|MLL3/4 complex|nuclear matrix|nucleoplasm|nucleus|adipose tissue development|chorion development|DNA damage response, signal transduction by p53 class mediator|DNA recombination|double-strand break repair via nonhomologous end joining|endothelial cell migration|histone H3-K4 methylation|positive regulation of histone acetylation|positive regulation of histone H3-…
Glyma.13G242100	2.31336	0	4.62672	Inf	Inf	0.0253275	1	Up	0	0	0	0.128019	0.0925527	0.262459	Stem-specific protein TSJT1	TSJT1
Glyma.13G242300	89.7318	1.08821	178.375	163.916	7.35681	0.0162366	1	Up	0	0.0269202	0.0485772	0.634985	1.65938	9.91211	Polyphenol oxidase A1, chloroplastic		GO:0009543,GO:0004097,GO:0046872,GO:0046148	chloroplast thylakoid lumen|catechol oxidase activity|metal ion binding|pigment biosynthetic process	ko00350,ko00950	Tyrosine metabolism|Isoquinoline alkaloid biosynthesis
Glyma.13G243800	44.9694	29.6294	60.3095	2.03546	1.02535	0.00418368	1	Up	1.03161	1.38727	1.62084	3.3743	2.75459	2.48155
Glyma.13G257500	3.72524	0.69679	6.75369	9.69257	3.27688	0.0309584	1	Up	0	0	0.235425	0.696591	0.701236	0.876589
Glyma.13G268200	7.46819	12.7864	2.14994	0.168142	-2.57225	0.00622503	1	Down	0.798076	1.06828	0.298673	0.103156	0.094389	0.157617
Glyma.14G013200	12.6262	18.0752	7.1772	0.397074	-1.33252	0.0454959	1	Down	0.336444	0.0576152	0.437016	0.0901625	0.229383	0.0547281
Glyma.14G016400	15.296	8.76566	21.8264	2.48999	1.31614	0.0348965	1	Up	0.523489	0.106064	0.093964	0.578962	0.563924	0.540152	Probable serine/threonine-protein kinase WNK11	WNK11,At5g55560,MWC10.1	GO:0005829,GO:0005524,GO:0004674,GO:0035556,GO:0006468	cytosol|ATP binding|protein serine/threonine kinase activity|intracellular signal transduction|protein phosphorylation
Glyma.14G017000	100.953	65.253	136.653	2.0942	1.0664	0.00493497	1	Up	1.82437	2.27839	1.87078	4.29483	2.74313	5.63733	Pirin-like protein		GO:0005634	nucleus
Glyma.14G018900	67.3769	44.3139	90.4399	2.04089	1.0292	0.0161795	1	Up	2.23036	2.99684	6.12752	5.56877	9.71708	7.91924
Glyma.14G046200	70.3844	101.397	39.3715	0.388289	-1.3648	3.73036e-06	0.0875535	Down	1.3542	1.14749	1.61913	0.694682	0.558929	0.639848	LysM domain receptor-like kinase 3 {ECO:0000303|PubMed:12947035}	LYK3 {ECO:0000303|PubMed:12947035},Synonyms=HCL {ECO:0000303|PubMed:11290290}, RLK3 {ECO:0000305},MTR_5g086130 {ECO:0000312|EMBL:AES99916.1}
Glyma.14G053600	6.48751	10.5719	2.40315	0.227316	-2.13723	0.0324766	1	Down	0.156853	0.413244	0.320497	0.0567461	0.106072	0.0289995	Peroxidase 4 {ECO:0000250|UniProtKB:Q42578}	GSVIVT00023967001, LOC100257005	GO:0005576,GO:0020037,GO:0046872,GO:0004601,GO:0042744,GO:0006979	extracellular region|heme binding|metal ion binding|peroxidase activity|hydrogen peroxide catabolic process|response to oxidative stress	ko00940	Phenylpropanoid biosynthesis
Glyma.14G073200	10.0546	4.99977	15.1095	3.02204	1.59552	0.0381901	1	Up	0	0.137468	0.449783	0.778057	0.699925	0.457226
Glyma.14G085500	21.6892	11.9948	31.3835	2.61643	1.3876	0.00618508	1	Up	0.352318	0.579398	0.55846	1.10908	0.861244	1.63321	Probable WRKY transcription factor 7	WRKY7,At4g24240,T22A6.70	GO:0005634,GO:0005516,GO:0043565,GO:0003700,GO:0006351	nucleus|calmodulin binding|sequence-specific DNA binding|transcription factor activity, sequence-specific DNA binding|transcription, DNA-templated
Glyma.14G097200	3.63242	0.391421	6.87342	17.5602	4.13423	0.0130785	1	Up	0	0	0	0.297436	0.0825096	0.391204	Probable cytokinin riboside 5'-monophosphate phosphoribohydrolase LOGL1	LOGL1,Os01g0708500, LOC_Os01g51210,OsJ_03202, P0510F09.28	GO:0005829,GO:0005634,GO:0070694,GO:0043733,GO:0016799,GO:0070635,GO:0070636,GO:0000701,GO:0017065,GO:0009691	cytosol|nucleus|deoxyribonucleoside 5'-monophosphate N-glycosidase activity|DNA-3-methylbase glycosylase activity|hydrolase activity, hydrolyzing N-glycosyl compounds|nicotinamide riboside hydrolase activity|nicotinic acid riboside hydrolase activity|purine-specific mismatch base pair DNA N-glycosylase activity|single-strand selective uracil DNA N-glycosylase activity|cytokinin biosynthetic proce…
Glyma.14G136300	21.6591	9.70563	33.6125	3.4632	1.7921	0.0199688	1	Up	0.0829438	0.183318	0	0.523567	0.43121	0.254123	Phytochromobilin:ferredoxin oxidoreductase, chloroplastic	HY2,At3g09150,F3L24.1, MZB10.18	GO:0009507,GO:0050897,GO:0050619,GO:0010019,GO:0010024	chloroplast|cobalt ion binding|phytochromobilin:ferredoxin oxidoreductase activity|chloroplast-nucleus signaling pathway|phytochromobilin biosynthetic process	ko00860	Porphyrin and chlorophyll metabolism
Glyma.14G160100	72.0011	45.7248	98.2774	2.14932	1.10388	0.0102303	1	Up	1.06017	0.784041	0.479065	1.83712	1.26904	0.995727	Bidirectional sugar transporter SWEET3 {ECO:0000303|PubMed:21107422}	SWEET3 {ECO:0000303|PubMed:21107422},At5g53190,MFH8.13	GO:0016021,GO:0005887,GO:0051119,GO:0008643	integral component of membrane|integral component of plasma membrane|sugar transmembrane transporter activity|carbohydrate transport
Glyma.14G174100	14.7469	7.98966	21.5041	2.69149	1.42841	0.0260254	1	Up	0.147192	0	0.308074	0.322257	0.316119	0.399585	Probable ATP synthase 24 kDa subunit, mitochondrial	At2g21870,F7D8.19	GO:0009507,GO:0016020,GO:0005753,GO:0005739,GO:0005730,GO:0045263,GO:0050897,GO:0005507,GO:0008270,GO:0009555,GO:0015992	chloroplast|membrane|mitochondrial proton-transporting ATP synthase complex|mitochondrion|nucleolus|proton-transporting ATP synthase complex, coupling factor F(o)|cobalt ion binding|copper ion binding|zinc ion binding|pollen development|proton transport
Glyma.14G199600	12.5251	4.92253	20.1277	4.0889	2.03171	0.00417769	1	Up	0.151612	0.0566424	0.15444	0.613227	0.352338	0.514512	Exocyst complex component EXO70B1	EXO70B1,At5g58430,MQJ2.3	GO:0005829,GO:0000145,GO:0070062,GO:0045335,GO:0005886,GO:0006887	cytosol|exocyst|extracellular exosome|phagocytic vesicle|plasma membrane|exocytosis
Glyma.15G024600	34.3206	2.89571	65.7454	22.7044	4.5049	0.0024919	1	Up	0.0629454	0.0749559	0.0426927	1.08233	0.401451	2.45993	Beta-fructofuranosidase, cell wall isozyme	BFRUCT1	GO:0004575,GO:0005975	sucrose alpha-glucosidase activity|carbohydrate metabolic process	ko00052,ko00500	Galactose metabolism|Starch and sucrose metabolism
Glyma.15G033000	5.87383	1.52266	10.225	6.71523	2.74744	0.0111435	1	Up	0	0.0442839	0	0.171757	0.0826759	0.0875087
Glyma.15G048500	5.2507	1.17426	9.32714	7.94297	2.98968	0.00956363	1	Up	0	0	0	0.0286127	0.253224	0.120607	Mitogen-activated protein kinase kinase kinase 1	MEKK1,At4g08500,T15F16.5	GO:0005768,GO:0005634,GO:0005886,GO:0005524,GO:0003677,GO:0019900,GO:0004709,GO:0004674,GO:0009631,GO:0045087,GO:0000165,GO:0046777,GO:0009409,GO:1902065,GO:0006970,GO:0009651,GO:0009611,GO:0010449,GO:0022622	endosome|nucleus|plasma membrane|ATP binding|DNA binding|kinase binding|MAP kinase kinase kinase activity|protein serine/threonine kinase activity|cold acclimation|innate immune response|MAPK cascade|protein autophosphorylation|response to cold|response to L-glutamate|response to osmotic stress|response to salt stress|response to wounding|root meristem growth|root system development	ko04016	MAPK signaling pathway - plant
Glyma.15G062400	6.68246	0	13.3649	Inf	Inf	1.74582e-05	0.136584	Up	0	0	0	1.30083	0.644698	0.622524	Basic form of pathogenesis-related protein 1		GO:0005576,GO:0006952,GO:0009607	extracellular region|defense response|response to biotic stimulus	ko04016,ko04075	MAPK signaling pathway - plant|Plant hormone signal transduction
Glyma.15G093900	23.6705	12.1731	35.168	2.889	1.53057	0.00206552	1	Up	0.452758	0.374043	0.216262	1.02478	0.740015	1.23976	Gibberellin 2-beta-dioxygenase	GA2OX1	GO:0045543,GO:0046872,GO:0009686	gibberellin 2-beta-dioxygenase activity|metal ion binding|gibberellin biosynthetic process	ko00904	Diterpenoid biosynthesis
Glyma.15G094100	11.3489	5.71906	16.9788	2.96882	1.56989	0.0295944	1	Up	0.117469	0.0992349	0.179538	0.627263	0.434877	0.272409
Glyma.15G108500	1.96811	0	3.93621	Inf	Inf	0.0449146	1	Up	0	0	0	0.0783895	0.114161	0.0401088
Glyma.15G199700	28.8761	3.20108	54.5511	17.0415	4.09098	0.0114936	1	Up	0.106308	0.0835697	0.149803	3.42456	0.45627	1.66442
Glyma.15G205100	2.2307	4.4614	0	0	#NAME?	0.0236909	1	Down	0.0987641	0.251868	0.0511652	0	0	0	Probable 2-oxoglutarate-dependent dioxygenase AOP1.2	AOP1.2	GO:0051213,GO:0046872	dioxygenase activity|metal ion binding
Glyma.15G251500	59.768	28.6456	90.8905	3.17293	1.66582	0.00277598	1	Up	1.04524	2.09401	0.70953	2.34007	3.54027	5.59808	Probable glutathione S-transferase		GO:0004364,GO:0009734	glutathione transferase activity|auxin-activated signaling pathway	ko00480,ko00980,ko00982,ko00983	Glutathione metabolism|Metabolism of xenobiotics by cytochrome P450|Drug metabolism - cytochrome P450|Drug metabolism - other enzymes
Glyma.16G013400	8.3426	0.69679	15.9884	22.9458	4.52016	0.0398015	1	Up	0	0	0.12268	0.382335	0.424187	1.84719	Protein LURP-one-related 11	At3g14260,MLN21.4	GO:0005851,GO:0005085,GO:0006446	eukaryotic translation initiation factor 2B complex|guanyl-nucleotide exchange factor activity|regulation of translational initiation
Glyma.16G019900	3.07525	0	6.1505	Inf	Inf	0.0066247	1	Up	0	0	0	0.0737066	0.0356225	0.226768	Probable L-gulonolactone oxidase 6 {ECO:0000303|PubMed:20622436}	GULLO6 {ECO:0000303|PubMed:20622436},At2g46760 {ECO:0000312|Araport:AT2G46760},F19D11.4 {ECO:0000312|EMBL:AAC33495.1}	GO:0016020,GO:0003885,GO:0050660,GO:0050105,GO:0019853	membrane|D-arabinono-1,4-lactone oxidase activity|flavin adenine dinucleotide binding|L-gulonolactone oxidase activity|L-ascorbic acid biosynthetic process
Glyma.16G046700	22.5393	30.0612	15.0173	0.499558	-1.00128	0.0403498	1	Down	0.575019	0.538456	0.892778	0.23705	0.344879	0.361541	B3 domain-containing transcription factor VRN1	VRN1,At3g18990,K13E13.10	GO:0005654,GO:0003677,GO:0043565,GO:0009909,GO:0006355,GO:0006351,GO:0010048	nucleoplasm|DNA binding|sequence-specific DNA binding|regulation of flower development|regulation of transcription, DNA-templated|transcription, DNA-templated|vernalization response
Glyma.16G138600	55.9065	31.3154	80.4976	2.57055	1.36207	0.0195742	1	Up	1.2659	3.98334	2.82099	7.74009	3.67392	4.95715
Glyma.16G156100	11.5591	6.02442	17.0938	2.83741	1.50458	0.0343072	1	Up	0.0618444	0.0487091	0.15696	0.268955	0.325007	0.186783	Probable leucine-rich repeat receptor-like protein kinase At2g33170	At2g33170,F25I18.9
Glyma.16G170000	47.1394	6.03811	88.2406	14.6139	3.86927	0.00813836	1	Up	0.109063	0.0541566	0.568583	5.85637	0.500657	6.32415
Glyma.16G170100	147.367	12.587	282.147	22.4158	4.48644	0.0054626	1	Up	0.69434	0.347492	0.193541	9.43534	2.85515	22.8058
Glyma.16G196300	8.37003	3.65605	13.084	3.57872	1.83945	0.030641	1	Up	0	0.123184	0.201809	0.519008	0.251665	0.400039	CEN-like protein 1	CET1	GO:0005737	cytoplasm
Glyma.16G212400	17.3924	0	34.7847	Inf	Inf	0.0383243	1	Up	0	0	0	0.355561	0.44525	5.1406	Miraculin
Glyma.17G030100	51.5914	1.12439	102.059	90.7675	6.5041	0.000335239	0.745301	Up	0.0650559	0.151347	0	3.42385	3.52067	11.8202	Nodulin-13	N13	GO:0009736,GO:0006952,GO:0009877,GO:0009607	cytokinin-activated signaling pathway|defense response|nodulation|response to biotic stimulus
Glyma.17G030200	108.725	5.37066	212.079	39.4885	5.30336	0.00101402	1	Up	0.220303	0.255955	0.394945	9.83239	2.83939	20.1811	Stress-induced protein SAM22		GO:0005737,GO:0005634,GO:0010427,GO:0004864,GO:0004872,GO:0009738,GO:0006952,GO:0080163,GO:0009607	cytoplasm|nucleus|abscisic acid binding|protein phosphatase inhibitor activity|receptor activity|abscisic acid-activated signaling pathway|defense response|regulation of protein serine/threonine phosphatase activity|response to biotic stimulus
Glyma.17G055900	9.96153	14.6979	5.22519	0.355507	-1.49205	0.0464077	1	Down	0.346568	0.322504	0.328779	0.0628504	0.0600518	0.191328	Probable LRR receptor-like serine/threonine-protein kinase At1g56140	At1g56140,F14G9.24, T6H22.8.1
Glyma.17G097200	23.329	31.8939	14.7641	0.462913	-1.11119	0.022913	1	Down	0.650313	0.930607	0.608061	0.212603	0.271321	0.603514	Protein QUIRKY {ECO:0000303|PubMed:19180193}	QKY {ECO:0000303|PubMed:19180193},At1g74720 {ECO:0000312|Araport:AT1G74720},F1M20.40 {ECO:0000312|EMBL:AAG52366.1}, F25A4.30 {ECO:0000312|EMBL:AAD55273.1}	GO:0016021,GO:0005886,GO:0009506,GO:0005509,GO:0005544,GO:0016757,GO:0099402	integral component of membrane|plasma membrane|plasmodesma|calcium ion binding|calcium-dependent phospholipid binding|transferase activity, transferring glycosyl groups|plant organ development
Glyma.17G121800	12.3221	4.72374	19.9205	4.2171	2.07625	0.0109334	1	Up	0.141453	0.24197	0.189829	0.821458	0.288831	1.01221	CLE13p	CLE13,At1g73965,F2P9	GO:0048046,GO:0005615,GO:0033612,GO:0045168,GO:0007275	apoplast|extracellular space|receptor serine/threonine kinase binding|cell-cell signaling involved in cell fate commitment|multicellular organism development
Glyma.17G142100	14.3761	8.5649	20.1873	2.35698	1.23694	0.0486642	1	Up	0.581728	0	0	0.236013	0	1.26927	Auxin-induced protein 15A		GO:0009734	auxin-activated signaling pathway	ko04075	Plant hormone signal transduction
Glyma.17G146500	4.80442	0.341553	9.26729	27.1328	4.76197	0.00200707	1	Up	0.0654173	0	0	0.53184	0.343054	0.725109	Bax inhibitor 1	BI-1,At5g47120,K14A3.7	GO:0005737,GO:0005783,GO:0005789,GO:0016021,GO:0005635,GO:0006983,GO:0043066,GO:0043069,GO:0009414,GO:0000038	cytoplasm|endoplasmic reticulum|endoplasmic reticulum membrane|integral component of membrane|nuclear envelope|ER overload response|negative regulation of apoptotic process|negative regulation of programmed cell death|response to water deprivation|very long-chain fatty acid metabolic process
Glyma.17G237600	5.59664	0.683105	10.5102	15.3859	3.94353	0.0443906	1	Up	0.216599	0	0	0.703529	0.382041	2.33058
Glyma.17G256700	22.2096	29.7197	14.6996	0.494608	-1.01564	0.0393751	1	Down	0.815959	0.918876	1.33072	0.555833	0.369976	1.04697	Auxin-responsive protein SAUR50 {ECO:0000303|PubMed:12036261}	SAUR50 {ECO:0000303|PubMed:12036261},At4g34760 {ECO:0000312|Araport:AT4G34760},T4L20.340 {ECO:0000312|EMBL:CAA18855.1}	GO:0009734,GO:0040008	auxin-activated signaling pathway|regulation of growth	ko04075	Plant hormone signal transduction
Glyma.18G043900	19.1137	26.6626	11.5647	0.433742	-1.20509	0.0232907	1	Down	0.453625	0.288858	0.446292	0.188104	0.256964	0.079989	NAC domain-containing protein 86 {ECO:0000312|EMBL:AED92405.1}	NAC086 {ECO:0000312|EMBL:AED92405.1},At5g17260 {ECO:0000312|Araport:AT5G17260},MKP11.11 {ECO:0000312|EMBL:BAB10513.1}	GO:0005634,GO:0003677,GO:0003700,GO:0090603,GO:0090602,GO:0006351	nucleus|DNA binding|transcription factor activity, sequence-specific DNA binding|sieve element differentiation|sieve element enucleation|transcription, DNA-templated
Glyma.18G090200	32.7062	45.7955	19.6169	0.428359	-1.22311	0.0200974	1	Down	0.620464	0.699191	0.880683	0.430412	0.321405	0.334534
Glyma.18G098700	92.4449	126.257	58.633	0.464395	-1.10658	3.68731e-05	0.223353	Down	1.00102	5.2187	0	1.34415	0	0
Glyma.18G143300	17.3937	10.4428	24.3445	2.33123	1.22109	0.0316966	1	Up	0.380554	0.308337	0.654926	1.81086	1.20725	0.966447	Cyclin-dependent protein kinase inhibitor SMR6 {ECO:0000303|PubMed:20706207, ECO:0000303|PubMed:24399300, ECO:0000303|PubMed:26546445}	SMR6 {ECO:0000303|PubMed:20706207, ECO:0000303|PubMed:24399300, ECO:0000303|PubMed:26546445},At5g40460 {ECO:0000312|Araport:AT5G40460},K21I16.3 {ECO:0000312|EMBL:BAB10495.1}	GO:0004860,GO:0007049	protein kinase inhibitor activity|cell cycle
Glyma.18G152600	2.11997	0	4.23994	Inf	Inf	0.0343528	1	Up	0	0	0	0.0411382	0.201159	0.339966	Cysteine-rich repeat secretory protein 55	CRRSP55,At5g48540,MJE7.18	GO:0005576,GO:0080167	extracellular region|response to karrikin
Glyma.18G273200	16.1346	7.5334	24.7359	3.2835	1.71523	0.00458805	1	Up	0.224588	0.128242	0.343103	0.506543	0.485344	1.10326	Protein DOWNY MILDEW RESISTANCE 6 {ECO:0000303|PubMed:15986928}	DMR6 {ECO:0000303|PubMed:15986928},At5g24530 {ECO:0000312|Araport:AT5G24530},K18P6.6 {ECO:0000312|EMBL:AAK62420.1}	GO:0033759,GO:0046872,GO:0042742,GO:0002229,GO:0009813,GO:0009617,GO:0009620,GO:0002239,GO:0009751,GO:0046244	flavone synthase activity|metal ion binding|defense response to bacterium|defense response to oomycetes|flavonoid biosynthetic process|response to bacterium|response to fungus|response to oomycetes|response to salicylic acid|salicylic acid catabolic process
Glyma.18G281400	32.4183	21.322	43.5145	2.04083	1.02915	0.0136208	1	Up	0.764364	0.75521	0.695328	1.63038	1.11263	2.08663	Ethylene-responsive transcription factor ERF115	ERF115,At5g07310,T2I1.20	GO:0005634,GO:0003677,GO:0003700,GO:0009873,GO:0006351	nucleus|DNA binding|transcription factor activity, sequence-specific DNA binding|ethylene-activated signaling pathway|transcription, DNA-templated
Glyma.18G285800	23.0361	10.7433	35.3289	3.28846	1.71741	0.000684696	0.945303	Up	0.224523	0.222203	0.153316	0.536038	0.583293	1.14202	NAD(P)H-dependent 6'-deoxychalcone synthase		GO:0033808,GO:0016491,GO:0009813	6'-deoxychalcone synthase activity|oxidoreductase activity|flavonoid biosynthetic process
Glyma.18G293300	16.2045	9.91058	22.4985	2.27015	1.18279	0.0490432	1	Up	0.304159	0.071178	0.125297	0.4282	0.157909	0.392515	Protein DETOXIFICATION 9 {ECO:0000303|PubMed:11739388}	DTX9 {ECO:0000303|PubMed:11739388},At1g66760 {ECO:0000312|Araport:AT1G66760},F4N21_11 {ECO:0000312|EMBL:AAG60073.1}	GO:0016021,GO:0015297,GO:0015238,GO:0006855,GO:0009611	integral component of membrane|antiporter activity|drug transmembrane transporter activity|drug transmembrane transport|response to wounding
Glyma.19G054600	22.4364	14.87	30.0028	2.01767	1.01269	0.0413625	1	Up	1.25821	0.610269	0.85448	1.60282	1.10473	2.00226	Early nodulin-like protein 1	At2g25060,F27C12.2	GO:0031225,GO:0046658,GO:0005886,GO:0009506,GO:0009055	anchored component of membrane|anchored component of plasma membrane|plasma membrane|plasmodesma|electron carrier activity
Glyma.19G076800	5.06192	0.391421	9.73242	24.8643	4.63601	0.00668903	1	Up	0	0.0282874	0	0.192336	0.0468512	0.294853	Lysine histidine transporter 1	LHT1,At5g40780,K1B16.3	GO:0016021,GO:0005886,GO:0015171,GO:0015293,GO:0043090,GO:0080167	integral component of membrane|plasma membrane|amino acid transmembrane transporter activity|symporter activity|amino acid import|response to karrikin
Glyma.19G096100	8.93014	1.03834	16.8219	16.2008	4.01799	0.0303122	1	Up	0.0195223	0	0.0401376	0.207166	0.049999	0.588925	Omega-hydroxypalmitate O-feruloyl transferase	HHT1,Synonyms=ASFT,At5g41040,MEE6.11	GO:0050734,GO:0102406,GO:0052325,GO:0010345	hydroxycinnamoyltransferase activity|omega-hydroxypalmitate O-sinapoyl transferase activity|cell wall pectin biosynthetic process|suberin biosynthetic process	ko00073	Cutin, suberine and wax biosynthesis
Glyma.19G137800	9.61656	4.41837	14.8148	3.35299	1.74545	0.0244723	1	Up	0.0934381	0.238585	0.0315584	0.388033	0.213981	0.652419	Heat stress transcription factor B-3	HSFB3,Synonyms=HSF05,At2g41690,T32G6.21	GO:0005737,GO:0005634,GO:0043565,GO:0003700,GO:0046686,GO:0006351	cytoplasm|nucleus|sequence-specific DNA binding|transcription factor activity, sequence-specific DNA binding|response to cadmium ion|transcription, DNA-templated
Glyma.19G188100	3.65217	6.41585	0.888498	0.138485	-2.8522	0.0470403	1	Down	0.10098	0.123757	0.180027	0	0.0431606	0.0231601	Protein DMR6-LIKE OXYGENASE 1 {ECO:0000303|PubMed:25376907}	DLO1 {ECO:0000303|PubMed:25376907},Synonyms=SAG108 {ECO:0000303|PubMed:23959884},At4g10500 {ECO:0000312|Araport:AT4G10500},F3H7.16 {ECO:0000312|EMBL:AAD03425.1}, F7L13.80 {ECO:0000312|EMBL:CAB40043.1}	GO:0051213,GO:0046872,GO:0002229,GO:0010150,GO:0009617,GO:0009620,GO:0002239,GO:0009751,GO:0046244	dioxygenase activity|metal ion binding|defense response to oomycetes|leaf senescence|response to bacterium|response to fungus|response to oomycetes|response to salicylic acid|salicylic acid catabolic process
Glyma.19G200500	3.12056	0.348395	5.89273	16.9139	4.08014	0.0356346	1	Up	0	0	0.0256098	0.111929	0.0423464	0.22912	Syntaxin-121	SYP121,Synonyms=SYR1,At3g11820,F26K24.11	GO:0009504,GO:0016021,GO:0005886,GO:0009506,GO:0031201,GO:0005802,GO:0043495,GO:0000149,GO:0006952,GO:0050832,GO:0006887,GO:0072660,GO:0031348,GO:0006612,GO:0072661,GO:0010119,GO:0009737,GO:0009620,GO:0010148,GO:0048278,GO:0006906,GO:0016192	cell plate|integral component of membrane|plasma membrane|plasmodesma|SNARE complex|trans-Golgi network|protein anchor|SNARE binding|defense response|defense response to fungus|exocytosis|maintenance of protein location in plasma membrane|negative regulation of defense response|protein targeting to membrane|protein targeting to plasma membrane|regulation of stomatal movement|response to abscisic …	ko04130	SNARE interactions in vesicular transport
Glyma.20G020600	14.6313	8.61477	20.6478	2.3968	1.26111	0.0431049	1	Up	0.104974	0	0.161373	0.23869	0.319231	0.530247	Cytochrome c6, chloroplastic {ECO:0000303|PubMed:12037572}	PETJ,At5g45040,K21C13.23	GO:0009543,GO:0009055,GO:0020037,GO:0046872,GO:0055114,GO:0015979	chloroplast thylakoid lumen|electron carrier activity|heme binding|metal ion binding|oxidation-reduction process|photosynthesis	ko00195	Photosynthesis
Glyma.20G036100	39.3645	14.8856	63.8434	4.28893	2.10062	0.034882	1	Up	0.899735	0.857428	0.194339	1.21629	2.11175	4.20241	Ribonuclease 1	RNS1,At2g02990,T17M13.16	GO:0005618,GO:0005576,GO:0005886,GO:0004540,GO:0033897,GO:0003723,GO:0009718,GO:0016036,GO:0009611	cell wall|extracellular region|plasma membrane|ribonuclease activity|ribonuclease T2 activity|RNA binding|anthocyanin-containing compound biosynthetic process|cellular response to phosphate starvation|response to wounding
Glyma.20G081900	19.0751	9.48298	28.6671	3.02301	1.59599	0.00461492	1	Up	0.285895	0.139366	0.177437	0.278431	0.524536	0.650152
Glyma.20G146800	9.99797	2.51113	17.4848	6.96292	2.79969	0.000726561	0.974443	Up	0.122	0.144627	0.062877	0.659192	0.783764	1.5337	Non-specific lipid-transfer protein-like protein At2g13820	At2g13820,F17L24.13	GO:0046658,GO:0005576,GO:0005886,GO:0008289,GO:0006869	anchored component of plasma membrane|extracellular region|plasma membrane|lipid binding|lipid transport
Glyma.20G150300	3.52878	0	7.05756	Inf	Inf	0.00297768	1	Up	0	0	0	0.159723	0.0960947	0.121521	Heat stress transcription factor A-6b	HSFA6b,Synonyms=HSF07,At3g22830,MWI23.20	GO:0005737,GO:0005634,GO:0043565,GO:0003700,GO:0006351	cytoplasm|nucleus|sequence-specific DNA binding|transcription factor activity, sequence-specific DNA binding|transcription, DNA-templated
Glyma.20G159400	11.1056	0.348395	21.8627	62.7527	5.97161	0.00805071	1	Up	0	0	0.063071	0.64744	0.569826	2.58398
Glyma.20G166100	3.78589	0.348395	7.22338	20.7333	4.37388	0.0106096	1	Up	0	0	0	0.518258	0.085663	0.407161	Vacuolar iron transporter homolog 4	At3g43660,F23N14.40	GO:0016021,GO:0016020,GO:0005774,GO:0005381,GO:0005384,GO:0030026,GO:0071281,GO:0006880,GO:0071421	integral component of membrane|membrane|vacuolar membrane|iron ion transmembrane transporter activity|manganese ion transmembrane transporter activity|cellular manganese ion homeostasis|cellular response to iron ion|intracellular sequestering of iron ion|manganese ion transmembrane transport
Glyma.20G175800	1.97045	3.9409	0	0	#NAME?	0.0353376	1	Down	0.276977	0.320453	0.191015	0	0	0	Gibberellin-regulated protein 3	GASA3,At4g09600,T25P22.40	GO:0005576,GO:0009740,GO:0009739	extracellular region|gibberellic acid mediated signaling pathway|response to gibberellin
Glyma.20G199800	28.4643	15.3155	41.6131	2.71707	1.44205	0.0015399	1	Up	0.309015	0.283548	0.434082	0.897536	0.663766	1.11762
Glyma.20G238300	5.33083	9.46929	1.19237	0.12592	-2.98942	0.0130661	1	Down	0.463987	0.150979	0.366903	0	0.199975	0
Glyma.U001700	14.251	19.962	8.53996	0.427812	-1.22495	0.0471212	1	Down	0.71891	0.496491	0.634616	0.262123	0.338856	0.179036	ABC transporter A family member 8	ABCA8,Synonyms=ATH7,At3g47790,T23J7.120	GO:0016021,GO:0043231,GO:0005524,GO:0042626,GO:0005215,GO:0006869	integral component of membrane|intracellular membrane-bounded organelle|ATP binding|ATPase activity, coupled to transmembrane movement of substances|transporter activity|lipid transport
Glyma.U008500	4.53955	8.13995	0.939158	0.115376	-3.11558	0.0163623	1	Down	1.76559	0	2.3238	0	0	0

## Sheet: Table S1-2
Table S1-2 Total number of differently expressed genes between CHA and THA.
gene_id	baseMean	baseMean_control_CHA	baseMean_case_THA	foldChange	log2FoldChange	pval	padj	up_down	expression_CHA_1	expression_CHA_2	expression_CHA_3	expression_THA_1	expression_THA_2	expression_THA_3	Description	gene_symbol	GO_id	GO_term	pathway	pathway_description
Glyma.01G002300	34.9163	48.2053	21.6273	0.44865	-1.15634	0.024086	0.477674	Down	2.23055	1.04369	0.91922	0.773851	0.592356	0.492597	Sodium transporter HKT1	HKT1,At4g10310,T9A4.5	GO:0016021,GO:0005886,GO:0015079,GO:0006813,GO:0006970,GO:0009651,GO:0006814	integral component of membrane|plasma membrane|potassium ion transmembrane transporter activity|potassium ion transport|response to osmotic stress|response to salt stress|sodium ion transport
Glyma.01G005100	22.9225	11.8182	34.0267	2.87917	1.52566	0.00348776	0.20427	Up	0.106084	0.141324	0.459523	0.63241	0.480862	0.480734	Inositol oxygenase 2	MIOX2,At2g19800,F6F22.17	GO:0005737,GO:0050113,GO:0005506,GO:0019310,GO:0019853	cytoplasm|inositol oxygenase activity|iron ion binding|inositol catabolic process|L-ascorbic acid biosynthetic process	ko00053,ko00562	Ascorbate and aldarate metabolism|Inositol phosphate metabolism
Glyma.01G021000	456.113	300.073	612.152	2.04001	1.02858	0.0220962	0.461259	Up	8.06999	4.59143	14.1907	19.642	11.6873	23.5816	Probable mannitol dehydrogenase	CAD	GO:0046029,GO:0008270	mannitol dehydrogenase activity|zinc ion binding	ko00940	Phenylpropanoid biosynthesis
Glyma.01G022000	40.1289	22.4321	57.8258	2.57782	1.36615	0.000167688	0.0387547	Up	0	0	0	0	0	0
Glyma.01G022600	36.7695	24.3472	49.1917	2.02043	1.01466	0.00615662	0.264841	Up	0.230152	0.193975	0.248871	0.441634	0.518743	0.443959	Putative U-box domain-containing protein 50	PUB50,At5g65500,K19O4.3
Glyma.01G024500	56.2883	33.7902	78.7864	2.33164	1.22134	7.2947e-05	0.0219059	Up	1.01339	0.828165	1.13351	1.96931	2.49763	2.65559
Glyma.01G035800	9.67255	5.04405	14.301	2.83523	1.50347	0.04167	0.59318	Up	0.0874716	0.0894608	0.131502	0.28501	0.533174	0.294608	Putative disease resistance protein RGA3	RGA3,Synonyms=177O13.36, CB3A14.6	GO:0043531,GO:0005524,GO:0006952	ADP binding|ATP binding|defense response
Glyma.01G037200	26.7855	17.612	35.959	2.04173	1.02979	0.0171829	0.4146	Up	0.347481	0.375671	0.427696	0.803198	0.743541	0.764871	Metalloendoproteinase 2-MMP {ECO:0000303|PubMed:10574937}	2MMP {ECO:0000303|PubMed:10574937},Synonyms=MMP {ECO:0000312|EMBL:AEE35027.1},At1g70170 {ECO:0000312|Araport:AT1G70170},F20P5.11 {ECO:0000312|EMBL:AAB61099.1}	GO:0031225,GO:0031012,GO:0005886,GO:0004222,GO:0008270,GO:0080186,GO:0007275,GO:1900056,GO:2000028,GO:0046686,GO:0009753,GO:0009651	anchored component of membrane|extracellular matrix|plasma membrane|metalloendopeptidase activity|zinc ion binding|developmental vegetative growth|multicellular organism development|negative regulation of leaf senescence|regulation of photoperiodism, flowering|response to cadmium ion|response to jasmonic acid|response to salt stress
Glyma.01G037600	41.0176	55.4995	26.5357	0.478125	-1.06454	0.00249677	0.174457	Down	0.758895	0.672942	0.708386	0.420855	0.327446	0.31073	Formin-like protein 8	FH8,At1g70140,F20P5.14	GO:0005911,GO:0016021,GO:0005886,GO:0003779,GO:0051015,GO:0005522,GO:0045010,GO:0009932	cell-cell junction|integral component of membrane|plasma membrane|actin binding|actin filament binding|profilin binding|actin nucleation|cell tip growth
Glyma.01G080800	48.7582	69.269	28.2474	0.407792	-1.29409	0.0238176	0.475817	Down	6.94911	2.68004	4.6455	1.54596	2.6541	1.41391
Glyma.01G085700	5.3392	8.72567	1.95273	0.223791	-2.15977	0.0405483	0.58967	Down	0.271265	0.250737	0.12281	0.0293667	0.0263435	0.110231	UDP-glycosyltransferase 83A1	UGT83A1,At3g02100,F1C9.11	GO:0043231,GO:0080043,GO:0080044,GO:0009813,GO:0052696	intracellular membrane-bounded organelle|quercetin 3-O-glucosyltransferase activity|quercetin 7-O-glucosyltransferase activity|flavonoid biosynthetic process|flavonoid glucuronidation
Glyma.01G101100	146.184	96.9749	195.393	2.01488	1.0107	2.16615e-05	0.0100125	Up	0.891209	1.71254	1.91529	3.46114	2.80491	2.77323
Glyma.01G105400	74.53	48.4924	100.568	2.07389	1.05234	0.0392745	0.581739	Up	3.87005	3.1904	5.21382	7.45894	13.8577	6.66639
Glyma.01G116700	30.0107	41.7414	18.28	0.437935	-1.19121	0.00378379	0.212946	Down	0.915469	0.720706	0.799632	0.274236	0.185307	0.687757	Alcohol dehydrogenase-like 3	At1g32780,F6N18.16	GO:0005737,GO:0004022,GO:0008270	cytoplasm|alcohol dehydrogenase (NAD) activity|zinc ion binding	ko00350,ko00010,ko00071,ko00830,ko00625,ko00626,ko00980,ko00982	Tyrosine metabolism|Glycolysis / Gluconeogenesis|Fatty acid degradation|Retinol metabolism|Chloroalkane and chloroalkene degradation|Naphthalene degradation|Metabolism of xenobiotics by cytochrome P450|Drug metabolism - cytochrome P450
Glyma.01G120800	30.793	19.3406	42.2454	2.18428	1.12716	0.0081068	0.299175	Up	0.42965	0.268965	0.56919	1.01554	0.609524	1.17505
Glyma.01G123500	3.72276	0.95951	6.486	6.7597	2.75696	0.0471931	0.621512	Up	0.254108	0	0	0.4457	0.915391	0.340996
Glyma.01G129100	48.1025	31.2211	64.9839	2.08141	1.05756	0.0139266	0.381352	Up	1.03356	1.00437	1.40405	3.22135	1.46933	3.95165	Protein LURP-one-related 15	At5g01750,T20L15.20	GO:0009507,GO:0006952	chloroplast|defense response
Glyma.01G137700	861.829	494.474	1229.18	2.48584	1.31373	0.00124952	0.123504	Up	6.27407	8.03255	18.6365	34.8979	25.3251	22.1317	Pectinesterase 2	PECS-2.1	GO:0005618,GO:0005576,GO:0045330,GO:0004857,GO:0030599,GO:0042545,GO:0045490	cell wall|extracellular region|aspartyl esterase activity|enzyme inhibitor activity|pectinesterase activity|cell wall modification|pectin catabolic process	ko00040	Pentose and glucuronate interconversions
Glyma.01G141900	186.796	122.109	251.483	2.05949	1.04229	0.0376638	0.569329	Up	1.94802	1.5292	1.59439	2.73725	4.98048	2.39966
Glyma.01G142400	119.415	71.5949	167.235	2.33585	1.22395	0.0289713	0.513318	Up	1.7687	1.16296	3.85155	7.45974	3.19682	5.62181	RuBisCO-associated protein		GO:0004553,GO:0005975	hydrolase activity, hydrolyzing O-glycosyl compounds|carbohydrate metabolic process
Glyma.01G144300	12.8649	5.12168	20.608	4.02369	2.00852	0.00198484	0.156793	Up	0.128809	0.0802152	0.206656	0.680078	0.637617	0.37358	Probable calcium-binding protein CML25	CML25,At1g24620,F21J9.28	GO:0005737,GO:0005634,GO:0005509,GO:0009409,GO:0048767	cytoplasm|nucleus|calcium ion binding|response to cold|root hair elongation
Glyma.01G160100	31.6195	13.1234	50.1156	3.81878	1.93311	0.00628572	0.267518	Up	0.369092	0.22562	0.875294	1.93849	1.0178	2.69884	Endochitinase		GO:0008061,GO:0004568,GO:0016998,GO:0006032,GO:0006952,GO:0000272	chitin binding|chitinase activity|cell wall macromolecule catabolic process|chitin catabolic process|defense response|polysaccharide catabolic process	ko04016,ko00520	MAPK signaling pathway - plant|Amino sugar and nucleotide sugar metabolism
Glyma.01G166200	22.8687	34.6794	11.0581	0.318866	-1.64898	0.0023491	0.169114	Down	0.955193	0.549703	0.61501	0.230848	0.273953	0.130792	Naringenin,2-oxoglutarate 3-dioxygenase		GO:0031418,GO:0046872,GO:0045486,GO:0009813	L-ascorbic acid binding|metal ion binding|naringenin 3-dioxygenase activity|flavonoid biosynthetic process	ko00941	Flavonoid biosynthesis
Glyma.01G166900	80.784	113.5	48.0682	0.423509	-1.23953	0.00552841	0.253978	Down	7.54412	7.03513	3.62381	2.0036	3.14726	2.52412
Glyma.01G167000	279.404	427.737	131.071	0.30643	-1.70637	0.000447872	0.0696892	Down	20.6088	16.7948	9.37051	4.86477	4.18069	5.4686	Auxin-responsive protein SAUR50 {ECO:0000303|PubMed:12036261}	SAUR50 {ECO:0000303|PubMed:12036261},At4g34760 {ECO:0000312|Araport:AT4G34760},T4L20.340 {ECO:0000312|EMBL:CAA18855.1}	GO:0009734,GO:0040008	auxin-activated signaling pathway|regulation of growth	ko04075	Plant hormone signal transduction
Glyma.01G167700	134.653	88.5405	180.766	2.04162	1.02971	0.00911676	0.315846	Up	1.75326	3.41522	3.94549	4.10938	7.84898	6.46145
Glyma.01G171600	1.79581	0	3.59162	Inf	Inf	0.048344	0.628419	Up	0	0	0	0.054924	0.24755	0.103686	Salicylate carboxymethyltransferase	SAMT	GO:0046872,GO:0008168	metal ion binding|methyltransferase activity
Glyma.01G187500	10.4811	16.9708	3.99131	0.235187	-2.08812	0.00342674	0.202966	Down	0.249463	0.142333	0.182339	0.150932	0.0223116	0.0468537	Nicotinate phosphoribosyltransferase 2 {ECO:0000303|PubMed:18978034}	NAPRT2 {ECO:0000303|PubMed:18978034},At2g23420 {ECO:0000312|Araport:AT2G23420},F26B6.7 {ECO:0000312|EMBL:AAC23757.1}	GO:0016874,GO:0004516,GO:0004514,GO:0009435,GO:0019358	ligase activity|nicotinate phosphoribosyltransferase activity|nicotinate-nucleotide diphosphorylase (carboxylating) activity|NAD biosynthetic process|nicotinate nucleotide salvage	ko00760	Nicotinate and nicotinamide metabolism
Glyma.01G191200	10.7494	3.82803	17.6707	4.61614	2.20669	0.00205652	0.159472	Up	0.0582596	0.0597698	0.232193	0.630037	0.550357	0.26907	Probable esterase KAI2	KAI2,Synonyms=D14L, HTL,At4g37470,F6G17.120	GO:0005829,GO:0005634,GO:0016787,GO:0009704,GO:0009640,GO:0080167	cytosol|nucleus|hydrolase activity|de-etiolation|photomorphogenesis|response to karrikin
Glyma.01G196100	2.47976	0	4.95952	Inf	Inf	0.0171848	0.4146	Up	0	0	0	0.155612	0.0828697	0.0166076	1-aminocyclopropane-1-carboxylate synthase CMA101	ACS2,Synonyms=PCVV4A	GO:0016847,GO:0030170,GO:0009693,GO:0009835	1-aminocyclopropane-1-carboxylate synthase activity|pyridoxal phosphate binding|ethylene biosynthetic process|fruit ripening	ko00270	Cysteine and methionine metabolism
Glyma.01G210500	131.941	190.293	73.5889	0.386715	-1.37066	3.16641e-06	0.00269742	Down	4.06801	3.48022	2.90444	1.38131	1.96812	0.761901	Protein NRT1/ PTR FAMILY 6.3	NPF6.3,Synonyms=CHL1, NRT1, NRT1.1,At1g12110,F12F1.1, T28K15_13	GO:0016021,GO:0005886,GO:0015112,GO:0015293,GO:0009734,GO:0042128,GO:0015706,GO:0006857,GO:0009635,GO:0010167,GO:0009414	integral component of membrane|plasma membrane|nitrate transmembrane transporter activity|symporter activity|auxin-activated signaling pathway|nitrate assimilation|nitrate transport|oligopeptide transport|response to herbicide|response to nitrate|response to water deprivation
Glyma.01G216600	12.8637	7.00481	18.7227	2.67283	1.41837	0.0215584	0.456362	Up	0.023836	0.146439	0.328727	0.583254	0.190209	0.4612	Protein DETOXIFICATION 49 {ECO:0000303|PubMed:11739388}	DTX49 {ECO:0000303|PubMed:11739388},Synonyms=NIC1 {ECO:0000312|EMBL:AAM03451.1},At4g23030 {ECO:0000312|Araport:AT4G23030},F7H19.220 {ECO:0000312|EMBL:CAA19819.1}	GO:0016021,GO:0015297,GO:0015238,GO:0006855	integral component of membrane|antiporter activity|drug transmembrane transporter activity|drug transmembrane transport
Glyma.01G217600	350.492	232.164	468.82	2.01935	1.01389	0.000393661	0.0651225	Up	7.69482	5.29556	9.8235	18.7834	12.8238	14.4726	Osmotin-like protein OSM34	OSM34,At4g11650,T5C23.80	GO:0009816,GO:0009817,GO:0009651	defense response to bacterium, incompatible interaction|defense response to fungus, incompatible interaction|response to salt stress
Glyma.01G217700	119.339	71.8986	166.78	2.31966	1.21391	0.00138702	0.129001	Up	1.12043	1.17965	3.79602	6.23682	5.36354	4.07216	Osmotin-like protein OSM34	OSM34,At4g11650,T5C23.80	GO:0009816,GO:0009817,GO:0009651	defense response to bacterium, incompatible interaction|defense response to fungus, incompatible interaction|response to salt stress
Glyma.01G224800	45.7702	25.0831	66.4572	2.64948	1.40571	0.000406203	0.0657774	Up	0.329473	0.505802	0.875385	1.61941	1.09713	1.86138	Probable WRKY transcription factor 41	WRKY41,At4g11070,F2P3.16, T22B4.50	GO:0005634,GO:0043565,GO:0003700,GO:0006351	nucleus|sequence-specific DNA binding|transcription factor activity, sequence-specific DNA binding|transcription, DNA-templated
Glyma.01G227800	141.223	192.692	89.7535	0.465787	-1.10226	0.0103299	0.335198	Down	3.07571	1.46523	2.68569	1.17282	1.38471	0.984847	Probable serine/threonine-protein kinase At1g09600	At1g09600,F14J9.26	GO:0005634,GO:0005524,GO:0004693,GO:0006468	nucleus|ATP binding|cyclin-dependent protein serine/threonine kinase activity|protein phosphorylation
Glyma.01G238600	599.991	330.406	869.576	2.63184	1.39607	0.00435712	0.226739	Up	5.83061	7.17269	5.39379	13.0527	23.2669	12.699	Heat shock 70 kDa protein 8	HSP70-8,Synonyms=HSP70T-2,At2g32120,F22D22.13	GO:0005524,GO:0009408,GO:0009644,GO:0042542	ATP binding|response to heat|response to high light intensity|response to hydrogen peroxide	ko04530	Tight junction
Glyma.01G244200	34.7553	21.9252	47.5854	2.17035	1.11793	0.0410982	0.591647	Up	0.534819	0.230018	0.636222	0.726177	0.960657	1.51903	Methylthioribose kinase	MTK,At1g49820,F10F5.1	GO:0005829,GO:0005524,GO:0042802,GO:0046522,GO:0071369,GO:0071281,GO:0071732,GO:0019509	cytosol|ATP binding|identical protein binding|S-methyl-5-thioribose kinase activity|cellular response to ethylene stimulus|cellular response to iron ion|cellular response to nitric oxide|L-methionine biosynthetic process from methylthioadenosine	ko00270	Cysteine and methionine metabolism
Glyma.02G003700	14.9722	21.1059	8.83843	0.418765	-1.25579	0.0327798	0.541962	Down	0.192581	0.244972	0.40426	0.162331	0.132019	0.107334	Phosphate transporter PHO1 {ECO:0000303|PubMed:11971143}	PHO1 {ECO:0000303|PubMed:11971143},At3g23430 {ECO:0000312|Araport:AT3G23430},MLM24.26 {ECO:0000312|EMBL:BAB02287.1}	GO:0005789,GO:0005794,GO:0000139,GO:0016021,GO:0005886,GO:0005802,GO:0000822,GO:0015114,GO:0016036,GO:0048016,GO:0006799	endoplasmic reticulum membrane|Golgi apparatus|Golgi membrane|integral component of membrane|plasma membrane|trans-Golgi network|inositol hexakisphosphate binding|phosphate ion transmembrane transporter activity|cellular response to phosphate starvation|inositol phosphate-mediated signaling|polyphosphate biosynthetic process
Glyma.02G015800	159.044	216.701	101.387	0.467865	-1.09584	0.000938787	0.103656	Down	4.63765	4.76448	2.85587	1.96581	1.67228	2.11498	Fumarate hydratase 2, chloroplastic	FUM2,At5g50950,K3K7.11	GO:0009507,GO:0005829,GO:0005739,GO:0045239,GO:0004333,GO:0006106,GO:0006108,GO:0042128,GO:0051262,GO:0009651,GO:0006099	chloroplast|cytosol|mitochondrion|tricarboxylic acid cycle enzyme complex|fumarate hydratase activity|fumarate metabolic process|malate metabolic process|nitrate assimilation|protein tetramerization|response to salt stress|tricarboxylic acid cycle	ko00020,ko00620,ko00720	Citrate cycle (TCA cycle)|Pyruvate metabolism|Carbon fixation pathways in prokaryotes
Glyma.02G016600	113.602	167.361	59.844	0.357575	-1.48368	1.12276e-05	0.00641541	Down	3.98673	3.31142	2.47865	1.01025	1.66684	0.743302	Pectinesterase 41	PME41,Synonyms=ARATH41,At4g02330,T14P8.14	GO:0071944,GO:0005618,GO:0005576,GO:0045330,GO:0030599,GO:0046910,GO:0042545,GO:0045490,GO:0009741,GO:0009409,GO:0009620	cell periphery|cell wall|extracellular region|aspartyl esterase activity|pectinesterase activity|pectinesterase inhibitor activity|cell wall modification|pectin catabolic process|response to brassinosteroid|response to cold|response to fungus	ko00040	Pentose and glucuronate interconversions
Glyma.02G018800	6.0212	0.334135	11.7083	35.0405	5.13095	0.000125645	0.0323884	Up	0	0	0	0.122605	0.0750744	0.115951	Polyamine oxidase 1	PAO1,Synonyms=PAO,At5g13700,MSH12.17	GO:0050660,GO:0052895,GO:0052894,GO:0046592,GO:0052901,GO:0006598,GO:0046208	flavin adenine dinucleotide binding|N1-acetylspermine:oxygen oxidoreductase (N1-acetylspermidine-forming) activity|norspermine:oxygen oxidoreductase activity|polyamine oxidase activity|spermine:oxygen oxidoreductase (spermidine-forming) activity|polyamine catabolic process|spermine catabolic process	ko00330,ko00410	Arginine and proline metabolism|beta-Alanine metabolism
Glyma.02G028300	10.1974	5.33528	15.0595	2.82263	1.49704	0.0420116	0.594841	Up	0.129667	0	0	0.254107	0.114836	0.0571432	Metalloendoproteinase 5-MMP {ECO:0000303|PubMed:10574937}	5MMP {ECO:0000303|PubMed:10574937},At1g59970 {ECO:0000312|Araport:AT1G59970},T2K10.2 {ECO:0000312|EMBL:AAD14473.1}	GO:0031225,GO:0031012,GO:0005886,GO:0004222,GO:0008270	anchored component of membrane|extracellular matrix|plasma membrane|metalloendopeptidase activity|zinc ion binding
Glyma.02G028800	6.25153	1.08004	11.423	10.5765	3.40279	0.00131926	0.127139	Up	1.01888	1.1718	1.21405	0.843789	0.779386	0.880839	Metalloendoproteinase 5-MMP {ECO:0000303|PubMed:10574937}	5MMP {ECO:0000303|PubMed:10574937},At1g59970 {ECO:0000312|Araport:AT1G59970},T2K10.2 {ECO:0000312|EMBL:AAD14473.1}	GO:0031225,GO:0031012,GO:0005886,GO:0004222,GO:0008270	anchored component of membrane|extracellular matrix|plasma membrane|metalloendopeptidase activity|zinc ion binding
Glyma.02G035700	20.9875	13.4444	28.5306	2.12211	1.0855	0.0471686	0.621363	Up	0.25923	0.142252	0.236036	0.280927	0.69595	0.3543	DNA (cytosine-5)-methyltransferase DRM2 {ECO:0000305}	DRM2 {ECO:0000303|PubMed:22380881},Os03g0110800 {ECO:0000312|EMBL:BAS81924.1}, LOC_Os03g02010 {ECO:0000312|EMBL:ABF93591.1},OSJNBb0043C10.1 {ECO:0000312|EMBL:AAN61474.1}	GO:0005634,GO:0003886,GO:0003677	nucleus|DNA (cytosine-5-)-methyltransferase activity|DNA binding
Glyma.02G042500	130.895	75.8272	185.962	2.45244	1.29422	0.0211854	0.453279	Up	2.04333	0.39358	3.96942	6.1331	3.18532	6.37298	Endochitinase		GO:0008061,GO:0004568,GO:0016998,GO:0006032,GO:0006952,GO:0000272	chitin binding|chitinase activity|cell wall macromolecule catabolic process|chitin catabolic process|defense response|polysaccharide catabolic process	ko04016,ko00520	MAPK signaling pathway - plant|Amino sugar and nucleotide sugar metabolism
Glyma.02G046700	30.9756	42.026	19.9251	0.474114	-1.07669	0.0198369	0.443667	Down	0.736363	0.441974	0.887831	0.407254	0.283755	0.219503	Protein EARLY-RESPONSIVE TO DEHYDRATION 7, chloroplastic {ECO:0000303|PubMed:8075396}	ERD7 {ECO:0000303|PubMed:8075396},At2g17840 {ECO:0000312|Araport:AT2G17840},T13L16.14 {ECO:0000305}	GO:0009507,GO:0005886,GO:0007623,GO:0009737,GO:0009409,GO:0009644,GO:0009651,GO:0009414	chloroplast|plasma membrane|circadian rhythm|response to abscisic acid|response to cold|response to high light intensity|response to salt stress|response to water deprivation	ko04144	Endocytosis
Glyma.02G048000	38.3258	52.5275	24.1241	0.459266	-1.1226	0.0020093	0.157952	Down	5.03449	4.18713	3.47992	1.84495	1.97249	1.18842	Chaperone protein dnaJ 11, chloroplastic	ATJ11,Synonyms=C11, J11,At4g36040,T19K4.170	GO:0009507,GO:0009570,GO:0005634,GO:0009536	chloroplast|chloroplast stroma|nucleus|plastid
Glyma.02G055000	14.4419	6.73516	22.1487	3.28852	1.71744	0.0160663	0.402059	Up	0.445116	0.202835	0.391794	0.800229	0.819591	1.80481
Glyma.02G058000	386.565	555.118	218.011	0.392729	-1.34839	0.000276553	0.0517406	Down	14.75	11.4869	9.76715	4.09718	7.42204	2.60556	Probable polyol transporter 3	PLT3,At2g18480,F24H14.17	GO:0005887,GO:0005355,GO:0005351,GO:0046323,GO:0035428,GO:0010311	integral component of plasma membrane|glucose transmembrane transporter activity|sugar:proton symporter activity|glucose import|hexose transmembrane transport|lateral root formation
Glyma.02G078900	107.251	143.292	71.2105	0.496959	-1.0088	0.0167663	0.410213	Down	1.7217	0.771229	1.26909	0.632537	0.663208	0.593468
Glyma.02G080800	41.7313	22.6897	60.7729	2.67844	1.42139	0.00215939	0.162116	Up	0.569149	0.548152	1.46241	2.89594	1.86629	1.43539	Chlorophyll a-b binding protein 2, chloroplastic	CAB2	GO:0009941,GO:0009535,GO:0016021,GO:0009522,GO:0009523,GO:0010287,GO:0016168,GO:0046872,GO:0031409,GO:0009768,GO:0018298,GO:0009416	chloroplast envelope|chloroplast thylakoid membrane|integral component of membrane|photosystem I|photosystem II|plastoglobule|chlorophyll binding|metal ion binding|pigment binding|photosynthesis, light harvesting in photosystem I|protein-chromophore linkage|response to light stimulus	ko00196	Photosynthesis - antenna proteins
Glyma.02G084700	32.1799	44.6573	19.7024	0.441191	-1.18052	0.0238009	0.475817	Down	1.71772	0.69915	1.27167	0.464497	1.22875	0.444329
Glyma.02G088400	1803.86	2508.92	1098.8	0.437957	-1.19114	0.000166491	0.0386678	Down	120.061	108.409	85.3807	41.9128	70.7117	31.9832	Bidirectional sugar transporter NEC1	NEC1	GO:0005887,GO:0051119,GO:0009901,GO:0009555	integral component of plasma membrane|sugar transmembrane transporter activity|anther dehiscence|pollen development
Glyma.02G100300	82.2047	54.3236	110.086	2.02648	1.01897	0.0141412	0.383342	Up	1.05876	1.01745	1.11958	2.97617	1.18579	2.60735	Rust resistance kinase Lr10 {ECO:0000312|EMBL:AAC49629.1}	LRK10 {ECO:0000312|EMBL:AAC49629.1}	GO:0016021,GO:0005886,GO:0005524,GO:0004674	integral component of membrane|plasma membrane|ATP binding|protein serine/threonine kinase activity
Glyma.02G114300	19.3543	26.0036	12.7051	0.48859	-1.0333	0.0435093	0.603866	Down	0.523113	0.480431	0.624683	0.227531	0.354514	0.289968
Glyma.02G136200	8.36904	3.68435	13.0537	3.54302	1.82498	0.0250385	0.48574	Up	0.0652038	0.134404	0.0248222	0.141933	0.235693	0.178712	Flavanone 3-dioxygenase	FHT	GO:0031418,GO:0046872,GO:0045486,GO:0009813	L-ascorbic acid binding|metal ion binding|naringenin 3-dioxygenase activity|flavonoid biosynthetic process
Glyma.02G136500	8.57869	12.9523	4.20506	0.324657	-1.62301	0.0385962	0.576064	Down	1.12906	0.912348	0.18441	0.0869428	0.0798597	0.407911	E3 ubiquitin-protein ligase RDUF1 {ECO:0000305}	RDUF1 {ECO:0000303|PubMed:22405823},At3g46620 {ECO:0000312|Araport:AT3G46620},F12A12.140 {ECO:0000312|EMBL:CAB62332.1}	GO:0005737,GO:0005829,GO:0005634,GO:0061630,GO:0004842,GO:0008270,GO:0009738,GO:0043161,GO:0051865,GO:0000209,GO:0042787,GO:0009737,GO:0010200,GO:0009414	cytoplasm|cytosol|nucleus|ubiquitin protein ligase activity|ubiquitin-protein transferase activity|zinc ion binding|abscisic acid-activated signaling pathway|proteasome-mediated ubiquitin-dependent protein catabolic process|protein autoubiquitination|protein polyubiquitination|protein ubiquitination involved in ubiquitin-dependent protein catabolic process|response to abscisic acid|response to ch…
Glyma.02G136700	21.615	13.1764	30.0537	2.28088	1.18959	0.0138347	0.380996	Up	0.547922	0.256122	0.570688	1.05032	1.03479	1.06321	CCG-binding protein 1	MEE14 {ECO:0000303|PubMed:15634699},Synonyms=CBP1 {ECO:0000303|PubMed:26462908},At2g15890 {ECO:0000312|Araport:AT2G15890}	GO:0009507,GO:0005829,GO:0005634,GO:0036033,GO:0050832,GO:0009793,GO:0010183	chloroplast|cytosol|nucleus|mediator complex binding|defense response to fungus|embryo development ending in seed dormancy|pollen tube guidance
Glyma.02G159300	16.6348	24.8003	8.46935	0.341502	-1.55003	0.00527494	0.251366	Down	0.458229	0.317627	0.302382	0.0953456	0.100937	0.193873
Glyma.02G183000	148.395	217.905	78.8845	0.362013	-1.46589	0.00250305	0.174457	Down	6.62938	5.28612	2.88154	1.45656	1.64877	2.07073	Polygalacturonase		GO:0005618,GO:0005576,GO:0004650,GO:0005975,GO:0071555,GO:0009835	cell wall|extracellular region|polygalacturonase activity|carbohydrate metabolic process|cell wall organization|fruit ripening
Glyma.02G195300	8.70383	3.09643	14.3112	4.62185	2.20847	0.00588695	0.259917	Up	0.0241547	0.0723046	0.108076	0.254209	0.354029	0.408096	Syntaxin-121	SYP121,Synonyms=SYR1,At3g11820,F26K24.11	GO:0009504,GO:0016021,GO:0005886,GO:0009506,GO:0031201,GO:0005802,GO:0043495,GO:0000149,GO:0006952,GO:0050832,GO:0006887,GO:0072660,GO:0031348,GO:0006612,GO:0072661,GO:0010119,GO:0009737,GO:0009620,GO:0010148,GO:0048278,GO:0006906,GO:0016192	cell plate|integral component of membrane|plasma membrane|plasmodesma|SNARE complex|trans-Golgi network|protein anchor|SNARE binding|defense response|defense response to fungus|exocytosis|maintenance of protein location in plasma membrane|negative regulation of defense response|protein targeting to membrane|protein targeting to plasma membrane|regulation of stomatal movement|response to abscisic …	ko04130	SNARE interactions in vesicular transport
Glyma.02G195900	22.6666	14.5129	30.8204	2.12365	1.08655	0.0218177	0.459009	Up	0.4485	0.203531	0.396583	0.847009	0.48981	0.92047	E3 ubiquitin-protein ligase PUB23	PUB23,At2g35930,F11F19.16
Glyma.02G197700	56.4339	79.434	33.4337	0.420899	-1.24845	0.0205293	0.447524	Down	2.41493	1.29778	3.01547	0.928916	1.15304	0.416819	Polyadenylate-binding protein-interacting protein 11	CID11,At1g32790,F6N18.17	GO:0005634,GO:0000166,GO:0003723	nucleus|nucleotide binding|RNA binding
Glyma.02G214500	270.816	363.221	178.41	0.491189	-1.02565	0.000581572	0.0801736	Down	4.2623	2.95277	3.68332	1.96732	2.37855	1.06661	Protein NETWORKED 2A {ECO:0000303|PubMed:22840520}	NET2A {ECO:0000303|PubMed:22840520},At1g58215,T18I24.12 {ECO:0000312|EMBL:AAG50760.1}	GO:0005886	plasma membrane
Glyma.02G219600	5.23455	1.3597	9.10941	6.69958	2.74407	0.0137378	0.379495	Up	0.104173	0	0.117427	0.113871	0.517098	0.32264	Methylesterase 17	MES17,At3g10870,T7M13.5	GO:0016788,GO:0080030,GO:0033473,GO:0048367	hydrolase activity, acting on ester bonds|methyl indole-3-acetate esterase activity|indoleacetic acid conjugate metabolic process|shoot system development
Glyma.02G225200	23.4105	33.072	13.7489	0.415726	-1.26629	0.0463049	0.616661	Down	0.388214	0.13986	0.262324	0.11989	0.126633	0.096418
Glyma.02G235900	539.82	766.716	312.924	0.408136	-1.29288	0.000511057	0.0745969	Down	32.003	22.6723	18.2168	8.62981	10.6347	10.6692	Expansin-A8	EXPA8,Synonyms=EXP8,At2g40610,T2P4.4
Glyma.02G239100	22.2081	14.5844	29.8317	2.04546	1.03242	0.045422	0.612911	Up	0.453557	0.586886	0.60719	1.35798	0.698861	1.77209	NDR1/HIN1-like protein 13 {ECO:0000303|PubMed:26206852}	NHL13 {ECO:0000303|PubMed:26206852},At2g27080 {ECO:0000312|Araport:AT2G27080}	GO:0016021,GO:0005886,GO:0009506,GO:0006952	integral component of membrane|plasma membrane|plasmodesma|defense response
Glyma.02G242900	20.0421	10.9089	29.1754	2.67445	1.41924	0.0252485	0.487165	Up	0.164365	0.138411	0.42856	0.493062	0.310305	0.916806	U-box domain-containing protein 20	PUB20,At1g66160,F15E12.6
Glyma.02G244300	113.015	57.0196	169.011	2.96409	1.56759	0.0016488	0.142254	Up	1.26903	2.284	2.74782	4.52393	8.52336	5.37578	15.7 kDa heat shock protein, peroxisomal	HSP15.7,At5g37670,K12B20.120	GO:0005782,GO:0006457,GO:0009408,GO:0000302	peroxisomal matrix|protein folding|response to heat|response to reactive oxygen species	ko04141	Protein processing in endoplasmic reticulum
Glyma.02G245600	75.5663	49.3202	101.812	2.06431	1.04566	8.40963e-05	0.0249364	Up	3.28156	3.46593	5.55405	9.8284	9.13799	7.84422	Protein RSI-1	RSI-1	GO:0005576,GO:0009506,GO:0010286,GO:0009751	extracellular region|plasmodesma|heat acclimation|response to salicylic acid
Glyma.02G261600	63.4561	30.9093	96.0028	3.10595	1.63503	0.00615273	0.264841	Up	0.236189	0.375925	1.00598	2.32125	1.34596	1.04508	Laccase-5	LAC5,Synonyms=LAC1,At2g40370,T3G21.14	GO:0048046,GO:0005507,GO:0052716,GO:0016722,GO:0046274,GO:0046688	apoplast|copper ion binding|hydroquinone:oxygen oxidoreductase activity|oxidoreductase activity, oxidizing metal ions|lignin catabolic process|response to copper ion
Glyma.02G307500	6.88649	11.4737	2.29931	0.200399	-2.31905	0.0120686	0.357677	Down	0.316798	0.266143	0.322982	0.0838969	0.0495686	0.0516034
Glyma.03G009500	9.37962	4.45612	14.3031	3.20976	1.68247	0.0240088	0.477351	Up	0.0462544	0.0482945	0.106619	0.187277	0.291455	0.176857	Transcription factor GLABRA 3	GL3,Synonyms=BHLH1, EN31, MYC6, SST,At5g41315,MYC6.2	GO:0005634,GO:0003677,GO:0003700,GO:0001708,GO:0009957,GO:0009867,GO:0007275,GO:0031542,GO:0006351,GO:0010091,GO:0010026	nucleus|DNA binding|transcription factor activity, sequence-specific DNA binding|cell fate specification|epidermal cell fate specification|jasmonic acid mediated signaling pathway|multicellular organism development|positive regulation of anthocyanin biosynthetic process|transcription, DNA-templated|trichome branching|trichome differentiation
Glyma.03G016400	92.7265	56.093	129.36	2.30617	1.2055	0.0333547	0.545745	Up	1.17602	2.97432	1.63602	3.26442	3.50509	6.58614	BON1-associated protein 2	BAP2,Synonyms=BAL,At2g45760,F4I18.26	GO:0016020,GO:0006952	membrane|defense response
Glyma.03G024100	36.5995	48.9319	24.2671	0.495936	-1.01177	0.0347076	0.553199	Down	0.669526	0.314417	0.567099	0.454768	0.319033	0.281846	Protein transport Sec1a	SEC1A,At1g02010,F22M8.14, T7I23.1	GO:0015031,GO:0006904	protein transport|vesicle docking involved in exocytosis
Glyma.03G044900	6.58592	2.1342	11.0376	5.17181	2.37067	0.0107538	0.340985	Up	0	0.0468489	0.266004	0.434646	0.822762	0.324304	Dirigent protein 3	DIR3,At5g49040,K19E20.19	GO:0048046,GO:0042349,GO:0009699	apoplast|guiding stereospecific synthesis activity|phenylpropanoid biosynthetic process
Glyma.03G052200	161.614	103.758	219.47	2.1152	1.0808	0.00013338	0.0338091	Up	1.01185	2.34578	1.6613	4.51901	3.89617	2.98502	UPF0098 protein MTH_273	MTH_273
Glyma.03G068100	134.07	88.0316	180.108	2.04595	1.03277	1.6928e-06	0.00173501	Up	1.18602	1.24158	1.29423	2.55672	3.00712	2.21788	Ribulose bisphosphate carboxylase/oxygenase activase 2, chloroplastic	RCA2	GO:0009570,GO:0005524	chloroplast stroma|ATP binding
Glyma.03G098600	241.103	119.779	362.426	3.02579	1.59731	5.19738e-05	0.0177186	Up	3.25467	2.51223	5.68886	14.6008	11.0644	8.75305	2-alkenal reductase (NADP(+)-dependent)	DBR	GO:0016491,GO:0008270	oxidoreductase activity|zinc ion binding
Glyma.03G113200	439.692	224.799	654.586	2.91187	1.54195	0.0112473	0.346361	Up	5.45145	4.87391	13.157	34.8067	21.8974	13.5182	Secoisolariciresinol dehydrogenase		GO:0016491	oxidoreductase activity
Glyma.03G113300	1.88099	3.76198	0	0	#NAME?	0.0401857	0.587798	Down	0.256318	0.261623	0.191239	0	0	0
Glyma.03G117800	67.0412	44.2819	89.8005	2.02793	1.02001	0.000335132	0.0595546	Up	2.53265	1.34505	2.62048	4.27247	4.92942	3.44438
Glyma.03G147700	23.0964	15.2445	30.9483	2.03013	1.02157	0.0270628	0.498216	Up	0.996008	0.487144	1.09553	1.35846	1.54033	2.1357	Dirigent protein 2	DIR2,At5g42500,MDH9.20	GO:0048046,GO:0042349,GO:0009699	apoplast|guiding stereospecific synthesis activity|phenylpropanoid biosynthetic process
Glyma.03G147900	53.3871	29.6164	77.1578	2.60524	1.38142	0.00548605	0.253165	Up	0.718375	0.258005	2.38493	2.38333	3.13465	3.19779	Dirigent protein 7	DIR7,At3g13650,MMM17.4	GO:0048046,GO:0042349,GO:0009699	apoplast|guiding stereospecific synthesis activity|phenylpropanoid biosynthetic process
Glyma.03G150500	1.77538	0	3.55075	Inf	Inf	0.0491857	0.632729	Up	0	0	0	0.0930277	0.302625	0.0880584
Glyma.03G165700	18.247	26.4247	10.0694	0.38106	-1.39191	0.0120694	0.357677	Down	0.327526	0.429292	0.296182	0.0754567	0.137531	0.250032	MDIS1-interacting receptor like kinase 2 {ECO:0000303|PubMed:26863186}	MIK2 {ECO:0000303|PubMed:26863186},At4g08850 {ECO:0000312|Araport:AT4G08850},T32A17.160 {ECO:0000312|EMBL:CAB82121.1}
Glyma.03G181100	11.8443	4.73579	18.9528	4.00204	2.00073	0.00329002	0.201186	Up	0.160344	0.126663	0.175921	0.53237	0.444818	0.523162
Glyma.03G183900	19.3562	11.2187	27.4937	2.4507	1.29319	0.0365	0.563296	Up	0.0687026	0.165309	0.550199	0.820043	0.7316	0.426902	Transcription factor MYB36 {ECO:0000303|PubMed:9839469}	MYB36 {ECO:0000303|PubMed:9839469},At5g57620 {ECO:0000312|Araport:AT5G57620},MUA2.20 {ECO:0000312|EMBL:BAB08797.1}	GO:0048226,GO:0005634,GO:0000975,GO:0003700,GO:0030154,GO:0035987,GO:0008285,GO:0045892,GO:0045597,GO:0045893,GO:2000021,GO:2000067,GO:0006351	Casparian strip|nucleus|regulatory region DNA binding|transcription factor activity, sequence-specific DNA binding|cell differentiation|endodermal cell differentiation|negative regulation of cell proliferation|negative regulation of transcription, DNA-templated|positive regulation of cell differentiation|positive regulation of transcription, DNA-templated|regulation of ion homeostasis|regulation …
Glyma.03G204600	10.9283	16.2755	5.58115	0.342917	-1.54407	0.0260435	0.491935	Down	0.939276	0.468288	1.38227	0.498383	0.218963	0.0757003
Glyma.03G218100	9.92633	15.2275	4.62518	0.303739	-1.71909	0.0426142	0.5976	Down	1.60498	0.353256	0.671887	0.466505	0.0835151	0.257994
Glyma.03G219600	26.2584	36.2998	16.217	0.446752	-1.16245	0.00832876	0.303929	Down	2.27273	1.52551	1.95105	0.694351	1.23454	0.342189	Cytochrome c oxidase subunit 5C	COX5C,Os12g0561000, LOC_Os12g37419,OsJ_36508 {ECO:0000312|EMBL:EAZ20870.1}	GO:0016021,GO:0005746	integral component of membrane|mitochondrial respiratory chain
Glyma.03G221900	5.97782	2.41386	9.54178	3.95292	1.98292	0.0425439	0.597501	Up	0.0641097	0.0321548	0.143266	0.437453	0.155552	0.287085	Transcription factor MYB78 {ECO:0000303|PubMed:9839469}	MYB78 {ECO:0000303|PubMed:9839469},At5g49620 {ECO:0000312|Araport:AT5G49620},K6M13.18 {ECO:0000312|EMBL:BAB10776.1}	GO:0003677	DNA binding
Glyma.03G226000	526.76	317.77	735.749	2.31535	1.21123	0.023178	0.472204	Up	3.38834	4.50351	9.05391	16.0173	16.9508	7.61917	Mannan endo-1,4-beta-mannosidase 5	MAN5	GO:0005576,GO:0016985,GO:0046355	extracellular region|mannan endo-1,4-beta-mannosidase activity|mannan catabolic process	ko00051	Fructose and mannose metabolism
Glyma.03G230400	84.56	118.201	50.9186	0.430778	-1.21498	0.000268754	0.0510925	Down	1.85585	1.25528	2.03805	0.908029	1.07007	0.419631	Probable alkaline/neutral invertase A, chloroplastic {ECO:0000305}	INVH {ECO:0000303|PubMed:21441406},At3g05820 {ECO:0000312|Araport:AT3G05820},F10A16.11 {ECO:0000312|EMBL:AAF26084.1}	GO:0009507,GO:0033926,GO:0004575,GO:0005975	chloroplast|glycopeptide alpha-N-acetylgalactosaminidase activity|sucrose alpha-glucosidase activity|carbohydrate metabolic process
Glyma.03G231200	15.8902	5.91933	25.861	4.36891	2.12727	0.0108124	0.340985	Up	0.157734	0	0.432245	1.10028	1.09433	0.349654	Nicotianamine synthase	CHLN,Synonyms=CLN	GO:0030410,GO:0030418	nicotianamine synthase activity|nicotianamine biosynthetic process
Glyma.03G242800	5.6044	9.87564	1.33317	0.134995	-2.88902	0.0183354	0.430293	Down	0.231781	0.19576	0.019871	0	0.0173827	0	Coiled-coil domain-containing protein SCD2 {ECO:0000305}	SCD2 {ECO:0000303|PubMed:24179130},At3g48860 {ECO:0000312|Araport:AT3G48860},T21J18.130 {ECO:0000312|EMBL:CAB87914.1}	GO:0030136,GO:0005886,GO:0000911,GO:0009825,GO:0040008	clathrin-coated vesicle|plasma membrane|cytokinesis by cell plate formation|multidimensional cell growth|regulation of growth
Glyma.03G249700	11.6603	17.1833	6.13736	0.357171	-1.48531	0.0275169	0.502454	Down	0.541173	0.395959	0.453441	0.0315539	0.12118	0.239222	Protein SRC2 {ECO:0000305}	SRC2 {ECO:0000303|Ref.1},Glyma15g16360 {ECO:0000305}	GO:0005789,GO:0016021,GO:0005886,GO:0032586	endoplasmic reticulum membrane|integral component of membrane|plasma membrane|protein storage vacuole membrane
Glyma.04G006500	35.7145	50.1585	21.2705	0.424065	-1.23764	0.0222282	0.462895	Down	4.83915	7.59667	3.1968	2.41373	1.78712	2.44947	Auxin-responsive protein SAUR23 {ECO:0000305}	SAUR23 {ECO:0000303|PubMed:12036261},At5g18060 {ECO:0000312|Araport:AT5G18060},MCM23.16 {ECO:0000312|EMBL:BAB08405.1}	GO:0005886,GO:0009734,GO:0007275,GO:0040008	plasma membrane|auxin-activated signaling pathway|multicellular organism development|regulation of growth	ko04075	Plant hormone signal transduction
Glyma.04G013500	360.442	484.978	235.906	0.486426	-1.03971	1.2173e-10	1.14784e-06	Down	14.8913	13.5891	14.2437	4.83085	8.82742	7.2691	BURP domain-containing protein 3	BURP3,Os01g0733500, LOC_Os01g53240,B1060H01.8, OsJ_03360, OSJNBb0036G09.19
Glyma.04G038300	1.97932	0	3.95863	Inf	Inf	0.0406371	0.58967	Up	0	0	0	1.02109	1.30143	0	Putative calcium-binding protein CML19	CML19,Os01g0955500, LOC_Os01g72550,B1139B11.19, OsJ_004700	GO:0005509	calcium ion binding
Glyma.04G040300	13.7146	6.18741	21.2419	3.43308	1.7795	0.00387806	0.215547	Up	0.140905	0.0484976	0.270035	0.506007	0.426797	0.65567	Uncharacterized acetyltransferase At3g50280	At3g50280,F11C1.120	GO:0016747	transferase activity, transferring acyl groups other than amino-acyl groups
Glyma.04G043000	33.7178	46.2856	21.15	0.456946	-1.1299	0.0135982	0.378017	Down	0.940051	0.850973	0.606228	0.394464	0.308342	0.328245
Glyma.04G052000	432.982	237.475	628.489	2.64655	1.40411	0.0044284	0.228181	Up	2.62723	4.19807	3.73403	7.47707	13.2626	7.04979	Heat shock factor protein HSF30	HSF30	GO:0005634,GO:0043565,GO:0003700,GO:0006351	nucleus|sequence-specific DNA binding|transcription factor activity, sequence-specific DNA binding|transcription, DNA-templated
Glyma.04G054400	1937.64	1051.37	2823.92	2.68594	1.42543	0.000172791	0.0389787	Up	31.3274	50.1759	44.6912	94.6524	151.429	93.957	17.1 kDa class II heat shock protein	HSP17.7	GO:0005737	cytoplasm
Glyma.04G064200	45.6135	61.0986	30.1285	0.493113	-1.02001	0.0102242	0.333101	Down	5.45397	3.88797	3.14147	1.10082	2.42515	2.83163
Glyma.04G069500	1014.4	642.555	1386.25	2.1574	1.1093	2.82371e-09	1.47922e-05	Up	5.29414	6.07065	10.296	16.7208	16.1062	15.7805	Boron transporter 4	BOR4,At1g15460,F9L1.41	GO:0005887,GO:0005886,GO:0015301,GO:0080139,GO:0005452,GO:0046713,GO:0080029,GO:0051453	integral component of plasma membrane|plasma membrane|anion:anion antiporter activity|borate efflux transmembrane transporter activity|inorganic anion exchanger activity|borate transport|cellular response to boron-containing substance levels|regulation of intracellular pH
Glyma.04G070000	7.73363	3.05353	12.4137	4.06537	2.02339	0.0318506	0.534067	Up	0.252405	0.0621903	0.275884	0.908541	0.974547	0.182629
Glyma.04G079200	65.7423	34.2421	97.2426	2.83985	1.50582	0.00394798	0.216946	Up	1.27707	0.918319	1.21938	2.99522	3.82577	2.01914	Two-on-two hemoglobin-3	GLB3,At4g32690,F4D11.110	GO:0020037,GO:0046872,GO:0019825,GO:0005344,GO:0015671,GO:0009733,GO:0001666	heme binding|metal ion binding|oxygen binding|oxygen transporter activity|oxygen transport|response to auxin|response to hypoxia
Glyma.04G088200	23.6841	15.2472	32.1209	2.10667	1.07497	0.0197106	0.443381	Up	0.313324	0.209285	0.412813	0.876126	0.582458	0.648023	Amino acid permease 6	AAP6,At5g49630,MNI5.1	GO:0016021,GO:0005886,GO:0015172,GO:0015175,GO:0015293,GO:0015810,GO:0015827	integral component of membrane|plasma membrane|acidic amino acid transmembrane transporter activity|neutral amino acid transmembrane transporter activity|symporter activity|aspartate transport|tryptophan transport
Glyma.04G113300	366.608	217.666	515.55	2.36853	1.24399	0.00327447	0.200756	Up	5.71227	1.78933	4.66443	10.5339	12.057	7.0313	Berberine bridge enzyme-like 22 {ECO:0000303|PubMed:26037923}	FAD-OXR {ECO:0000303|PubMed:18434606},At4g20860 {ECO:0000312|Araport:AT4G20860},T13K14.20 {ECO:0000312|EMBL:CAB45881.1}	GO:0005829,GO:0005576,GO:0009505,GO:0050660,GO:0016614,GO:0009753	cytosol|extracellular region|plant-type cell wall|flavin adenine dinucleotide binding|oxidoreductase activity, acting on CH-OH group of donors|response to jasmonic acid	ko00940	Phenylpropanoid biosynthesis
Glyma.04G133500	9.06059	13.8814	4.2398	0.30543	-1.71108	0.0271478	0.499001	Down	0	0	0	0	0	0
Glyma.04G143000	16.6222	22.8345	10.4098	0.455882	-1.13327	0.0436325	0.604489	Down	0.304977	0.202146	0.694939	0.0710891	0.14961	0.265993	Diacylglycerol kinase 7	DGK7,At4g30340,F17I23.320	GO:0005886,GO:0005524,GO:0004143,GO:0006952,GO:0048366,GO:0007205,GO:0048364	plasma membrane|ATP binding|diacylglycerol kinase activity|defense response|leaf development|protein kinase C-activating G-protein coupled receptor signaling pathway|root development	ko04070,ko04072,ko00561,ko00564	Phosphatidylinositol signaling system|Phospholipase D signaling pathway|Glycerolipid metabolism|Glycerophospholipid metabolism
Glyma.04G147200	66.3733	91.7758	40.9708	0.446423	-1.16352	0.000435788	0.0680335	Down	5.71973	4.40858	3.2177	1.38973	2.23338	2.20349
Glyma.04G167200	57.047	77.3602	36.7339	0.474842	-1.07448	0.00212034	0.161499	Down	2.13071	1.91757	1.27991	1.10921	0.740121	0.735456	NAC domain-containing protein 100	NAC100,At5g61430,MFB13.6	GO:0005634,GO:0003677,GO:0003700,GO:0006351	nucleus|DNA binding|transcription factor activity, sequence-specific DNA binding|transcription, DNA-templated
Glyma.04G173900	149.238	200.558	97.9172	0.488223	-1.03439	0.00299376	0.192037	Down	4.74588	2.66284	3.77134	1.88266	2.16198	1.29147	Probable pectate lyase P59	LAT59	GO:0046872,GO:0030570,GO:0045490	metal ion binding|pectate lyase activity|pectin catabolic process	ko02024,ko00040	Quorum sensing|Pentose and glucuronate interconversions
Glyma.04G197400	2.96886	0.334135	5.60358	16.7704	4.06784	0.0242412	0.478837	Up	0	0.0271006	0	0.173261	0.0259168	0.0270626	Palmitoyl-acyl carrier protein thioesterase, chloroplastic	FATB1	GO:0009507,GO:0016790,GO:0006633	chloroplast|thiolester hydrolase activity|fatty acid biosynthetic process	ko00061	Fatty acid biosynthesis
Glyma.04G198400	318.715	456.156	181.273	0.397392	-1.33136	0.00940091	0.320481	Down	23.6189	13.6458	12.6271	7.95149	8.78302	2.99622	Bidirectional sugar transporter SWEET14	SWEET14,Synonyms=Os11N3,Os11g0508600, LOC_Os11g31190,OsJ_34008	GO:0016021,GO:0005887,GO:0008515,GO:0051119,GO:0015770	integral component of membrane|integral component of plasma membrane|sucrose transmembrane transporter activity|sugar transmembrane transporter activity|sucrose transport
Glyma.04G199000	65.7545	88.4371	43.0719	0.487034	-1.03791	0.00653319	0.271471	Down	2.45023	2.21995	1.80814	0.236368	1.41594	1.16798	NAC domain-containing protein 83 {ECO:0000303|PubMed:15029955}	NAC083 {ECO:0000303|PubMed:15029955},Synonyms=VNI2 {ECO:0000303|PubMed:20388856},At5g13180 {ECO:0000312|Araport:AT5G13180},T19L5.140 {ECO:0000312|EMBL:CAC05446.1}	GO:0005634,GO:0003677,GO:0003700,GO:0010150,GO:0045892,GO:0009737,GO:0009651,GO:0006351,GO:0016032,GO:0010089	nucleus|DNA binding|transcription factor activity, sequence-specific DNA binding|leaf senescence|negative regulation of transcription, DNA-templated|response to abscisic acid|response to salt stress|transcription, DNA-templated|viral process|xylem development
Glyma.04G211100	5.39903	1.01398	9.78408	9.64914	3.2704	0.0482319	0.627953	Up	0.0276197	0.0285137	0.0316371	0.0598154	0.110078	0.570179	Gibberellin 20 oxidase 2	GA20OX2,Synonyms=20ox, At2353,At5g51810,MIO24.5	GO:0045544,GO:0046872,GO:0009908,GO:0009740,GO:0009686,GO:0009739,GO:0080167,GO:0009639,GO:0009826	gibberellin 20-oxidase activity|metal ion binding|flower development|gibberellic acid mediated signaling pathway|gibberellin biosynthetic process|response to gibberellin|response to karrikin|response to red or far red light|unidimensional cell growth
Glyma.04G218700	1.97932	0	3.95863	Inf	Inf	0.0406371	0.58967	Up	0	0	0	0.262697	0.204615	0	Probable WRKY transcription factor 51	WRKY51,At5g64810,MXK3.3	GO:0005634,GO:0043565,GO:0003700,GO:0042742,GO:0050832,GO:0009867,GO:0006351	nucleus|sequence-specific DNA binding|transcription factor activity, sequence-specific DNA binding|defense response to bacterium|defense response to fungus|jasmonic acid mediated signaling pathway|transcription, DNA-templated
Glyma.04G220600	1005.61	527.517	1483.71	2.81262	1.49191	0.000934519	0.103432	Up	10.2394	9.28143	28.0464	52.2795	49.9561	30.3333	Peroxidase 52	PER52,Synonyms=P52,At5g05340,K18I23.14	GO:0048046,GO:0005618,GO:0005829,GO:0005794,GO:0020037,GO:0046872,GO:0004601,GO:0042744,GO:0009809,GO:1901430,GO:0006979,GO:0010089	apoplast|cell wall|cytosol|Golgi apparatus|heme binding|metal ion binding|peroxidase activity|hydrogen peroxide catabolic process|lignin biosynthetic process|positive regulation of syringal lignin biosynthetic process|response to oxidative stress|xylem development	ko00940	Phenylpropanoid biosynthesis
Glyma.04G230000	125.344	69.7323	180.955	2.59499	1.37573	0.00905375	0.315024	Up	1.94364	2.70399	12.2354	15.3484	11.4028	17.318
Glyma.04G245200	23.1993	14.7694	31.6293	2.14154	1.09865	0.0189098	0.43596	Up	0.526765	0.470963	0.417111	0.932527	0.938972	1.09759	NAD(P)H-quinone oxidoreductase subunit M, chloroplastic {ECO:0000305}	ndhM {ECO:0000305},Synonyms=NDH-M {ECO:0000250|UniProtKB:Q2V2S7},VIT_18s0001g01660,GSVIVT00015457001, LOC100264425	GO:0009535,GO:0016655,GO:0048038,GO:0006810	chloroplast thylakoid membrane|oxidoreductase activity, acting on NAD(P)H, quinone or similar compound as acceptor|quinone binding|transport
Glyma.05G001700	25.2081	15.3221	35.0941	2.29042	1.19561	0.0448974	0.610023	Up	0.375127	0.137241	0.449813	0.437364	0.620414	1.15226	Protein DETOXIFICATION 9 {ECO:0000303|PubMed:11739388}	DTX9 {ECO:0000303|PubMed:11739388},At1g66760 {ECO:0000312|Araport:AT1G66760},F4N21_11 {ECO:0000312|EMBL:AAG60073.1}	GO:0016021,GO:0015297,GO:0015238,GO:0006855,GO:0009611	integral component of membrane|antiporter activity|drug transmembrane transporter activity|drug transmembrane transport|response to wounding
Glyma.05G023900	8.90471	3.09643	14.713	4.7516	2.24841	0.00481273	0.239819	Up	0.0553084	0.223291	0.246162	0.766328	0.746536	0.834	dCTP pyrophosphatase 1	Dctpp1,Synonyms=Tdrg-TL1	GO:0005829,GO:0047840,GO:0042802,GO:0000287,GO:0047429,GO:0032556,GO:0016462,GO:0015949,GO:0009143,GO:0051289	cytosol|dCTP diphosphatase activity|identical protein binding|magnesium ion binding|nucleoside-triphosphate diphosphatase activity|pyrimidine deoxyribonucleotide binding|pyrophosphatase activity|nucleobase-containing small molecule interconversion|nucleoside triphosphate catabolic process|protein homotetramerization	ko00240	Pyrimidine metabolism
Glyma.05G029900	26.557	16.2666	36.8474	2.26522	1.17965	0.00660266	0.272588	Up	0.177471	0.308088	0.320953	0.553378	0.652533	0.708821	Protein NRT1/ PTR FAMILY 4.6	NPF4.6,Synonyms=AIT1, NRT1.2, NTL1, NTR1:2,At1g69850,T17F3.12	GO:0016021,GO:0005886,GO:0090440,GO:0015293,GO:0080168,GO:0042128,GO:0010119,GO:0009624	integral component of membrane|plasma membrane|abscisic acid transporter activity|symporter activity|abscisic acid transport|nitrate assimilation|regulation of stomatal movement|response to nematode
Glyma.05G030400	26.9471	14.1066	39.7876	2.8205	1.49595	0.00202718	0.158238	Up	0.265583	0.402513	0.233594	1.20903	0.691062	0.61396	Protein NRT1/ PTR FAMILY 2.11	NPF2.11,Synonyms=GTR2, NRT1.10,At5g62680,MRG21.10	GO:0016021,GO:0005886,GO:0009506,GO:0090448,GO:1901349,GO:0090449,GO:0080167	integral component of membrane|plasma membrane|plasmodesma|glucosinolate:proton symporter activity|glucosinolate transport|phloem glucosinolate loading|response to karrikin
Glyma.05G037300	337.32	455.396	219.243	0.481433	-1.05459	0.00764049	0.290176	Down	7.63026	3.88864	6.40821	2.9635	3.58235	2.04286	Protein KINESIN LIGHT CHAIN-RELATED 3 {ECO:0000303|PubMed:23204523}	KLCR3 {ECO:0000303|PubMed:23204523},At1g27500 {ECO:0000312|Araport:AT1G27500},F17L21.29 {ECO:0000312|EMBL:AAF99740.1}
Glyma.05G042100	2.47334	4.94668	0	0	#NAME?	0.0147936	0.389033	Down	0.160794	0.0320022	0.0543076	0	0	0
Glyma.05G114800	9.68985	4.22822	15.1515	3.58342	1.84134	0.0252608	0.487165	Up	0.131878	0.230755	0.778884	1.11142	0.219963	1.11128
Glyma.05G122000	9.80732	16.9851	2.62953	0.154814	-2.69139	0.000558874	0.0784203	Down	0.421503	0.380299	0.224697	0.0797464	0.023962	0.0250839	Cannabidiolic acid synthase-like 1	CBDAS2	GO:0005576,GO:0050660,GO:0016614	extracellular region|flavin adenine dinucleotide binding|oxidoreductase activity, acting on CH-OH group of donors	ko00940	Phenylpropanoid biosynthesis
Glyma.05G122200	10.8404	16.8275	4.85324	0.288411	-1.7938	0.0164465	0.406608	Down	0.23804	0.655894	0.973342	0.0498121	0.177565	0.184337	Bidirectional sugar transporter N3	N3	GO:0005887,GO:0051119	integral component of plasma membrane|sugar transmembrane transporter activity
Glyma.05G124900	90.5333	45.3205	135.746	2.99524	1.58267	0.0435608	0.60387	Up	0.635744	0.119908	2.01867	2.91023	1.30058	4.11167	Berberine bridge enzyme-like 28 {ECO:0000303|PubMed:26037923}	At5g44440 {ECO:0000312|Araport:AT5G44440},MFC16.10 {ECO:0000312|EMBL:BAB09151.1}	GO:0005618,GO:0005576,GO:0050660,GO:0016614,GO:0009651	cell wall|extracellular region|flavin adenine dinucleotide binding|oxidoreductase activity, acting on CH-OH group of donors|response to salt stress	ko00940	Phenylpropanoid biosynthesis
Glyma.05G149900	3447.48	2044.68	4850.28	2.37215	1.24619	0.000222667	0.0458432	Up	14.1193	17.899	18.7251	35.8452	52.8805	32.4974	Peptidyl-prolyl cis-trans isomerase FKBP65	FKBP65,Synonyms=ROF2,At5g48570,K15N18.12	GO:0005789,GO:0005634,GO:0005773,GO:0005528,GO:0003755,GO:0070370,GO:0061077	endoplasmic reticulum membrane|nucleus|vacuole|FK506 binding|peptidyl-prolyl cis-trans isomerase activity|cellular heat acclimation|chaperone-mediated protein folding
Glyma.05G187200	7.85912	3.46802	12.2502	3.53234	1.82062	0.049893	0.635244	Up	0	0	0	0.229833	0.911274	1.16427
Glyma.05G199300	16.7508	9.47157	24.0301	2.53707	1.34317	0.0307507	0.525819	Up	0.39378	0.38258	0.539931	0.802669	1.59316	0.613873
Glyma.05G201700	30.407	15.7007	45.1132	2.87332	1.52272	0.00179546	0.149824	Up	0.128107	0.196118	0.633611	0.916602	0.721172	1.22264	Transcription factor bHLH137	BHLH137,Synonyms=EN89,At5g50915,K3K7	GO:0005634,GO:0003677,GO:0003700,GO:0009739,GO:0006351	nucleus|DNA binding|transcription factor activity, sequence-specific DNA binding|response to gibberellin|transcription, DNA-templated
Glyma.05G231100	18.3806	12.0175	24.7436	2.05896	1.04192	0.0406691	0.58967	Up	0.141219	0.104932	0.370019	0.37608	0.66098	0.419185	Indole-3-pyruvate monooxygenase YUCCA2	YUC2,Synonyms=YUCCA2,At4g13260,F17N18.150	GO:0050660,GO:0103075,GO:0004497,GO:0004499,GO:0050661,GO:0009851,GO:0055114	flavin adenine dinucleotide binding|indole-3-pyruvate monooxygenase activity|monooxygenase activity|N,N-dimethylaniline monooxygenase activity|NADP binding|auxin biosynthetic process|oxidation-reduction process	ko00380	Tryptophan metabolism
Glyma.05G234600	108.86	71.1924	146.527	2.05819	1.04137	0.0292593	0.514913	Up	1.05829	0.727036	3.7277	3.04832	4.39312	3.4885	Transcription factor MYB62 {ECO:0000303|PubMed:9839469}	MYB62 {ECO:0000303|PubMed:9839469},At1g68320 {ECO:0000312|Araport:AT1G68320},T22E19.5 {ECO:0000312|EMBL:AAG52612.1}	GO:0005634,GO:0003677,GO:0003700,GO:0016036,GO:0009686,GO:0009751	nucleus|DNA binding|transcription factor activity, sequence-specific DNA binding|cellular response to phosphate starvation|gibberellin biosynthetic process|response to salicylic acid
Glyma.05G238200	17.0548	23.6712	10.4384	0.440976	-1.18123	0.0277449	0.504022	Down	2.49451	2.12335	1.18076	0.772976	0.702572	0.963584
Glyma.06G004200	133.638	179.053	88.2223	0.492716	-1.02117	0.00710152	0.282783	Down	7.91731	4.35534	7.30014	2.85996	4.54658	1.91858	Protein EXORDIUM	EXO,At4g08950,T3H13.3	GO:0048046,GO:0005618,GO:0005615,GO:0005794,GO:0009505,GO:0009741	apoplast|cell wall|extracellular space|Golgi apparatus|plant-type cell wall|response to brassinosteroid
Glyma.06G013200	179.244	273.219	85.2688	0.312089	-1.67997	0.00596549	0.261876	Down	10.0367	4.91218	5.06326	2.23093	3.39577	0.739744	Organ-specific protein S2
Glyma.06G037900	68.8755	92.5684	45.1826	0.488099	-1.03475	0.0347928	0.55362	Down	2.67744	2.34108	1.41426	1.05003	0.501532	1.769	Patatin-like protein 2	PLP2,At2g26560,T9J22.23	GO:0005737,GO:0016020,GO:0047372,GO:0016298,GO:0004620,GO:0071456,GO:0051607,GO:0016042,GO:0006629,GO:0031408,GO:0009626,GO:0046686	cytoplasm|membrane|acylglycerol lipase activity|lipase activity|phospholipase activity|cellular response to hypoxia|defense response to virus|lipid catabolic process|lipid metabolic process|oxylipin biosynthetic process|plant-type hypersensitive response|response to cadmium ion
Glyma.06G054700	1726.38	929.562	2523.19	2.71438	1.44062	0.0012894	0.125413	Up	25.8797	37.4875	29.8516	67.3784	117.952	66.5287	17.1 kDa class II heat shock protein	HSP17.7	GO:0005737	cytoplasm	ko04141	Protein processing in endoplasmic reticulum
Glyma.06G054900	61.0775	88.0882	34.0668	0.386736	-1.37058	0.0173152	0.416085	Down	2.02161	0.93441	1.99349	0.5031	0.846937	0.374725
Glyma.06G076300	12.3247	7.13807	17.5113	2.45323	1.29468	0.0417966	0.59431	Up	0.123547	0.258772	0.3772	0.504209	0.773273	0.771532	ATPase 5, plasma membrane-type	AHA5,At2g24520,F25P17.18	GO:0005887,GO:0043231,GO:0005524,GO:0008553,GO:0046872,GO:0006754,GO:1902600,GO:0051453	integral component of plasma membrane|intracellular membrane-bounded organelle|ATP binding|hydrogen-exporting ATPase activity, phosphorylative mechanism|metal ion binding|ATP biosynthetic process|hydrogen ion transmembrane transport|regulation of intracellular pH	ko00190	Oxidative phosphorylation
Glyma.06G088400	40.6428	23.5743	57.7114	2.44807	1.29164	0.00708725	0.282714	Up	0.0652837	0.126809	0.1925	0.256945	0.493904	0.306782	Receptor-like protein kinase HSL1	HSL1,At1g28440,F3M18.12
Glyma.06G091900	156.443	210.277	102.608	0.487967	-1.03515	0.00266282	0.179862	Down	15.2646	12.0546	10.9928	5.01979	7.70319	6.05358	Uncharacterized protein At5g65660	At5g65660,K21L13.18	GO:0016021,GO:0005886	integral component of membrane|plasma membrane
Glyma.06G100900	20.2479	12.7843	27.7115	2.16762	1.11611	0.0254288	0.487751	Up	0.566138	0.769164	0.539494	1.30281	1.6165	1.20528
Glyma.06G104900	365.234	493.42	237.048	0.480418	-1.05764	0.002586	0.177299	Down	23.2616	13.4306	23.2979	9.35184	13.3529	7.06678	NDR1/HIN1-like protein 13 {ECO:0000303|PubMed:26206852}	NHL13 {ECO:0000303|PubMed:26206852},At2g27080 {ECO:0000312|Araport:AT2G27080}	GO:0016021,GO:0005886,GO:0009506,GO:0006952	integral component of membrane|plasma membrane|plasmodesma|defense response
Glyma.06G106100	81.1518	51.4873	110.816	2.1523	1.10588	0.000814155	0.0959624	Up	0.272171	0.616636	1.04429	1.54085	1.33681	1.3709	Sulfate transporter 1.3	SULTR1;3,At1g22150,F2E2.22	GO:0005887,GO:0008271,GO:0015116,GO:0015293	integral component of plasma membrane|secondary active sulfate transmembrane transporter activity|sulfate transmembrane transporter activity|symporter activity
Glyma.06G106700	5.72334	1.73401	9.71267	5.60128	2.48576	0.0291516	0.514412	Up	0.0436332	0.045369	0.14926	0.291893	0.570344	0.138027	Heavy metal-associated isoprenylated plant protein 24 {ECO:0000303|PubMed:21072340, ECO:0000303|PubMed:23368984}	HIPP24 {ECO:0000303|PubMed:21072340, ECO:0000303|PubMed:23368984},At4g08570 {ECO:0000312|Araport:AT4G08570},T15F16.6 {ECO:0000312|EMBL:AAC28185.1}	GO:0005737,GO:0046914,GO:0046916,GO:0030001	cytoplasm|transition metal ion binding|cellular transition metal ion homeostasis|metal ion transport
Glyma.06G112100	5.43977	1.63936	9.24018	5.63646	2.49479	0.0227106	0.468798	Up	0.113692	0	0.0323947	0.46886	0.197946	0.147329	WAT1-related protein At4g08290	At4g08290,T12G13.130	GO:0016021,GO:0005886,GO:0015171,GO:0032973,GO:0080144,GO:0043090	integral component of membrane|plasma membrane|amino acid transmembrane transporter activity|amino acid export|amino acid homeostasis|amino acid import
Glyma.06G128100	17.7396	10.289	25.1903	2.44828	1.29177	0.0144265	0.385144	Up	0.117364	0.210764	0.43722	0.822543	0.643056	0.509689	Protein DMR6-LIKE OXYGENASE 1 {ECO:0000303|PubMed:25376907}	DLO1 {ECO:0000303|PubMed:25376907},Synonyms=SAG108 {ECO:0000303|PubMed:23959884},At4g10500 {ECO:0000312|Araport:AT4G10500},F3H7.16 {ECO:0000312|EMBL:AAD03425.1}, F7L13.80 {ECO:0000312|EMBL:CAB40043.1}	GO:0051213,GO:0046872,GO:0002229,GO:0010150,GO:0009617,GO:0009620,GO:0002239,GO:0009751,GO:0046244	dioxygenase activity|metal ion binding|defense response to oomycetes|leaf senescence|response to bacterium|response to fungus|response to oomycetes|response to salicylic acid|salicylic acid catabolic process
Glyma.06G141600	37.8419	19.946	55.7378	2.79444	1.48256	0.00958254	0.323102	Up	0.174391	0.721726	1.84305	3.37855	2.59034	1.70404
Glyma.06G144800	4.7923	7.97433	1.61027	0.201932	-2.30806	0.0410624	0.591647	Down	0.285661	0.111944	0.121704	0.0397907	0.138761	0	Pentatricopeptide repeat-containing protein At1g79540	At1g79540,T8K14.4
Glyma.06G148200	28.1078	40.3635	15.8521	0.392733	-1.34838	0.0493086	0.632931	Down	6.7768	5.09569	2.136	1.10042	3.23048	1.29344
Glyma.06G155100	17.2239	24.3824	10.0653	0.412811	-1.27645	0.0180124	0.426403	Down	0.33343	0.226552	0	0	0.218572	0.169922	E3 ubiquitin-protein ligase RGLG3 {ECO:0000305}	RGLG3 {ECO:0000303|PubMed:22898498},At5g63970 {ECO:0000312|Araport:AT5G63970}	GO:0005737,GO:0005634,GO:0004842,GO:0008270,GO:0042742,GO:0009867,GO:0009611	cytoplasm|nucleus|ubiquitin-protein transferase activity|zinc ion binding|defense response to bacterium|jasmonic acid mediated signaling pathway|response to wounding
Glyma.06G157800	364.489	218.068	510.909	2.34289	1.22829	0.0153794	0.394931	Up	8.49198	12.2655	9.67099	16.5398	34.1866	19.5179	17.5 kDa class I heat shock protein	HSP17.5-M	GO:0005737	cytoplasm	ko04141	Protein processing in endoplasmic reticulum
Glyma.06G192100	105.124	144.436	65.8117	0.455647	-1.13401	0.00348697	0.20427	Down	3.75536	3.40481	2.16661	0.937113	2.01462	1.34334	Organic cation/carnitine transporter 3	OCT3,Synonyms=3-Oct,At1g16390,F3O9.19	GO:0016021,GO:0009705,GO:0005524,GO:0022891,GO:0070417,GO:0006811	integral component of membrane|plant-type vacuole membrane|ATP binding|substrate-specific transmembrane transporter activity|cellular response to cold|ion transport
Glyma.06G194500	20.8077	28.5924	13.0231	0.455472	-1.13457	0.0232971	0.472514	Down	0.522675	0.674383	0.933064	0.301182	0.339523	0.28011	GDSL esterase/lipase At1g74460	At1g74460,F1M20.14	GO:0005576,GO:0016788,GO:0016042	extracellular region|hydrolase activity, acting on ester bonds|lipid catabolic process
Glyma.06G198300	77.2613	108.364	46.1585	0.425958	-1.23122	0.000484408	0.0728906	Down	2.23646	1.31598	1.90947	0.769764	1.03168	0.429925
Glyma.06G220800	13.3537	3.69593	23.0115	6.22619	2.63835	9.21948e-05	0.0268315	Up	0.236687	0.329743	0.273223	2.61794	1.346	1.8944	Blue copper protein	BCB,Synonyms=AWI 32,At5g20230,F5O24.120	GO:0031225,GO:0046658,GO:0005886,GO:0005773,GO:0009055,GO:0046872,GO:0015690,GO:0070417,GO:0050832,GO:0055114,GO:1901141,GO:0009646,GO:0006979	anchored component of membrane|anchored component of plasma membrane|plasma membrane|vacuole|electron carrier activity|metal ion binding|aluminum cation transport|cellular response to cold|defense response to fungus|oxidation-reduction process|regulation of lignin biosynthetic process|response to absence of light|response to oxidative stress
Glyma.06G223100	32.6782	46.8278	18.5286	0.395675	-1.33761	0.00574932	0.25821	Down	1.02652	0.533402	1.17317	0.266808	0.428274	0.392258	Putative clathrin assembly protein At5g35200	At5g35200,K3D20.4, T25C13.80	GO:0005905,GO:0030136,GO:0005794,GO:0005886,GO:0005545,GO:0048268,GO:0006897	clathrin-coated pit|clathrin-coated vesicle|Golgi apparatus|plasma membrane|1-phosphatidylinositol binding|clathrin coat assembly|endocytosis
Glyma.06G235700	44.4669	62.128	26.8059	0.431462	-1.21269	0.0235161	0.47365	Down	3.57344	1.39386	0.21832	0.10727	1.29152	0.782764
Glyma.06G258200	12.8752	7.12377	18.6266	2.61472	1.38665	0.0278857	0.505386	Up	0.0702707	0.0732815	0.11327	0.247641	0.237685	0.292389	G-type lectin S-receptor-like serine/threonine-protein kinase At4g27290	At4g27290,M4I22.100
Glyma.06G263100	1144.44	1533.33	755.547	0.49275	-1.02107	0.0104198	0.336022	Down	22.2499	21.1875	11.6794	7.78509	11.8141	7.78476	Beta-glucosidase 25	BGLU25,Os06g0683300, LOC_Os06g46940	GO:0008422,GO:0102483,GO:0005975,GO:1901657	beta-glucosidase activity|scopolin beta-glucosidase activity|carbohydrate metabolic process|glycosyl compound metabolic process	ko00940,ko00500,ko00460	Phenylpropanoid biosynthesis|Starch and sucrose metabolism|Cyanoamino acid metabolism
Glyma.06G266400	15.1255	8.55224	21.6988	2.53721	1.34324	0.0202577	0.446515	Up	1.07013	1.06218	2.12057	5.24652	2.47359	3.92267
Glyma.06G278700	21.5345	29.6543	13.4146	0.452364	-1.14444	0.0237621	0.475313	Down	0	3.20752	0	0	0	0.567231	Auxin-induced protein X10A		GO:0009734	auxin-activated signaling pathway	ko04075	Plant hormone signal transduction
Glyma.06G280300	15.91	22.3803	9.43962	0.421783	-1.24543	0.0261158	0.492178	Down	2.42654	3.12419	1.51204	0.651305	1.19816	0.918981	Auxin-induced protein 6B		GO:0009734	auxin-activated signaling pathway	ko04075	Plant hormone signal transduction
Glyma.06G280800	23.8606	32.4316	15.2896	0.471442	-1.08485	0.0172968	0.415854	Down	2.97018	2.30535	1.9476	0.703538	0.977985	1.66083	Auxin-induced protein X15		GO:0009734	auxin-activated signaling pathway	ko04075	Plant hormone signal transduction
Glyma.06G281200	34.5774	51.7661	17.3887	0.33591	-1.57385	6.65742e-05	0.0205149	Down	5.04191	4.79969	4.45903	0.485881	2.63745	1.72542	Auxin-induced protein 10A5		GO:0009734	auxin-activated signaling pathway	ko04075	Plant hormone signal transduction
Glyma.06G281800	102.727	143.449	62.0043	0.432238	-1.2101	8.88823e-05	0.0261908	Down	8.91128	9.04333	6.00603	2.37891	4.57699	4.04062	Auxin-induced protein 6B		GO:0009734	auxin-activated signaling pathway	ko04075	Plant hormone signal transduction
Glyma.06G282000	14.207	21.5733	6.84071	0.317091	-1.65703	0.00645755	0.270145	Down	0	0	0	0	0	0	Auxin-induced protein 6B		GO:0009734	auxin-activated signaling pathway	ko04075	Plant hormone signal transduction
Glyma.06G282100	15.4376	21.8414	9.03374	0.413606	-1.27367	0.0277085	0.503674	Down	2.13895	2.01963	1.73473	0.0925005	0.751061	1.55243	Auxin-induced protein 10A5		GO:0009734	auxin-activated signaling pathway	ko04075	Plant hormone signal transduction
Glyma.06G282200	16.5564	24.0054	9.10735	0.379388	-1.39825	0.0111497	0.346066	Down	0.164647	0	0.0624907	0	0.0543539	0.0560605	Auxin-induced protein X15		GO:0009734	auxin-activated signaling pathway	ko04075	Plant hormone signal transduction
Glyma.06G282600	18.2781	26.1423	10.414	0.398357	-1.32787	0.0115282	0.350533	Down	1.5574	2.1419	1.13073	0.44773	0.809065	0.532503	Auxin-induced protein 15A		GO:0009734	auxin-activated signaling pathway	ko04075	Plant hormone signal transduction
Glyma.06G282800	42.0028	58.6384	25.3672	0.432604	-1.20888	0.00503217	0.245709	Down	5.14774	4.33296	3.05149	1.09661	1.74183	2.67868	Auxin-induced protein 10A5		GO:0009734	auxin-activated signaling pathway	ko04075	Plant hormone signal transduction
Glyma.06G282900	25.9756	35.9827	15.9686	0.443784	-1.17207	0.00785701	0.294463	Down	1.68813	1.46295	1.46113	0.74658	0.890104	0.439193	Auxin-induced protein X15		GO:0009734	auxin-activated signaling pathway	ko04075	Plant hormone signal transduction
Glyma.06G291300	83.0097	39.0042	127.015	3.25645	1.7033	0.00192581	0.155101	Up	0.412257	0.575549	1.5288	3.33848	3.87584	1.49506	O-acyltransferase WSD1	WSD1,At5g37300,MNJ8.9	GO:0005783,GO:0005789,GO:0016021,GO:0005886,GO:0004144,GO:0047196,GO:0103095,GO:0019432,GO:0010025	endoplasmic reticulum|endoplasmic reticulum membrane|integral component of membrane|plasma membrane|diacylglycerol O-acyltransferase activity|long-chain-alcohol O-fatty-acyltransferase activity|wax ester synthase activity|triglyceride biosynthetic process|wax biosynthetic process
Glyma.06G298600	422.622	579.728	265.517	0.458003	-1.12657	0.000275674	0.0517406	Down	65.3734	59.5534	43.364	18.8598	23.8583	36.5557
Glyma.06G300200	53.7987	31.7956	75.8018	2.38404	1.25341	0.000796843	0.0948706	Up	0.520081	1.71127	1.10039	3.11611	2.44425	2.4359	Transcription factor MYB14 {ECO:0000303|PubMed:9839469}	MYB14 {ECO:0000303|PubMed:9839469},At2g31180 {ECO:0000312|Araport:AT2G31180},F16D14.2 {ECO:0000312|EMBL:AAD20663.1}	GO:0003677,GO:0003700,GO:0009733,GO:0009723,GO:0009753,GO:0009751,GO:0009651	DNA binding|transcription factor activity, sequence-specific DNA binding|response to auxin|response to ethylene|response to jasmonic acid|response to salicylic acid|response to salt stress
Glyma.07G001100	27.6055	38.5453	16.6657	0.432367	-1.20967	0.00765646	0.290176	Down	0.204328	0.0788442	0.0582283	0.138415	0.0255871	0.0263076	Protein STRUBBELIG-RECEPTOR FAMILY 5	SRF5,At1g78980,YUP8H12R.40
Glyma.07G009500	25.1584	33.8717	16.4451	0.485512	-1.04242	0.0207298	0.448512	Down	1.18794	0.878655	0.838469	0.223922	0.887759	0.423306	LOB domain-containing protein 22	LBD22,Synonyms=ASL30,At3g13850,MCP4.8
Glyma.07G013900	168.98	79.2565	258.704	3.26413	1.7067	6.52108e-08	0.000189669	Up	0.628672	0.588056	1.26248	3.33778	3.68224	2.77493	Inositol oxygenase 1	MIOX1,At1g14520,F14L17.30, T5E21.2, T5E21_19	GO:0005737,GO:0050113,GO:0005506,GO:0019310,GO:0019853	cytoplasm|inositol oxygenase activity|iron ion binding|inositol catabolic process|L-ascorbic acid biosynthetic process	ko00053,ko00562	Ascorbate and aldarate metabolism|Inositol phosphate metabolism
Glyma.07G052100	9.57464	3.48232	15.667	4.499	2.16961	0.0152918	0.394515	Up	0.0291394	0.088166	0.1941	0.559448	0.67353	0.173041	Homeobox-leucine zipper protein ATHB-12	ATHB-12,At3g61890,F21F14.60	GO:0005634,GO:0043565,GO:0003700,GO:0007275,GO:0045893,GO:0009737,GO:0006970,GO:0009615,GO:0009414,GO:0006351	nucleus|sequence-specific DNA binding|transcription factor activity, sequence-specific DNA binding|multicellular organism development|positive regulation of transcription, DNA-templated|response to abscisic acid|response to osmotic stress|response to virus|response to water deprivation|transcription, DNA-templated
Glyma.07G053700	6.66001	10.3991	2.92094	0.280885	-1.83195	0.0455768	0.613771	Down	0.289554	0.740839	0.327948	0	0.284024	0
Glyma.07G058900	39.6651	53.1335	26.1966	0.493034	-1.02024	0.0325629	0.540247	Down	0.819178	0.643061	0.942005	0.291889	0.72003	0.181779	Metal transporter Nramp2	NRAMP2,At1g47240,F8G22.4	GO:0016021,GO:0005215,GO:0006811,GO:0055072	integral component of membrane|transporter activity|ion transport|iron ion homeostasis	ko04216,ko04142	Ferroptosis|Lysosome
Glyma.07G061500	56.0148	12.2972	99.7323	8.11017	3.01973	8.4261e-06	0.00526507	Up	0.0746962	0.0488265	0.132223	0.596822	1.00277	0.467973	Cleaved BAG6 {ECO:0000303|PubMed:26739014}	BAG6 {ECO:0000303|Ref.3},Synonyms=CAMBP1 {ECO:0000303|PubMed:16003391},At2g46240 {ECO:0000312|Araport:AT2G46240},T3F17.11 {ECO:0000312|EMBL:AAC62882.1}	GO:0009506,GO:0005516,GO:0006914,GO:0050832,GO:0009817,GO:0012502,GO:0010508,GO:0006457,GO:0009408,GO:0009644,GO:0042542,GO:0010228	plasmodesma|calmodulin binding|autophagy|defense response to fungus|defense response to fungus, incompatible interaction|induction of programmed cell death|positive regulation of autophagy|protein folding|response to heat|response to high light intensity|response to hydrogen peroxide|vegetative to reproductive phase transition of meristem
Glyma.07G076600	91.2928	58.1464	124.439	2.1401	1.09768	1.18135e-05	0.00655262	Up	1.4067	2.72205	2.57696	5.12451	3.98648	4.992	BON1-associated protein 2	BAP2,Synonyms=BAL,At2g45760,F4I18.26	GO:0016020,GO:0006952	membrane|defense response
Glyma.07G093400	95.0103	136.437	53.5839	0.392738	-1.34836	0.00347404	0.204249	Down	6.61481	6.27881	2.98436	1.36758	2.36247	2.53922
Glyma.07G095500	7.36345	3.40197	11.3249	3.32894	1.73506	0.0420748	0.594841	Up	0.0655192	0.0679785	0.0751201	0.119304	0.323977	0.270889	Rust resistance kinase Lr10 {ECO:0000312|EMBL:AAC49629.1}	LRK10 {ECO:0000312|EMBL:AAC49629.1}	GO:0016021,GO:0005886,GO:0005524,GO:0004674	integral component of membrane|plasma membrane|ATP binding|protein serine/threonine kinase activity
Glyma.07G097400	10.1457	5.32371	14.9677	2.81151	1.49135	0.0401588	0.587638	Up	0.247521	0.254187	0.0935889	0.578839	0.724093	0.377246
Glyma.07G136300	43.5639	18.5588	68.5689	3.69468	1.88545	0.00530043	0.251366	Up	0.130847	0.17831	0.544459	1.41086	0.955779	0.491504
Glyma.07G139700	269.64	132.478	406.802	3.07072	1.61858	1.02862e-08	4.40877e-05	Up	4.01888	4.65576	11.133	23.0086	18.8524	18.8364	Probable glutathione S-transferase	HSP26-A	GO:0005737,GO:0004364,GO:0006749,GO:0009737,GO:0009733,GO:0009735,GO:0009739,GO:0009408,GO:0010038,GO:0009407	cytoplasm|glutathione transferase activity|glutathione metabolic process|response to abscisic acid|response to auxin|response to cytokinin|response to gibberellin|response to heat|response to metal ion|toxin catabolic process	ko00480,ko00980,ko00982,ko00983	Glutathione metabolism|Metabolism of xenobiotics by cytochrome P450|Drug metabolism - cytochrome P450|Drug metabolism - other enzymes
Glyma.07G139800	51.0066	25.9291	76.0841	2.93432	1.55302	1.37203e-06	0.00147016	Up	0.235282	0.60152	0.959216	1.10523	0.862377	1.74773	Probable glutathione S-transferase	HSP26-A	GO:0005737,GO:0004364,GO:0006749,GO:0009737,GO:0009733,GO:0009735,GO:0009739,GO:0009408,GO:0010038,GO:0009407	cytoplasm|glutathione transferase activity|glutathione metabolic process|response to abscisic acid|response to auxin|response to cytokinin|response to gibberellin|response to heat|response to metal ion|toxin catabolic process	ko00480,ko00980,ko00982,ko00983	Glutathione metabolism|Metabolism of xenobiotics by cytochrome P450|Drug metabolism - cytochrome P450|Drug metabolism - other enzymes
Glyma.07G140700	71.6746	46.6058	96.7433	2.07578	1.05365	0.000146182	0.0356647	Up	2.2904	2.34278	2.47961	5.25632	4.38613	4.56368	Probable glutathione S-transferase	HSP26-A	GO:0005737,GO:0004364,GO:0006749,GO:0009737,GO:0009733,GO:0009735,GO:0009739,GO:0009408,GO:0010038,GO:0009407	cytoplasm|glutathione transferase activity|glutathione metabolic process|response to abscisic acid|response to auxin|response to cytokinin|response to gibberellin|response to heat|response to metal ion|toxin catabolic process	ko00480,ko00980,ko00982,ko00983	Glutathione metabolism|Metabolism of xenobiotics by cytochrome P450|Drug metabolism - cytochrome P450|Drug metabolism - other enzymes
Glyma.07G141100	72.7072	108.734	36.6808	0.337345	-1.5677	0.000725449	0.0904834	Down	3.49624	4.36769	1.9143	1.54917	1.14158	0.855458	Transcription factor MYB113	MYB113,At1g66370,T27F4.12	GO:0005634,GO:0003677,GO:0003700,GO:0007275,GO:0031540,GO:0006355,GO:0009753,GO:0006351	nucleus|DNA binding|transcription factor activity, sequence-specific DNA binding|multicellular organism development|regulation of anthocyanin biosynthetic process|regulation of transcription, DNA-templated|response to jasmonic acid|transcription, DNA-templated
Glyma.07G165500	72.5209	102.071	42.9706	0.420987	-1.24815	0.0043227	0.225364	Down	2.57871	1.44725	2.71484	0.760984	1.27634	0.843679	Nicotinate-nucleotide pyrophosphorylase [carboxylating], chloroplastic	QPT,At2g01350,F10A8.23	GO:0009507,GO:0004514,GO:0009435,GO:0034213	chloroplast|nicotinate-nucleotide diphosphorylase (carboxylating) activity|NAD biosynthetic process|quinolinate catabolic process	ko00760	Nicotinate and nicotinamide metabolism
Glyma.07G184000	4.27181	1.31952	7.2241	5.47478	2.4528	0.0493739	0.633264	Up	0.0374652	0	0.0142678	0.137882	0.0990107	0.0520181	L-type lectin-domain containing receptor kinase IX.1 {ECO:0000303|PubMed:19773388}	LECRK91 {ECO:0000303|PubMed:19773388},At5g10530 {ECO:0000312|Araport:AT5G10530},F12B17.120 {ECO:0000312|EMBL:CAB89390.1}
Glyma.07G189300	31.2921	17.7519	44.8323	2.5255	1.33657	0.0419992	0.594841	Up	0.318316	0.257808	0.979927	1.74316	1.79059	0.774685	Transcription factor MYB39	MYB39,Synonyms=FCA0,At4g17785,dl4925c	GO:0005634,GO:0003677,GO:0003700	nucleus|DNA binding|transcription factor activity, sequence-specific DNA binding
Glyma.07G191500	141.006	89.8124	192.201	2.14002	1.09763	0.0162802	0.404906	Up	2.01378	2.50225	2.40705	4.5256	6.81431	3.24521	PAP-specific phosphatase HAL2-like	AHL,At5g54390,F24B18.1	GO:0005737,GO:0008441,GO:0000287,GO:0046854,GO:0006790	cytoplasm|3'(2'),5'-bisphosphate nucleotidase activity|magnesium ion binding|phosphatidylinositol phosphorylation|sulfur compound metabolic process	ko00920	Sulfur metabolism
Glyma.07G200200	4302.88	2431.62	6174.13	2.53911	1.34432	0.00131425	0.126973	Up	77.3409	112.979	90.6608	191.877	321.364	193.932	18.5 kDa class I heat shock protein	HSP18.5-C	GO:0005737	cytoplasm	ko04141	Protein processing in endoplasmic reticulum
Glyma.07G200300	62.1979	31.9658	92.43	2.89153	1.53183	2.88662e-07	0.000562497	Up	1.21418	1.26981	1.70645	4.25968	4.46019	3.39338	17.5 kDa class I heat shock protein	HSP17.5-M	GO:0005737	cytoplasm	ko04141	Protein processing in endoplasmic reticulum
Glyma.07G200700	34.8497	9.74238	59.9569	6.15424	2.62158	0.0268114	0.496297	Up	0.408288	0.606754	0.366703	1.27157	5.04025	1.90693	17.5 kDa class I heat shock protein	HSP17.5-M	GO:0005737	cytoplasm	ko04141	Protein processing in endoplasmic reticulum
Glyma.07G204200	20.1073	27.8152	12.3994	0.445776	-1.16561	0.0210432	0.452153	Down	0.453111	0.536545	0.486963	0.129924	0.14845	0.192964	Nudix hydrolase 15, mitochondrial	NUDT15,Synonyms=NUDX15,At1g28960,F1K23.16, F1K23.5	GO:0005739,GO:0010945,GO:0008893,GO:0016787,GO:0046872,GO:0015937,GO:0006753,GO:0006104	mitochondrion|CoA pyrophosphatase activity|guanosine-3',5'-bis(diphosphate) 3'-diphosphatase activity|hydrolase activity|metal ion binding|coenzyme A biosynthetic process|nucleoside phosphate metabolic process|succinyl-CoA metabolic process
Glyma.07G213000	11.167	17.1199	5.21413	0.304565	-1.71518	0.0126828	0.366395	Down	0.514704	0.592021	0.423802	0.110769	0.234649	0.10378
Glyma.07G219900	13.3119	7.46948	19.1543	2.56434	1.35859	0.0269329	0.496599	Up	0.393148	0.249217	0.222871	0.625251	1.20459	0.79327	Protein C2-DOMAIN ABA-RELATED 5 {ECO:0000303|PubMed:25465408}	CAR5 {ECO:0000303|PubMed:25465408},At1g48590 {ECO:0000312|Araport:AT1G48590},T1N15.21 {ECO:0000312|EMBL:AAF79703.1}	GO:0005634,GO:0005886,GO:0005096,GO:0046872,GO:0005543,GO:0009738,GO:0009789,GO:0043547	nucleus|plasma membrane|GTPase activator activity|metal ion binding|phospholipid binding|abscisic acid-activated signaling pathway|positive regulation of abscisic acid-activated signaling pathway|positive regulation of GTPase activity
Glyma.07G220400	2.61412	0.319837	4.90841	15.3466	3.93985	0.0421908	0.595559	Up	0.0231387	0	0	0.121596	0.0225278	0.0921125	Cytochrome P450 89A2	CYP89A2,Synonyms=CYP89,At1g64900,F13O11.20	GO:0016021,GO:0016020,GO:0020037,GO:0005506,GO:0016709,GO:0044550	integral component of membrane|membrane|heme binding|iron ion binding|oxidoreductase activity, acting on paired donors, with incorporation or reduction of molecular oxygen, NAD(P)H as one donor, and incorporation of one atom of oxygen|secondary metabolite biosynthetic process
Glyma.07G243900	59.4069	33.8381	84.9757	2.51125	1.3284	9.58049e-06	0.00586612	Up	1.62219	0.996637	2.59516	4.63179	3.83625	4.82852	Pathogenesis-related protein STH-2	STH-2	GO:0006952,GO:0009607	defense response|response to biotic stimulus
Glyma.07G245800	25.0714	13.2247	36.9182	2.79161	1.4811	0.00641062	0.269298	Up	0.207498	0.287876	0.352891	0.43907	0.929506	0.840077	Epoxide hydrolase A {ECO:0000303|PubMed:16511284}	ephA,Rv3617,LH57_19705 {ECO:0000312|EMBL:AIR16405.1}	GO:0018742,GO:0016787,GO:0042803,GO:0009636	epoxide hydrolase B activity|hydrolase activity|protein homodimerization activity|response to toxic substance
Glyma.07G246100	68.2275	99.312	37.1429	0.374002	-1.41888	5.57393e-05	0.0185066	Down	2.6615	1.72671	1.75668	0.658727	0.724129	0.942397	Protein DETOXIFICATION 55 {ECO:0000303|PubMed:11739388}	DTX55 {ECO:0000303|PubMed:11739388},Synonyms=NIC3 {ECO:0000312|EMBL:AAO85438.1},At5g49130 {ECO:0000312|Araport:AT5G49130},K20J1.11 {ECO:0000312|EMBL:BAB10095.1}	GO:0016021,GO:0015297,GO:0015238,GO:0006855	integral component of membrane|antiporter activity|drug transmembrane transporter activity|drug transmembrane transport
Glyma.07G264200	76.9423	47.9964	105.888	2.20617	1.14155	0.000513722	0.0746809	Up	1.14901	0.989036	1.68736	3.61941	2.69174	2.18874	1-aminocyclopropane-1-carboxylate oxidase	ACO	GO:0009815,GO:0031418,GO:0046872,GO:0009693,GO:0009835	1-aminocyclopropane-1-carboxylate oxidase activity|L-ascorbic acid binding|metal ion binding|ethylene biosynthetic process|fruit ripening	ko00270	Cysteine and methionine metabolism
Glyma.08G021300	15.043	22.1933	7.89271	0.355635	-1.49153	0.0101963	0.33268	Down	0.364604	0.125405	0.327354	0.132287	0.0668172	0.0833113
Glyma.08G024800	59.038	78.8645	39.2116	0.497202	-1.0081	0.0312394	0.529284	Down	3.30712	4.20306	2.69878	1.17945	2.93983	0.825211	Probable E3 ubiquitin-protein ligase RHA4A {ECO:0000305}	RHA4A {ECO:0000303|PubMed:9781696},At4g24015,T32A16.6	GO:0016740,GO:0008270	transferase activity|zinc ion binding
Glyma.08G041500	67.138	89.9661	44.3098	0.492517	-1.02175	0.000344217	0.0601067	Down	3.20865	3.14419	2.92711	1.43477	1.7966	1.46621	Protein CUP-SHAPED COTYLEDON 2	NAC098,Synonyms=CUC2,At5g53950,K19P17.12	GO:0005634,GO:0003677,GO:0003700,GO:0090691,GO:0048366,GO:0010072,GO:0090709,GO:0010223,GO:0006351	nucleus|DNA binding|transcription factor activity, sequence-specific DNA binding|formation of plant organ boundary|leaf development|primary shoot apical meristem specification|regulation of timing of plant organ formation|secondary shoot formation|transcription, DNA-templated
Glyma.08G042100	94.9599	57.4918	132.428	2.30342	1.20378	0.000202952	0.0429085	Up	1.62247	0.830016	2.43984	4.66454	2.99549	3.89721	Transcription factor MYB62 {ECO:0000303|PubMed:9839469}	MYB62 {ECO:0000303|PubMed:9839469},At1g68320 {ECO:0000312|Araport:AT1G68320},T22E19.5 {ECO:0000312|EMBL:AAG52612.1}	GO:0005634,GO:0003677,GO:0003700,GO:0016036,GO:0009686,GO:0009751	nucleus|DNA binding|transcription factor activity, sequence-specific DNA binding|cellular response to phosphate starvation|gibberellin biosynthetic process|response to salicylic acid
Glyma.08G044300	24.8465	14.7941	34.8988	2.35897	1.23815	0.00514989	0.24801	Up	0.173064	0.198187	0.438211	0.588728	0.651712	0.593684	LEAF RUST 10 DISEASE-RESISTANCE LOCUS RECEPTOR-LIKE PROTEIN KINASE-like 2.1 {ECO:0000303|PubMed:12805585}	LRK10L-2.1 {ECO:0000303|PubMed:12805585},At5g38260 {ECO:0000312|Araport:AT5G38260},MXA21.5 {ECO:0000312|EMBL:BAB11292.1}
Glyma.08G055800	73.6106	102.22	45.001	0.440236	-1.18365	0.00274272	0.18368	Down	4.20035	2.01902	4.008	1.78572	2.06858	1.01202	Nudix hydrolase 4	NUDT4,Synonyms=NUDX4,At1g18300,F15H18.18	GO:0005737,GO:0005634,GO:0047631,GO:0016818,GO:0046872,GO:0000210,GO:0009164	cytoplasm|nucleus|ADP-ribose diphosphatase activity|hydrolase activity, acting on acid anhydrides, in phosphorus-containing anhydrides|metal ion binding|NAD+ diphosphatase activity|nucleoside catabolic process
Glyma.08G059900	12.9705	7.04342	18.8977	2.68303	1.42386	0.0246264	0.480771	Up	0.278015	0.186377	0.210695	0.612532	0.769352	0.340956	Transcription factor MYB39	MYB39,Synonyms=FCA0,At4g17785,dl4925c	GO:0005634,GO:0003677,GO:0003700	nucleus|DNA binding|transcription factor activity, sequence-specific DNA binding
Glyma.08G068700	295.718	138.19	453.245	3.27988	1.71364	0.0012147	0.121975	Up	5.55715	11.7278	4.63714	17.9741	32.2056	20.5384	17.3 kDa class I heat shock protein	HSP17.3-B,Synonyms=HS6871	GO:0005737	cytoplasm	ko04141	Protein processing in endoplasmic reticulum
Glyma.08G068800	152.68	82.8525	222.508	2.68559	1.42524	0.000618312	0.0825823	Up	3.46261	5.44444	3.55429	9.04137	14.9912	9.65551	17.3 kDa class I heat shock protein	HSP17.3-B,Synonyms=HS6871	GO:0005737	cytoplasm	ko04141	Protein processing in endoplasmic reticulum
Glyma.08G069000	387.825	219.173	556.477	2.53899	1.34425	0.000858031	0.0983145	Up	7.80599	9.20988	8.75212	17.7901	29.3378	17.9891	17.3 kDa class I heat shock protein	HSP17.3-B,Synonyms=HS6871	GO:0005737	cytoplasm	ko04141	Protein processing in endoplasmic reticulum
Glyma.08G070700	76.7136	29.3722	124.055	4.22355	2.07846	2.31659e-13	7.27267e-09	Up	0.583524	0.0754936	0.552402	1.66203	1.66678	1.84953	ABC transporter G family member 11	ABCG11,Synonyms=COF1, DSO, PEL1, WBC11,At1g17840,F2H15.7	GO:0009897,GO:0016021,GO:0005886,GO:0005524,GO:0042626,GO:0015245,GO:0042803,GO:0010588,GO:0080051,GO:0015908,GO:0009737,GO:0009651,GO:0009611,GO:0010222	external side of plasma membrane|integral component of membrane|plasma membrane|ATP binding|ATPase activity, coupled to transmembrane movement of substances|fatty acid transporter activity|protein homodimerization activity|cotyledon vascular tissue pattern formation|cutin transport|fatty acid transport|response to abscisic acid|response to salt stress|response to wounding|stem vascular tissue pat…
Glyma.08G083300	6.75497	2.63905	10.8709	4.11925	2.04238	0.0389116	0.579275	Up	0.0629588	0	0.0241778	0.194772	0.116211	0.0544961	LRR receptor-like serine/threonine-protein kinase FLS2	FLS2,At5g46330,MPL12.13, MPL12.8			ko04016	MAPK signaling pathway - plant
Glyma.08G106700	47.9451	20.6204	75.2697	3.65025	1.868	0.000169557	0.0387932	Up	0.228907	0.323266	0.0826118	0.552727	0.823829	0.830273	Peptidyl-prolyl cis-trans isomerase FKBP65	FKBP65,Synonyms=ROF2,At5g48570,K15N18.12	GO:0005789,GO:0005634,GO:0005773,GO:0005528,GO:0003755,GO:0070370,GO:0061077	endoplasmic reticulum membrane|nucleus|vacuole|FK506 binding|peptidyl-prolyl cis-trans isomerase activity|cellular heat acclimation|chaperone-mediated protein folding
Glyma.08G114300	7.27336	3.02765	11.5191	3.80462	1.92775	0.0298452	0.51942	Up	0.159677	0	0.166385	1.36654	1.30212	0.304117	Protochlorophyllide-dependent translocon component 52, chloroplastic	PTC52,Synonyms=ACD1-like, TIC55-IV,At4g25650,L73G19.30	GO:0009507,GO:0009941,GO:0009706,GO:0016021,GO:0009536,GO:0051537,GO:0010277,GO:0046872,GO:0015031	chloroplast|chloroplast envelope|chloroplast inner membrane|integral component of membrane|plastid|2 iron, 2 sulfur cluster binding|chlorophyllide a oxygenase [overall] activity|metal ion binding|protein transport
Glyma.08G118300	23.4275	32.2829	14.572	0.451385	-1.14757	0.015393	0.394941	Down	2.07733	1.57904	3.02173	0.473366	1.54673	0.988431
Glyma.08G120200	6.0721	2.45403	9.69017	3.94867	1.98137	0.0413301	0.592817	Up	0.0340576	0.0351906	0.194686	0.184058	0.567018	0.243631	Nodulin-26		GO:0016021,GO:0043661,GO:0005215,GO:0009877	integral component of membrane|peribacteroid membrane|transporter activity|nodulation
Glyma.08G137100	22.0246	31.3176	12.7316	0.406534	-1.29855	0.00998518	0.329238	Down	0.590556	0.347538	0.364669	0.221522	0.216175	0.243127	Inactive TPR repeat-containing thioredoxin TTL3	TTL3,Synonyms=VIT,At2g42580,F14N22.15	GO:0005623,GO:0009734,GO:0009742,GO:0045454,GO:0010305,GO:0006970	cell|auxin-activated signaling pathway|brassinosteroid mediated signaling pathway|cell redox homeostasis|leaf vascular tissue pattern formation|response to osmotic stress
Glyma.08G138200	1408.72	779.624	2037.82	2.61384	1.38617	0.00226174	0.1674	Up	4.47386	6.12919	18.1631	31.5864	25.1365	19.4677	Inositol-3-phosphate synthase		GO:0005737,GO:0004512,GO:0006021,GO:0008654	cytoplasm|inositol-3-phosphate synthase activity|inositol biosynthetic process|phospholipid biosynthetic process	ko00521,ko00562	Streptomycin biosynthesis|Inositol phosphate metabolism
Glyma.08G140600	252.995	141.814	364.177	2.56798	1.36064	0.000122918	0.0323884	Up	1.98218	1.21055	3.99238	7.69357	5.45866	5.33353	Cytochrome P450 CYP736A12		GO:0016021,GO:0020037,GO:0005506,GO:0004497,GO:0016705	integral component of membrane|heme binding|iron ion binding|monooxygenase activity|oxidoreductase activity, acting on paired donors, with incorporation or reduction of molecular oxygen
Glyma.08G150500	6.56046	1.69383	11.4271	6.74629	2.75409	0.00520492	0.248869	Up	0	0	0.0283633	0.0817621	0.196732	0.127829	Vicianin hydrolase {ECO:0000312|EMBL:ABD03937.1}		GO:0004553,GO:0050392,GO:0016052	hydrolase activity, hydrolyzing O-glycosyl compounds|vicianin beta-glucosidase activity|carbohydrate catabolic process
Glyma.08G151100	38.6688	25.7629	51.5747	2.00189	1.00137	0.00826777	0.302875	Up	0.834858	1.23265	2.15061	2.5416	2.3627	3.67372
Glyma.08G180300	193.236	120.519	265.953	2.20673	1.14191	7.96607e-05	0.0237706	Up	3.68234	5.59749	6.33956	13.9654	8.53767	12.3417	Chaperone protein dnaJ 20, chloroplastic	ATJ20,Synonyms=C20, J20,At4g13830,F18A5.220	GO:0009507,GO:0005634,GO:0061077,GO:1902395,GO:0010322	chloroplast|nucleus|chaperone-mediated protein folding|regulation of 1-deoxy-D-xylulose-5-phosphate synthase activity|regulation of isopentenyl diphosphate biosynthetic process, methylerythritol 4-phosphate pathway
Glyma.08G182700	363.595	493.501	233.689	0.473534	-1.07846	0.00017627	0.0390443	Down	10.8546	8.17271	7.50006	4.01001	5.17762	3.92667	WAT1-related protein At1g68170	At1g68170,T22E19.23	GO:0016021,GO:0005886,GO:0022857,GO:0006810	integral component of membrane|plasma membrane|transmembrane transporter activity|transport
Glyma.08G194100	80.2983	116.988	43.6085	0.37276	-1.42368	0.00456719	0.233038	Down	1.90922	1.1499	0.933095	0.401129	0.539923	0.60082	Phospholipase D alpha 4 {ECO:0000303|PubMed:11891260}	PLDALPHA4 {ECO:0000303|PubMed:11891260},Synonyms=PLDEPSILON {ECO:0000303|PubMed:19143999},At1g55180 {ECO:0000312|Araport:AT1G55180},F7A10.25 {ECO:0000312|EMBL:AAG51567.1}	GO:0005886,GO:0005509,GO:0070290,GO:0004630,GO:0051301,GO:0016049,GO:0006995,GO:0016036,GO:0051365,GO:0046470,GO:0009395,GO:0045848,GO:0009791,GO:0006970,GO:0048364	plasma membrane|calcium ion binding|N-acylphosphatidylethanolamine-specific phospholipase D activity|phospholipase D activity|cell division|cell growth|cellular response to nitrogen starvation|cellular response to phosphate starvation|cellular response to potassium ion starvation|phosphatidylcholine metabolic process|phospholipid catabolic process|positive regulation of nitrogen utilization|post-…	ko04144,ko04014,ko04024,ko04071,ko04072,ko00564,ko00565	Endocytosis|Ras signaling pathway|cAMP signaling pathway|Sphingolipid signaling pathway|Phospholipase D signaling pathway|Glycerophospholipid metabolism|Ether lipid metabolism
Glyma.08G195400	10.8012	4.80184	16.8006	3.49878	1.80685	0.0192778	0.439078	Up	0.0933879	0.0734522	0.186902	0.569506	0.136613	0.532323	Putative F-box protein At1g49610	At1g49610,F14J22.15
Glyma.08G197300	15.9543	9.01963	22.8889	2.53768	1.34351	0.0189828	0.436364	Up	0.27821	0.248955	0.234475	0.413316	0.169419	0.563643	IAA-amino acid hydrolase ILR1-like 4	ILL4,Synonyms=IAR3, JR3,At1g51760,F19C24.4	GO:0005783,GO:0005788,GO:0005886,GO:0010179,GO:0070573,GO:0008270,GO:0043171,GO:0009611	endoplasmic reticulum|endoplasmic reticulum lumen|plasma membrane|IAA-Ala conjugate hydrolase activity|metallodipeptidase activity|zinc ion binding|peptide catabolic process|response to wounding
Glyma.08G198900	12.2021	6.36241	18.0418	2.83569	1.5037	0.0173575	0.41689	Up	0	0.0411403	0.21041	0.261107	0.183974	0.206415	Putative leucine-rich repeat receptor-like protein kinase At2g19210	At2g19210,F27F23.1
Glyma.08G199300	226.841	123.717	329.966	2.66711	1.41528	0.00635249	0.26789	Up	2.11299	1.32346	4.15461	9.22012	6.523	4.33233	Inositol oxygenase 1	MIOX1,At1g14520,F14L17.30, T5E21.2, T5E21_19	GO:0005737,GO:0050113,GO:0005506,GO:0019310,GO:0019853	cytoplasm|inositol oxygenase activity|iron ion binding|inositol catabolic process|L-ascorbic acid biosynthetic process	ko00053,ko00562	Ascorbate and aldarate metabolism|Inositol phosphate metabolism
Glyma.08G205800	15.7796	22.6963	8.86298	0.390504	-1.35659	0.0171415	0.414539	Down	0.492142	0.552306	0.556191	0.329075	0.273887	0.0237863	Mitochondrial arginine transporter BAC2	BAC2,At1g79900,F19K16.14	GO:0016021,GO:0005743,GO:0005739,GO:0015181,GO:0005290,GO:0015189,GO:0000064,GO:0006972,GO:0043091,GO:0006561	integral component of membrane|mitochondrial inner membrane|mitochondrion|arginine transmembrane transporter activity|L-histidine transmembrane transporter activity|L-lysine transmembrane transporter activity|L-ornithine transmembrane transporter activity|hyperosmotic response|L-arginine import|proline biosynthetic process
Glyma.08G211000	26.0475	9.79025	42.3048	4.32111	2.1114	3.53087e-06	0.00269813	Up	0.405029	0.541797	2.19282	5.93991	3.82248	4.37592
Glyma.08G216600	10.2871	4.70991	15.8643	3.36829	1.75202	0.0148769	0.389668	Up	0.206654	0.126092	0.185632	0.44274	1.01585	0.459793	Ethylene-responsive transcription factor ERF003	ERF003,At5g25190,F21J6.103	GO:0005634,GO:0003677,GO:0003700,GO:0009873,GO:0006351	nucleus|DNA binding|transcription factor activity, sequence-specific DNA binding|ethylene-activated signaling pathway|transcription, DNA-templated
Glyma.08G223600	20.3735	29.3159	11.4312	0.38993	-1.35871	0.0176313	0.42132	Down	0.874116	0.412419	0.978421	0.183704	0.227358	0.474225	Putative glucose-6-phosphate 1-epimerase {ECO:0000250|UniProtKB:Q03161}		GO:0030246,GO:0047938,GO:0005975	carbohydrate binding|glucose-6-phosphate 1-epimerase activity|carbohydrate metabolic process	ko00010	Glycolysis / Gluconeogenesis
Glyma.08G235300	248.648	125.526	371.769	2.96168	1.56642	0.000727552	0.0905063	Up	3.26085	2.57791	7.07098	17.4128	11.3246	9.67298	Alpha-amylase/subtilisin inhibitor	RASI,Os04g0526600, LOC_Os04g44470,OSJNBa0038O10.14	GO:0015066,GO:0004867	alpha-amylase inhibitor activity|serine-type endopeptidase inhibitor activity
Glyma.08G235400	492.145	262.394	721.895	2.75119	1.46006	0.000278559	0.0519101	Up	7.58555	6.51032	19.1535	35.7598	32.3848	21.9605	Alpha-amylase/subtilisin inhibitor	RASI,Os04g0526600, LOC_Os04g44470,OSJNBa0038O10.14	GO:0015066,GO:0004867	alpha-amylase inhibitor activity|serine-type endopeptidase inhibitor activity
Glyma.08G236300	19.3032	12.7414	25.865	2.02999	1.02147	0.0478659	0.624592	Up	0.801259	0.70965	0.471424	1.4494	0.911532	1.86259
Glyma.08G262200	9.76264	14.6373	4.88798	0.33394	-1.58234	0.0296826	0.518313	Down	0.726207	0.516347	0.336613	0.0450188	0.202619	0.210818	Lysophospholipid acyltransferase LPEAT2	LPEAT2,At2g45670,F17K2.20	GO:0016021,GO:0005509,GO:0050200,GO:0008654,GO:0006644	integral component of membrane|calcium ion binding|plasmalogen synthase activity|phospholipid biosynthetic process|phospholipid metabolic process	ko00564,ko00565	Glycerophospholipid metabolism|Ether lipid metabolism
Glyma.08G284000	5.06729	1.67953	8.45504	5.03416	2.33175	0.0346719	0.553079	Up	0.0599754	0	0.0452143	0.08452	0.137031	0.281674	High affinity nitrate transporter 2.5	NRT2.5,At1g12940,F13K23.20	GO:0016021,GO:0005886,GO:0042128,GO:0015706,GO:0055085	integral component of membrane|plasma membrane|nitrate assimilation|nitrate transport|transmembrane transport	ko00910	Nitrogen metabolism
Glyma.08G321200	19.3537	12.5162	26.1912	2.09258	1.06528	0.0366706	0.56445	Up	0.277406	0.302535	0.341671	0.758227	0.671255	0.501585	Aspartyl protease family protein At5g10770	At5g10770 {ECO:0000312|Araport:AT5G10770},T30N20_40 {ECO:0000312|EMBL:CAB96832.1}	GO:0031225,GO:0005886,GO:0004190,GO:0030163,GO:0006508	anchored component of membrane|plasma membrane|aspartic-type endopeptidase activity|protein catabolic process|proteolysis
Glyma.08G325600	8.66895	3.65847	13.6794	3.73911	1.90269	0.0180302	0.426403	Up	0.0717738	0.073978	0.0271284	0.311652	0.299605	0.292195	Probable serine/threonine-protein kinase WNK11	WNK11,At5g55560,MWC10.1	GO:0005829,GO:0005524,GO:0004674,GO:0035556,GO:0006468	cytosol|ATP binding|protein serine/threonine kinase activity|intracellular signal transduction|protein phosphorylation
Glyma.08G341300	19.8986	9.37849	30.4187	3.24345	1.69753	0.000771499	0.0940774	Up	0.226269	0.410062	1.03367	1.91267	1.5053	2.02728	Kunitz-type trypsin inhibitor KTI1	KTI1	GO:0004867	serine-type endopeptidase inhibitor activity
Glyma.08G341400	182.471	107.477	257.465	2.39553	1.26035	9.43813e-11	1.11245e-06	Up	4.53448	4.83516	6.98375	11.9202	14.7671	13.0415	Kunitz-type trypsin inhibitor KTI1	KTI1	GO:0004867	serine-type endopeptidase inhibitor activity
Glyma.08G356800	539.855	746.746	332.963	0.445885	-1.16526	1.23556e-05	0.00669556	Down	16.4736	12.3369	10.529	5.82234	5.80324	6.14903	Probable pectate lyase 10	At3g24670,MSD24.10, MSD24_7	GO:0046872,GO:0030570,GO:0045490	metal ion binding|pectate lyase activity|pectin catabolic process	ko02024,ko00040	Quorum sensing|Pentose and glucuronate interconversions
Glyma.08G362800	12.924	18.3162	7.53182	0.411211	-1.28205	0.0379899	0.57223	Down	1.48118	0.974506	0.757834	0.483321	0.32862	0.513616	Protein NRT1/ PTR FAMILY 6.1	NPF6.1,At5g13400,T22N19.50	GO:0016021,GO:0005215,GO:0006857	integral component of membrane|transporter activity|oligopeptide transport
Glyma.09G018900	45.4379	24.161	66.7147	2.76125	1.46532	0.00379849	0.212946	Up	0.142095	0.262642	0.498693	1.01374	0.546128	0.925894	Probable leucine-rich repeat receptor-like protein kinase At5g49770	At5g49770,K2I5.14
Glyma.09G042200	50.0251	68.0396	32.0107	0.470472	-1.08782	0.0101215	0.331387	Down	1.57349	0.928129	1.4222	0.739211	0.813622	0.224829	Pectinesterase		GO:0005618,GO:0005576,GO:0045330,GO:0004857,GO:0030599,GO:0042545,GO:0045490	cell wall|extracellular region|aspartyl esterase activity|enzyme inhibitor activity|pectinesterase activity|cell wall modification|pectin catabolic process	ko00040	Pentose and glucuronate interconversions
Glyma.09G063300	26.4614	12.8295	40.0933	3.12509	1.6439	0.00161524	0.141287	Up	0.244992	0.13723	0.713963	1.48039	0.844916	1.07162
Glyma.09G069900	5.74792	1.30794	10.1879	7.78925	2.96148	0.00696422	0.279678	Up	0.0352204	0.0354797	0	0.204174	0.0346348	0.231183	Serine/threonine-protein kinase RIPK {ECO:0000305}	RIPK {ECO:0000303|PubMed:21320696},Synonyms=PBL14 {ECO:0000303|PubMed:20413097}, PIX8 {ECO:0000303|PubMed:23951354},At2g05940 {ECO:0000312|Araport:AT2G05940}
Glyma.09G080100	70.8816	43.4622	98.3011	2.26176	1.17745	0.00105605	0.112391	Up	0.315009	0.0515088	0.702445	0.958598	0.319175	0.75133	Guanine deaminase	guaD,Synonyms=gde,BSU13170	GO:0008892,GO:0008270,GO:0006147,GO:0009451	guanine deaminase activity|zinc ion binding|guanine catabolic process|RNA modification
Glyma.09G090000	24.8616	34.044	15.6791	0.460556	-1.11855	0.0129288	0.368779	Down	5.69402	2.55266	0.861598	0.920249	1.40357	0.733959
Glyma.09G093000	35.8238	18.9459	52.7017	2.7817	1.47597	0.000291405	0.053878	Up	0.295736	0.296277	0.32531	0.696284	1.04908	0.65987
Glyma.09G099600	1.82787	3.65575	0	0	#NAME?	0.0419704	0.594841	Down	0.646885	0.534465	0.293359	0	0	0
Glyma.09G102400	49.5829	30.4944	68.6714	2.25193	1.17116	0.0193699	0.440058	Up	1.63721	1.18583	2.01912	2.16828	5.2014	3.34273	MLP-like protein 34	MLP34,At1g70850,F15H11.10	GO:0006952,GO:0009607	defense response|response to biotic stimulus
Glyma.09G110600	12.338	18.7647	5.91136	0.315025	-1.66646	0.009993	0.329238	Down	1.6512	2.2805	1.18684	0.733623	0.433362	0.172672	Cysteine proteinase inhibitor 1 {ECO:0000303|PubMed:14697268}		GO:0005576,GO:0004869,GO:0006952	extracellular region|cysteine-type endopeptidase inhibitor activity|defense response
Glyma.09G115700	9.19693	14.5476	3.84623	0.264389	-1.91927	0.0365141	0.563328	Down	1.21959	0.315836	0.966604	0	0.378292	0.156152	RuvB-like 2	ruvbl2	GO:0071339,GO:0000812,GO:0005524,GO:0043141,GO:0006310,GO:0006281,GO:0006355,GO:0006351	MLL1 complex|Swr1 complex|ATP binding|ATP-dependent 5'-3' DNA helicase activity|DNA recombination|DNA repair|regulation of transcription, DNA-templated|transcription, DNA-templated
Glyma.09G131500	5319.21	2274.85	8363.58	3.67655	1.87835	9.76552e-05	0.0279039	Up	15.8954	31.3704	22.7572	74.3215	117.754	65.2118	Heat shock protein 90-1 {ECO:0000305}	HSP90-1 {ECO:0000303|PubMed:11599565},Synonyms=HSP81-1 {ECO:0000303|PubMed:11599565}, HSP83,At5g52640,F6N7.13	GO:0005737,GO:0005524,GO:0061077,GO:0009816	cytoplasm|ATP binding|chaperone-mediated protein folding|defense response to bacterium, incompatible interaction	ko04217,ko04151,ko04141	Necroptosis|PI3K-Akt signaling pathway|Protein processing in endoplasmic reticulum
Glyma.09G135300	11.0917	5.73547	16.4479	2.86775	1.51992	0.0283781	0.508531	Up	0.178743	0.0745389	0.163008	0.559468	0.35505	0.33786	Short-chain dehydrogenase TIC 32, chloroplastic	TIC32,Synonyms=HP32, IEP32	GO:0009706,GO:0016491,GO:0015031	chloroplast inner membrane|oxidoreductase activity|protein transport
Glyma.09G138000	126.288	54.2308	198.346	3.65744	1.87084	1.49663e-07	0.000336007	Up	2.613	0.777521	3.70594	9.709	9.9755	7.09797
Glyma.09G148200	39.5347	25.1966	53.8729	2.1381	1.09633	0.00537034	0.251435	Up	1.49228	1.05391	2.23137	4.57279	2.96426	2.76665
Glyma.09G159500	189.912	253.687	126.138	0.497218	-1.00805	6.33508e-06	0.00439235	Down	1.06304	1.80786	0.757667	0.147551	1.13904	0.400305	Chromatin structure-remodeling complex protein BSH	BSH,At3g17590,MKP6.15	GO:0000228,GO:0043044,GO:0007049,GO:0016569,GO:0006281,GO:0006337,GO:0006357,GO:0006351	nuclear chromosome|ATP-dependent chromatin remodeling|cell cycle|covalent chromatin modification|DNA repair|nucleosome disassembly|regulation of transcription from RNA polymerase II promoter|transcription, DNA-templated
Glyma.09G161200	11.8375	6.06961	17.6053	2.90057	1.53634	0.0208065	0.449158	Up	0.0370639	0.188676	0.248736	0.563941	0.609061	0.674125	Uncharacterized sugar kinase slr0537	slr0537	GO:0016301,GO:0016773	kinase activity|phosphotransferase activity, alcohol group as acceptor
Glyma.09G162900	10.8684	16.1638	5.57296	0.34478	-1.53625	0.0262947	0.492178	Down	0	0.125564	0	0.0443058	0.0404826	0	Actin-related protein 8	ARP8,At5g56180,MDA7.26
Glyma.09G182400	7.64042	2.79975	12.4811	4.45794	2.15638	0.0117091	0.352106	Up	0	0	0.116214	0.205885	0.116993	0.158014	Protein SAR DEFICIENT 1 {ECO:0000303|PubMed:20921422}	SARD1 {ECO:0000303|PubMed:20921422},At1g73805 {ECO:0000312|Araport:AT1G73805},F25P22.22 {ECO:0000312|EMBL:AAG52065.1}	GO:0005634,GO:0043565,GO:0003700,GO:0071219,GO:0042742,GO:0002229,GO:0009626,GO:1900426,GO:0080142,GO:0010112,GO:0006355,GO:0009617,GO:0010224,GO:0006351	nucleus|sequence-specific DNA binding|transcription factor activity, sequence-specific DNA binding|cellular response to molecule of bacterial origin|defense response to bacterium|defense response to oomycetes|plant-type hypersensitive response|positive regulation of defense response to bacterium|regulation of salicylic acid biosynthetic process|regulation of systemic acquired resistance|regulatio…
Glyma.09G183000	161.991	231.216	92.7662	0.40121	-1.31757	0.000125715	0.0323884	Down	10.2342	9.29359	6.02776	3.24561	2.7138	4.06776
Glyma.09G184400	74.5742	100.796	48.3523	0.479704	-1.05978	0.00126355	0.124387	Down	0.879047	0.703757	1.09536	0.419716	0.468138	0.398188	Kinesin-like protein KIN-14P {ECO:0000305}	KIN14P {ECO:0000305},At1g73860 {ECO:0000312|Araport:AT1G73860},F25P22.28 {ECO:0000312|EMBL:AAG52083.1}, F2P9.27 {ECO:0000312|EMBL:AAG52533.1}	GO:0005871,GO:0005874,GO:0005524,GO:0016887,GO:0003777,GO:0007018	kinesin complex|microtubule|ATP binding|ATPase activity|microtubule motor activity|microtubule-based movement
Glyma.09G186200	38.9219	22.7971	55.0467	2.41464	1.27181	0.000859133	0.0983145	Up	0.302811	0.316764	0.376063	0.89515	1.2731	0.68323	Cytochrome P450 CYP736A12		GO:0016021,GO:0020037,GO:0005506,GO:0004497,GO:0016705	integral component of membrane|heme binding|iron ion binding|monooxygenase activity|oxidoreductase activity, acting on paired donors, with incorporation or reduction of molecular oxygen
Glyma.09G189000	2.41537	0	4.83075	Inf	Inf	0.0473117	0.621681	Up	0	0	0	0	0.0437207	0.0905777	ARF guanine-nucleotide exchange factor GNL2	GNL2,Synonyms=GBF2,At5g19610,T29J13	GO:0005829,GO:0016020,GO:0090406,GO:0005802,GO:0005086,GO:0009846,GO:0015031,GO:0032012,GO:0016192	cytosol|membrane|pollen tube|trans-Golgi network|ARF guanyl-nucleotide exchange factor activity|pollen germination|protein transport|regulation of ARF protein signal transduction|vesicle-mediated transport	ko04144	Endocytosis
Glyma.09G199400	213.806	287.927	139.685	0.485139	-1.04353	0.000219879	0.0456679	Down	3.0802	2.19563	2.0013	1.08859	1.42928	1.07374	Kinase-interacting protein 1 {ECO:0000303|PubMed:11500547}	KIP1 {ECO:0000303|PubMed:11500547}	GO:0005737	cytoplasm
Glyma.09G210400	20.7606	7.89827	33.6229	4.257	2.08984	4.31085e-05	0.0158275	Up	0.0562667	0.0826838	0.142947	0.374763	0.45027	0.330705	Disease resistance protein RPM1	RPM1,Synonyms=RPS3,At3g07040,F17A9.20
Glyma.09G217800	4.4129	7.50694	1.31886	0.175685	-2.50894	0.0384389	0.57478	Down	0.370166	0.14119	0.3984	0	0.0673953	0
Glyma.09G221100	71.4971	99.5994	43.3948	0.435693	-1.19861	0.013346	0.374092	Down	11.3059	15.3973	3.2832	34.4091	8.61906	12.1772	Auxin-induced protein 6B		GO:0009734	auxin-activated signaling pathway	ko04075	Plant hormone signal transduction
Glyma.09G221900	47.5138	67.728	27.2995	0.403076	-1.31087	0.00975479	0.325945	Down	6.91034	6.93459	3.26719	1.93967	1.83893	2.65029	Auxin-induced protein 10A5		GO:0009734	auxin-activated signaling pathway	ko04075	Plant hormone signal transduction
Glyma.09G222200	40.9395	62.6451	19.234	0.30703	-1.70355	0.018437	0.431549	Down	4.06481	1.75603	1.52868	0.663129	0.755627	0.968698	Auxin-responsive protein SAUR50 {ECO:0000303|PubMed:12036261}	SAUR50 {ECO:0000303|PubMed:12036261},At4g34760 {ECO:0000312|Araport:AT4G34760},T4L20.340 {ECO:0000312|EMBL:CAA18855.1}	GO:0009734,GO:0040008	auxin-activated signaling pathway|regulation of growth	ko04075	Plant hormone signal transduction
Glyma.09G236100	16.8298	22.8581	10.8014	0.472541	-1.08149	0.0463277	0.616661	Down	1.70139	2.72653	2.25187	1.87587	0.917005	0.68379
Glyma.09G276800	11.8875	17.9044	5.8705	0.32788	-1.60876	0.0139366	0.381352	Down	0.409568	0.288896	0.144156	0.100629	0.122746	0.0633591	Adenine/guanine permease AZG1	AZG1,At3g10960,F9F8.22	GO:0016021,GO:0005345,GO:0005215,GO:0015853,GO:0015854,GO:0006863	integral component of membrane|purine nucleobase transmembrane transporter activity|transporter activity|adenine transport|guanine transport|purine nucleobase transport
Glyma.09G277800	97.8426	56.7567	138.929	2.44779	1.29148	0.0167041	0.410182	Up	1.54338	0.725452	3.90652	6.28745	5.09087	3.2979	Cationic peroxidase 1	PNC1	GO:0005576,GO:0020037,GO:0046872,GO:0004601,GO:0042744,GO:0006979	extracellular region|heme binding|metal ion binding|peroxidase activity|hydrogen peroxide catabolic process|response to oxidative stress	ko00940	Phenylpropanoid biosynthesis
Glyma.09G277900	37.7492	17.2713	58.2271	3.37132	1.75331	0.00387721	0.215547	Up	0.435497	0.275167	1.22715	3.17481	1.91292	1.33013	Cationic peroxidase 1	PNC1	GO:0005576,GO:0020037,GO:0046872,GO:0004601,GO:0042744,GO:0006979	extracellular region|heme binding|metal ion binding|peroxidase activity|hydrogen peroxide catabolic process|response to oxidative stress	ko00940	Phenylpropanoid biosynthesis
Glyma.09G280200	47.2769	25.9997	68.5541	2.63673	1.39875	0.0458146	0.614655	Up	0.316433	0.265431	0.490099	0.799615	0.581824	1.56924	Probable WRKY transcription factor 33	WRKY33,At2g38470,T19C21.4	GO:0005634,GO:0043565,GO:0003700,GO:0044212,GO:0010120,GO:0070370,GO:0034605,GO:0042742,GO:0050832,GO:0010508,GO:0010200,GO:0009409,GO:0009408,GO:0006970,GO:0009651,GO:0009414,GO:0006351	nucleus|sequence-specific DNA binding|transcription factor activity, sequence-specific DNA binding|transcription regulatory region DNA binding|camalexin biosynthetic process|cellular heat acclimation|cellular response to heat|defense response to bacterium|defense response to fungus|positive regulation of autophagy|response to chitin|response to cold|response to heat|response to osmotic stress|res…	ko04016	MAPK signaling pathway - plant
Glyma.10G002200	190.019	117.151	262.887	2.24401	1.16608	1.73146e-09	1.02042e-05	Up	3.82814	3.98825	4.24972	10.8042	8.8182	10.5872	Calmodulin-like protein 11	CML11,At3g22930,F5N5.10	GO:0005509	calcium ion binding
Glyma.10G004800	25.4845	10.6721	40.2968	3.77589	1.91682	2.77229e-05	0.0121023	Up	0.101328	0.0751116	0.23194	0.602622	0.446611	0.615953	Phosphate transporter PHO1 {ECO:0000303|PubMed:11971143}	PHO1 {ECO:0000303|PubMed:11971143},At3g23430 {ECO:0000312|Araport:AT3G23430},MLM24.26 {ECO:0000312|EMBL:BAB02287.1}	GO:0005789,GO:0005794,GO:0000139,GO:0016021,GO:0005886,GO:0005802,GO:0000822,GO:0015114,GO:0016036,GO:0048016,GO:0006799	endoplasmic reticulum membrane|Golgi apparatus|Golgi membrane|integral component of membrane|plasma membrane|trans-Golgi network|inositol hexakisphosphate binding|phosphate ion transmembrane transporter activity|cellular response to phosphate starvation|inositol phosphate-mediated signaling|polyphosphate biosynthetic process
Glyma.10G010700	17.2624	9.79141	24.7334	2.52603	1.33687	0.0135478	0.377506	Up	0.221734	0.15027	0.281595	0.520885	0.707832	0.646673	Gibberellin 2-beta-dioxygenase 2	GA2OX2	GO:0045543,GO:0046872,GO:0009686	gibberellin 2-beta-dioxygenase activity|metal ion binding|gibberellin biosynthetic process	ko00904	Diterpenoid biosynthesis
Glyma.10G012400	123.79	167.793	79.7866	0.475508	-1.07246	7.52277e-06	0.00488943	Down	5.58871	5.30908	4.45431	1.6572	3.26016	2.34384
Glyma.10G013800	11.0546	16.1979	5.91136	0.364947	-1.45424	0.0333904	0.545745	Down	0.491264	0.573595	0.560481	0.282249	0.192995	0.133605
Glyma.10G016600	90.2885	123.916	56.661	0.457254	-1.12893	6.69581e-06	0.00457518	Down	6.67662	6.90161	5.31516	3.41037	3.06081	2.23274	Proline-rich protein 1	PRP1,Synonyms=RHS7,At1g54970,F14C21.50, T24C10.8	GO:0005618,GO:0005576	cell wall|extracellular region
Glyma.10G016700	194.727	261.717	127.737	0.488074	-1.03483	0.011423	0.349488	Down	22.3922	14.2911	11.9074	6.21223	9.68315	8.082	Proline-rich protein 3	PRP3,At3g62680,F26K9.110	GO:0005618,GO:0005576,GO:0009506,GO:0071365,GO:0072732,GO:0071369,GO:0010054	cell wall|extracellular region|plasmodesma|cellular response to auxin stimulus|cellular response to calcium ion starvation|cellular response to ethylene stimulus|trichoblast differentiation
Glyma.10G028100	28.1434	14.3367	41.9501	2.92606	1.54896	0.00579474	0.258472	Up	0.949103	0.373926	1.6658	3.80555	3.30792	1.56508	Non-specific lipid transfer protein GPI-anchored 2	LTPG2,Synonyms=XYP5,At3g43720,T28A8.10	GO:0031225,GO:0046658,GO:0005886,GO:0008289,GO:0042335,GO:0006869	anchored component of membrane|anchored component of plasma membrane|plasma membrane|lipid binding|cuticle development|lipid transport
Glyma.10G029600	12.9248	6.02057	19.8291	3.29355	1.71965	0.0074359	0.289019	Up	0.0881746	0.182325	0.0605717	0.270056	0.507087	0.255088	Heat stress transcription factor A-6b	HSFA6b,Synonyms=HSF07,At3g22830,MWI23.20	GO:0005737,GO:0005634,GO:0043565,GO:0003700,GO:0006351	cytoplasm|nucleus|sequence-specific DNA binding|transcription factor activity, sequence-specific DNA binding|transcription, DNA-templated
Glyma.10G053400	14.3515	7.76072	20.9423	2.69849	1.43215	0.0171731	0.4146	Up	0.412521	0.104855	0.346615	1.10849	0.701888	1.20439
Glyma.10G055800	1.97113	0	3.94226	Inf	Inf	0.035065	0.555309	Up	0	0	0	0.732567	0.297784	0.317885	Auxin-responsive protein SAUR50 {ECO:0000305}		GO:0009734,GO:0040008	auxin-activated signaling pathway|regulation of growth	ko04075	Plant hormone signal transduction
Glyma.10G088900	132.391	193.356	71.4256	0.3694	-1.43674	0.00409656	0.221196	Down	4.09764	5.03632	2.28511	1.16015	2.10742	1.07024	Polygalacturonase		GO:0005618,GO:0005576,GO:0004650,GO:0005975,GO:0071555,GO:0009835	cell wall|extracellular region|polygalacturonase activity|carbohydrate metabolic process|cell wall organization|fruit ripening
Glyma.10G102700	27.794	38.4252	17.1628	0.446654	-1.16277	0.00698994	0.280472	Down	0.712935	0.628922	0.80955	0.30388	0.65026	0.311899
Glyma.10G103200	831.366	1281.89	380.843	0.297095	-1.75101	0.000627928	0.0834103	Down	33.0578	32.7184	15.1826	7.042	8.60632	8.38599	Polygalacturonase		GO:0005618,GO:0005576,GO:0004650,GO:0005975,GO:0071555,GO:0009835	cell wall|extracellular region|polygalacturonase activity|carbohydrate metabolic process|cell wall organization|fruit ripening
Glyma.10G113200	3.68589	6.69498	0.676799	0.10109	-3.30628	0.0197944	0.443606	Down	0.116185	0.0605029	0.0658632	0.0322927	0	0
Glyma.10G148700	21.1743	13.6117	28.7369	2.11119	1.07805	0.0302383	0.521641	Up	0.298515	0.349641	0.128722	0.572451	0.55369	0.481604	Calmodulin-binding protein 60 D {ECO:0000303|PubMed:11782485}	CBP60D {ECO:0000303|PubMed:11782485},At4g25800 {ECO:0000312|Araport:AT4G25800},F14M19.80 {ECO:0000312|EMBL:CAB39601.1}	GO:0005634,GO:0003677,GO:0006355,GO:0006950,GO:0006351	nucleus|DNA binding|regulation of transcription, DNA-templated|response to stress|transcription, DNA-templated
Glyma.10G161900	47.6332	23.3464	71.9201	3.08057	1.6232	5.65088e-05	0.0186309	Up	0.823173	0.87497	2.19271	4.84726	4.32197	2.29617	Calmodulin-like protein 8	CML8,Synonyms=CAM8,At4g14640,dl3360w, FCAALL.157	GO:0005622,GO:0005509,GO:0019722,GO:0005513	intracellular|calcium ion binding|calcium-mediated signaling|detection of calcium ion
Glyma.10G163200	118.625	162.862	74.387	0.456748	-1.13053	0.000629697	0.0834103	Down	2.27314	1.25926	2.14104	1.11917	0.843547	0.617042	Receptor-like protein kinase ANXUR2	ANX2,At5g28680,F4I4.60
Glyma.10G175500	20.8666	13.8296	27.9036	2.01767	1.01269	0.0405311	0.58967	Up	0	0.883225	0.332226	2.40099	0.840105	0.144237	Eukaryotic translation initiation factor 6-2 {ECO:0000255|HAMAP-Rule:MF_03132}	EIF6-2 {ECO:0000255|HAMAP-Rule:MF_03132},Synonyms=EMB1624,At3g55620,F1I16.30	GO:0005829,GO:0005730,GO:0005634,GO:0030687,GO:0043023,GO:0043022,GO:0003743,GO:1902626,GO:0071215,GO:0009793,GO:0000460,GO:0000470,GO:0042256,GO:0000054	cytosol|nucleolus|nucleus|preribosome, large subunit precursor|ribosomal large subunit binding|ribosome binding|translation initiation factor activity|assembly of large subunit precursor of preribosome|cellular response to abscisic acid stimulus|embryo development ending in seed dormancy|maturation of 5.8S rRNA|maturation of LSU-rRNA|mature ribosome assembly|ribosomal subunit export from nucleus	ko03008	Ribosome biogenesis in eukaryotes
Glyma.10G184600	660.98	334.996	986.963	2.94619	1.55885	6.43394e-09	3.03341e-05	Up	13.3448	17.8019	37.5062	75.9003	62.0325	63.5124	Glu S.griseus protease inhibitor		GO:0004867,GO:0009611	serine-type endopeptidase inhibitor activity|response to wounding
Glyma.10G184700	136.721	83.399	190.043	2.27872	1.18822	0.00117092	0.120273	Up	2.68596	4.77585	9.95657	13.1379	12.4398	15.6152	Inhibitor of trypsin and hageman factor		GO:0004867,GO:0009611	serine-type endopeptidase inhibitor activity|response to wounding
Glyma.10G186800	46.461	25.4175	67.5044	2.65582	1.40916	3.77752e-05	0.0151246	Up	1.57713	0.470957	1.02873	2.42471	2.80502	2.88916	Ethylene-responsive transcription factor 1B	ERF1B,Synonyms=ERF092, ERF1,At3g23240,K14B15.15	GO:0005634,GO:0003677,GO:0003700,GO:0006952,GO:0009873,GO:0009867,GO:0006351	nucleus|DNA binding|transcription factor activity, sequence-specific DNA binding|defense response|ethylene-activated signaling pathway|jasmonic acid mediated signaling pathway|transcription, DNA-templated	ko04016,ko04075	MAPK signaling pathway - plant|Plant hormone signal transduction
Glyma.10G192900	402.241	265.666	538.816	2.02817	1.02018	7.24127e-08	0.000189669	Up	11.082	13.499	21.4355	30.5852	31.8783	29.6387	Probable glutathione S-transferase		GO:0004364,GO:0009734	glutathione transferase activity|auxin-activated signaling pathway	ko00480,ko00980,ko00982,ko00983	Glutathione metabolism|Metabolism of xenobiotics by cytochrome P450|Drug metabolism - cytochrome P450|Drug metabolism - other enzymes
Glyma.10G205800	57.5512	33.2374	81.8649	2.46304	1.30044	0.00576945	0.25821	Up	2.06478	1.70197	6.27085	8.42983	10.0545	6.10033
Glyma.10G228900	160.392	81.2117	239.573	2.94998	1.5607	0.00929222	0.318482	Up	0.5538	0.39004	1.52369	2.87034	2.95504	1.25102	G-type lectin S-receptor-like serine/threonine-protein kinase At5g24080	At5g24080,MZF18.3
Glyma.10G230800	12.1091	6.39216	17.826	2.78873	1.47961	0.0317483	0.533441	Up	0.0987114	0.119152	0.0941211	0.485276	0.164662	0.25639
Glyma.10G234300	3.47195	0.694148	6.24976	9.00351	3.17049	0.0314916	0.53102	Up	0	0.191132	0.210961	1.77694	0.372468	0.761655
Glyma.10G246800	114.643	47.0604	182.226	3.87216	1.95314	0.00445155	0.228874	Up	1.57252	1.75472	5.00808	15.5294	10.2458	5.73656
Glyma.10G251500	12.882	20.5478	5.21619	0.253857	-1.97791	0.00233838	0.169091	Down	0.497785	0.518489	0.4738	0.147814	0.204872	0.0233003	Thiamine thiazole synthase 2, chloroplastic {ECO:0000255|HAMAP-Rule:MF_03158}	THI1-2 {ECO:0000255|HAMAP-Rule:MF_03158},VIT_10s0116g00530	GO:0009507,GO:0046872,GO:0016491,GO:0006950,GO:0009228	chloroplast|metal ion binding|oxidoreductase activity|response to stress|thiamine biosynthetic process	ko00730	Thiamine metabolism
Glyma.10G272000	39.7764	22.1987	57.354	2.58367	1.36942	0.000186418	0.04069	Up	0.566705	0.450109	0.502291	1.43709	0.939976	1.53317
Glyma.10G276800	12.4076	6.21716	18.598	2.9914	1.58082	0.0176965	0.421615	Up	0.230232	0.148481	0.0237694	0.354351	0.352489	0.505306	Protein NUCLEAR FUSION DEFECTIVE 4 {ECO:0000303|PubMed:16698901}	NFD4 {ECO:0000303|PubMed:16698901},At1g31470 {ECO:0000312|Araport:AT1G31470},T8E3.15 {ECO:0000312|EMBL:AAG51261.1}	GO:0016021,GO:0000741,GO:0010197,GO:0009651,GO:0006810	integral component of membrane|karyogamy|polar nucleus fusion|response to salt stress|transport
Glyma.10G281400	243.975	160.776	327.174	2.03496	1.025	3.00344e-06	0.00267175	Up	2.59435	3.02831	4.77288	6.69396	8.32189	6.68301	Glycerate dehydrogenase HPR, peroxisomal	HPR,At1g68010,T23K23.14	GO:0005829,GO:0005777,GO:0008465,GO:0030267,GO:0016618,GO:0051287,GO:0071482,GO:0042631,GO:0009854	cytosol|peroxisome|glycerate dehydrogenase activity|glyoxylate reductase (NADP) activity|hydroxypyruvate reductase activity|NAD binding|cellular response to light stimulus|cellular response to water deprivation|oxidative photosynthetic carbon pathway	ko00260,ko00630	Glycine, serine and threonine metabolism|Glyoxylate and dicarboxylate metabolism
Glyma.10G287500	9.44439	4.20234	14.6864	3.49482	1.80522	0.0147194	0.387913	Up	0	0	0	0	0.197575	0	GEM-like protein 4	At5g08350,F8L15_80
Glyma.10G298300	16.9541	26.678	7.23022	0.271018	-1.88354	0.000777541	0.0942384	Down	0.544534	0.370356	0.671085	0.160735	0.143973	0.0865363	Exocyst complex component EXO70B1	EXO70B1,At5g58430,MQJ2.3	GO:0005829,GO:0000145,GO:0070062,GO:0045335,GO:0005886,GO:0006887	cytosol|exocyst|extracellular exosome|phagocytic vesicle|plasma membrane|exocytosis
Glyma.11G016300	5.41513	8.84892	1.98135	0.223908	-2.15902	0.0396617	0.584085	Down	0.0884147	0.277101	0.229571	0.0487485	0.02219	0.046162	Uncharacterized protein slp1 {ECO:0000250|UniProtKB:Q12232}	SPBC3E7.09 {ECO:0000312|PomBase:SPBC3E7.09}	GO:0005789,GO:0016021,GO:0034975	endoplasmic reticulum membrane|integral component of membrane|protein folding in endoplasmic reticulum
Glyma.11G025600	132.439	69.8193	195.059	2.79376	1.48221	0.000539007	0.076802	Up	0.856034	1.49148	5.00531	7.23485	5.8145	7.39096	Thaumatin-like protein		GO:0005576,GO:0016787,GO:0006952,GO:0009607	extracellular region|hydrolase activity|defense response|response to biotic stimulus
Glyma.11G028200	45.7347	29.8189	61.6505	2.0675	1.04789	0.0333473	0.545745	Up	0.292156	0.434304	0.71067	1.21599	1.31401	0.624555	Probable aminotransferase ACS10	ACS10,At1g62960,F16P17.11	GO:0030170,GO:0008483,GO:0009058	pyridoxal phosphate binding|transaminase activity|biosynthetic process
Glyma.11G030200	26.156	37.1041	15.208	0.409873	-1.28675	0.00352915	0.205209	Down	1.30268	1.1827	0.894715	0.294463	0.717544	0.40275	Protein ODORANT1	ODO1
Glyma.11G033400	54.5685	80.1823	28.9548	0.361112	-1.46948	0.00298127	0.191496	Down	3.44325	1.98063	1.71827	0.688183	1.09925	0.757589	Metalloendoproteinase 1-MMP {ECO:0000303|PubMed:10574937}	1MMP {ECO:0000303|PubMed:10574937},At4g16640 {ECO:0000312|Araport:AT4G16640},dl4345c {ECO:0000312|EMBL:CAB10439.1}	GO:0031225,GO:0031012,GO:0005886,GO:0004222,GO:0008270	anchored component of membrane|extracellular matrix|plasma membrane|metalloendopeptidase activity|zinc ion binding
Glyma.11G039400	50.4727	31.8155	69.1298	2.17283	1.11958	0.000462656	0.0714896	Up	0.28762	0.307878	0.652918	1.04397	0.823486	0.899049	Beta-amylase 3, chloroplastic	BAM3,Synonyms=BMY8, CTBMY,At4g17090,dl4575c, FCAALL.5	GO:0009570,GO:0016161,GO:0000024,GO:0009409,GO:0005983	chloroplast stroma|beta-amylase activity|maltose biosynthetic process|response to cold|starch catabolic process	ko00500	Starch and sucrose metabolism
Glyma.11G043700	150.037	91.8462	208.228	2.26714	1.18088	0.00201012	0.157952	Up	1.64906	2.35931	2.56418	5.28864	3.3293	6.13487	Transcription factor bHLH25	BHLH25,Synonyms=EN29,At4g37850,T28I19.130	GO:0005634,GO:0003677,GO:0003700,GO:0006355,GO:0006351	nucleus|DNA binding|transcription factor activity, sequence-specific DNA binding|regulation of transcription, DNA-templated|transcription, DNA-templated
Glyma.11G045400	26.392	36.155	16.629	0.459936	-1.1205	0.0108003	0.340985	Down	0.760578	0.717204	0.863126	0.368716	0.440146	0.304867	Transcription factor RAX3	RAX3,Synonyms=MYB84,At3g49690,T16K5.40	GO:0005634,GO:0003677,GO:0003700,GO:0007275,GO:0009751,GO:0006351	nucleus|DNA binding|transcription factor activity, sequence-specific DNA binding|multicellular organism development|response to salicylic acid|transcription, DNA-templated
Glyma.11G046200	30.6402	15.299	45.9814	3.00552	1.58762	0.000117505	0.0320231	Up	0.180385	0.112897	0.28334	0.503347	0.619371	0.577207	ACT domain-containing protein ACR1 {ECO:0000305}	ACR1 {ECO:0000303|PubMed:12481063},At5g65890 {ECO:0000312|Araport:AT5G65890},F6H11.30 {ECO:0000312|EMBL:CAA16674.1}, K14B20.6 {ECO:0000312|EMBL:BAB11136.1}	GO:0005634,GO:0016597,GO:0008152	nucleus|amino acid binding|metabolic process
Glyma.11G051800	318.363	154.589	482.136	3.11883	1.641	3.14005e-11	4.9348e-07	Up	2.92634	1.5802	4.92982	10.1541	8.81081	10.7801	Cytochrome P450 81E8 {ECO:0000303|PubMed:14617078}	CYP81E8 {ECO:0000303|PubMed:14617078}	GO:0016021,GO:0020037,GO:0005506,GO:0004497,GO:0016705	integral component of membrane|heme binding|iron ion binding|monooxygenase activity|oxidoreductase activity, acting on paired donors, with incorporation or reduction of molecular oxygen	ko00380,ko00140,ko00830,ko00980	Tryptophan metabolism|Steroid hormone biosynthesis|Retinol metabolism|Metabolism of xenobiotics by cytochrome P450
Glyma.11G055100	104.331	64.9635	143.699	2.21199	1.14535	2.98336e-05	0.0129042	Up	1.3352	2.55505	1.28073	3.58257	3.14875	4.31606	Mitogen-activated protein kinase kinase kinase NPK1	NPK1	GO:0005856,GO:0005634,GO:0009524,GO:0005524,GO:0004709,GO:0000919,GO:0006952	cytoskeleton|nucleus|phragmoplast|ATP binding|MAP kinase kinase kinase activity|cell plate assembly|defense response
Glyma.11G066700	3.63992	6.63165	0.648182	0.0977406	-3.3549	0.0202784	0.446515	Down	0.216726	0.194346	0.0807861	0	0	0.024073
Glyma.11G070300	15.4857	8.40039	22.571	2.6869	1.42594	0.0139358	0.381352	Up	0.428014	0.102902	0.343425	0.967953	0.828574	0.444055	Isoflavone reductase-like protein		GO:0005737,GO:0016491	cytoplasm|oxidoreductase activity
Glyma.11G076200	180.56	282.366	78.755	0.278911	-1.84212	0.00134648	0.127139	Down	22.7486	16.3445	9.52889	2.68657	5.52934	5.22752	Auxin-responsive protein SAUR50 {ECO:0000303|PubMed:12036261}	SAUR50 {ECO:0000303|PubMed:12036261},At4g34760 {ECO:0000312|Araport:AT4G34760},T4L20.340 {ECO:0000312|EMBL:CAA18855.1}	GO:0009734,GO:0040008	auxin-activated signaling pathway|regulation of growth	ko04075	Plant hormone signal transduction
Glyma.11G078300	7.45404	3.47074	11.4373	3.29536	1.72044	0.0412097	0.592351	Up	0	0.043164	0.0476341	0.100168	0.124631	0.0604987	Histidine kinase 1	AHK1,At2g17820,T13L16.16, T17A5	GO:0005783,GO:0016021,GO:0005886,GO:0009927,GO:0005034,GO:0000155,GO:0009738,GO:0010105,GO:0006970,GO:0009414,GO:0010431,GO:0010375	endoplasmic reticulum|integral component of membrane|plasma membrane|histidine phosphotransfer kinase activity|osmosensor activity|phosphorelay sensor kinase activity|abscisic acid-activated signaling pathway|negative regulation of ethylene-activated signaling pathway|response to osmotic stress|response to water deprivation|seed maturation|stomatal complex patterning
Glyma.11G082100	20.8426	13.3827	28.3026	2.11487	1.08057	0.023952	0.477087	Up	0.436695	0.681385	1.07164	1.44698	1.59675	1.20351
Glyma.11G088500	32.5819	49.4171	15.7466	0.318646	-1.64998	4.43131e-05	0.0158275	Down	1.34374	1.44428	1.83102	0.54007	0.481355	0.595159
Glyma.11G095100	162.5	87.226	237.775	2.72597	1.44677	0.00962171	0.323102	Up	2.12689	0.3067	5.59289	7.95573	5.28071	9.07701	Glucan endo-1,3-beta-glucosidase, acidic isoform GL161		GO:0005615,GO:0042973,GO:0005975,GO:0006952	extracellular space|glucan endo-1,3-beta-D-glucosidase activity|carbohydrate metabolic process|defense response
Glyma.11G097300	383.255	230.024	536.486	2.3323	1.22175	2.08985e-06	0.00193196	Up	2.16125	3.88084	6.37012	9.71094	10.3021	8.84635	L-ascorbate oxidase homolog		GO:0005615,GO:0005507,GO:0016491	extracellular space|copper ion binding|oxidoreductase activity
Glyma.11G104800	20.0568	12.1188	27.9948	2.31003	1.20791	0.0160441	0.40193	Up	0.32918	0.545482	0.337281	0.719899	1.17138	0.814335	Gibberellin 2-beta-dioxygenase 8	GA2OX8,At4g21200,F7J7.140	GO:0052635,GO:0046872,GO:0009686,GO:0009685	C-20 gibberellin 2-beta-dioxygenase activity|metal ion binding|gibberellin biosynthetic process|gibberellin metabolic process	ko00904	Diterpenoid biosynthesis
Glyma.11G107000	35.2355	47.1381	23.3328	0.494988	-1.01454	0.00883796	0.311422	Down	0.85352	0.932127	1.15392	0.313103	0.700454	0.41047	Amino acid permease 2	AAP2,At5g09220,T2K12.6, T5E8.20	GO:0005887,GO:0015293,GO:0015800,GO:0015804	integral component of plasma membrane|symporter activity|acidic amino acid transport|neutral amino acid transport
Glyma.11G115100	888.823	1190.02	587.625	0.493793	-1.01802	0.00180456	0.150318	Down	20.2045	12.3215	17.9576	8.04719	11.4082	5.37893	Phosphatidylinositol/phosphatidylcholine transfer protein SFH3	SFH3,At2g21540,F2G1.19, F3K23.30	GO:0000139,GO:0005886,GO:0005215,GO:0009908,GO:0015031	Golgi membrane|plasma membrane|transporter activity|flower development|protein transport
Glyma.11G142900	23.6141	14.5817	32.6466	2.23888	1.16278	0.011469	0.350441	Up	0.280284	0.233468	0.321624	0.678898	0.994914	0.581919	Transcription factor MYB59	MYB59,At5g59780,MTH12.19	GO:0005634,GO:0003677,GO:0003700,GO:0046686,GO:0010200,GO:0009723,GO:0009739,GO:0009753,GO:0009751,GO:0006351	nucleus|DNA binding|transcription factor activity, sequence-specific DNA binding|response to cadmium ion|response to chitin|response to ethylene|response to gibberellin|response to jasmonic acid|response to salicylic acid|transcription, DNA-templated
Glyma.11G155000	526.945	269.884	784.007	2.90498	1.53853	0.000146443	0.0356647	Up	15.3856	8.28546	41.8881	68.0496	72.3981	51.9725
Glyma.11G158900	3.01821	5.69802	0.338399	0.059389	-4.07366	0.0198248	0.443606	Down	0.144456	0.207141	0.130649	0.0312393	0	0	Cytosolic sulfotransferase 15	SOT15,Synonyms=ST2A,At5g07010,MOJ9.18	GO:0005737,GO:0080131,GO:0009694,GO:0009753	cytoplasm|hydroxyjasmonate sulfotransferase activity|jasmonic acid metabolic process|response to jasmonic acid
Glyma.11G163600	14.2228	20.6327	7.81298	0.37867	-1.40099	0.0313078	0.529284	Down	0.565319	0.253492	0.278566	0.111961	0.121414	0.275014	Cation/H(+) antiporter 14	CHX14,At1g06970,F10K1.31	GO:0012505,GO:0016021,GO:0005451,GO:0006813,GO:0006885	endomembrane system|integral component of membrane|monovalent cation:proton antiporter activity|potassium ion transport|regulation of pH
Glyma.11G171600	24.6253	37.1284	12.1223	0.326498	-1.61485	0.0198043	0.443606	Down	0.872803	0.422523	1.16427	0.311236	0.355433	0.0981471	Probable protein phosphatase 2C 25	At2g30020,F23F1.6	GO:0005634,GO:0009536,GO:0046872,GO:0004722,GO:0009738,GO:0050832,GO:0009620,GO:0009611	nucleus|plastid|metal ion binding|protein serine/threonine phosphatase activity|abscisic acid-activated signaling pathway|defense response to fungus|response to fungus|response to wounding
Glyma.11G179300	316.92	196.459	437.381	2.22632	1.15466	0.00179284	0.149824	Up	4.36224	4.01042	6.04897	11.1088	13.4411	7.66471	Apoptosis-inducing factor homolog A	aifA,DDB_G0285003	GO:0016491	oxidoreductase activity
Glyma.11G198000	1.78559	0	3.57119	Inf	Inf	0.048762	0.63003	Up	0	0	0	0	0.25191	0.0866499
Glyma.11G198300	73.2983	39.0789	107.518	2.7513	1.46012	0.00229299	0.168664	Up	0.255559	0.785758	0.839317	1.6386	1.49633	2.617	Oxalate--CoA ligase {ECO:0000305}	AAE3 {ECO:0000303|PubMed:22447686},Synonyms=4CLL10, AMPBP3,At3g48990 {ECO:0000312|Araport:AT3G48990},T2J13.170 {ECO:0000312|EMBL:CAB62011.1}	GO:0048046,GO:0009507,GO:0009570,GO:0005737,GO:0009506,GO:0005524,GO:0050203,GO:0050832,GO:0033611,GO:0010030,GO:0046686,GO:0009735,GO:0010214	apoplast|chloroplast|chloroplast stroma|cytoplasm|plasmodesma|ATP binding|oxalate-CoA ligase activity|defense response to fungus|oxalate catabolic process|positive regulation of seed germination|response to cadmium ion|response to cytokinin|seed coat development	ko00630	Glyoxylate and dicarboxylate metabolism
Glyma.11G198500	7.6086	3.36179	11.8554	3.52652	1.81824	0.0349679	0.554762	Up	0.1711	0.128296	0.142993	0.763648	0.371484	0.384089	Probable glutathione S-transferase parA	PARA,Synonyms=PAR	GO:0004364,GO:0009734	glutathione transferase activity|auxin-activated signaling pathway	ko00480,ko00980,ko00982,ko00983	Glutathione metabolism|Metabolism of xenobiotics by cytochrome P450|Drug metabolism - cytochrome P450|Drug metabolism - other enzymes
Glyma.11G218400	4.13483	6.97736	1.2923	0.185214	-2.43274	0.0497706	0.634851	Down	0.685477	0.494298	0.309102	0.0742264	0.204524	0
Glyma.11G229400	58.7611	79.3571	38.1651	0.480928	-1.05611	0.0221297	0.461454	Down	1.56086	0.718724	1.06215	0.79277	0.349544	0.497267	Cation/H(+) antiporter 15	CHX15,At2g13620,T10F5.16	GO:0012505,GO:0016021,GO:0005451,GO:0006813,GO:0006885	endomembrane system|integral component of membrane|monovalent cation:proton antiporter activity|potassium ion transport|regulation of pH
Glyma.11G232600	26.8374	17.634	36.0407	2.04381	1.03126	0.014482	0.38603	Up	0.217176	0.153664	0.619477	0.755804	0.436695	0.660504	Ferritin-3, chloroplastic		GO:0009507,GO:0005737,GO:0008199,GO:0004322,GO:0005506,GO:0006880,GO:0006826	chloroplast|cytoplasm|ferric iron binding|ferroxidase activity|iron ion binding|intracellular sequestering of iron ion|iron ion transport	ko04216,ko04217	Ferroptosis|Necroptosis
Glyma.11G236100	19.3378	26.6719	12.0037	0.450052	-1.15183	0.0253658	0.4872	Down	0.421529	0.40593	0.444953	0	0.23502	0.378847	Gamma-glutamyltranspeptidase 1	GGT1,At4g39640,T19P19.30	GO:0048046,GO:0009505,GO:0009506,GO:0003840,GO:0016756,GO:0036374,GO:0006751,GO:0006979	apoplast|plant-type cell wall|plasmodesma|gamma-glutamyltransferase activity|glutathione gamma-glutamylcysteinyltransferase activity|glutathione hydrolase activity|glutathione catabolic process|response to oxidative stress	ko00590,ko00430,ko00460,ko00480	Arachidonic acid metabolism|Taurine and hypotaurine metabolism|Cyanoamino acid metabolism|Glutathione metabolism
Glyma.11G236500	70.9359	38.0965	103.775	2.72401	1.44573	3.24238e-07	0.000562497	Up	3.80244	4.96524	4.04947	11.7406	11.3621	12.5569
Glyma.11G237100	9.61084	14.9328	4.28885	0.287209	-1.79983	0.0162832	0.404906	Down	1.18764	1.78815	1.86279	0.869312	0.456829	0.117751	Retinol dehydrogenase 8	RDH8,Synonyms=PRRDH, SDR28C2	GO:0005737,GO:0005887,GO:0004303,GO:0052650,GO:0004745,GO:0006703,GO:0050896,GO:0006694,GO:0007601	cytoplasm|integral component of plasma membrane|estradiol 17-beta-dehydrogenase activity|NADP-retinol dehydrogenase activity|retinol dehydrogenase activity|estrogen biosynthetic process|response to stimulus|steroid biosynthetic process|visual perception
Glyma.11G241900	387.907	559.176	216.638	0.387424	-1.36802	0.000275131	0.0517406	Down	10.5185	8.79658	5.99453	2.96272	4.52119	2.68529	Phosphoribosyl-ATP pyrophosphatase	HISN2,At1g31860,F5M6.13	GO:0009507,GO:0009570,GO:0005524,GO:0004635,GO:0004636,GO:0000105	chloroplast|chloroplast stroma|ATP binding|phosphoribosyl-AMP cyclohydrolase activity|phosphoribosyl-ATP diphosphatase activity|histidine biosynthetic process
Glyma.11G243200	83.9194	45.141	122.698	2.7181	1.4426	0.00374775	0.212946	Up	1.35778	1.22413	2.47862	6.73795	3.7425	3.51465
Glyma.11G245900	141.315	189.322	93.3076	0.492852	-1.02077	0.000463992	0.0714896	Down	16.7339	10.5104	16.1629	6.16084	9.37883	5.78091	RPM1-interacting protein 4	RIN4,At3g25070,MJL12_1	GO:0012505,GO:0019897,GO:0016020,GO:0005886,GO:0010204,GO:0009816,GO:0034051,GO:0009626,GO:0006468,GO:0002237	endomembrane system|extrinsic component of plasma membrane|membrane|plasma membrane|defense response signaling pathway, resistance gene-independent|defense response to bacterium, incompatible interaction|negative regulation of plant-type hypersensitive response|plant-type hypersensitive response|protein phosphorylation|response to molecule of bacterial origin
Glyma.12G007300	18.2312	8.92383	27.5386	3.08596	1.62572	0.00218747	0.163591	Up	0.0916899	0.0819236	0.19733	0.427854	0.264644	0.436172	MDIS1-interacting receptor like kinase 2 {ECO:0000303|PubMed:26863186}	MIK2 {ECO:0000303|PubMed:26863186},At4g08850 {ECO:0000312|Araport:AT4G08850},T32A17.160 {ECO:0000312|EMBL:CAB82121.1}
Glyma.12G008800	35.4748	23.2687	47.6808	2.04914	1.03502	0.0148491	0.389489	Up	0.325966	0.299591	0.827196	0.507942	0.919227	0.956077
Glyma.12G013100	4478.9	2755.04	6202.76	2.25143	1.17084	0.00101281	0.109521	Up	63.975	95.4118	96.6526	157.94	263.776	162.381	Heat shock 22 kDa protein, mitochondrial	HSP23.9	GO:0005739	mitochondrion	ko04141	Protein processing in endoplasmic reticulum
Glyma.12G015400	275.498	153.411	397.585	2.59162	1.37386	1.9676e-06	0.00185532	Up	1.63985	1.50303	1.77312	10.0759	6.34451	5.60639	Alcohol dehydrogenase-like 2	At1g22440,F12K8.21	GO:0005829,GO:0004022,GO:0008270	cytosol|alcohol dehydrogenase (NAD) activity|zinc ion binding	ko00350,ko00010,ko00680,ko00071,ko00830,ko00625,ko00626,ko00980,ko00982	Tyrosine metabolism|Glycolysis / Gluconeogenesis|Methane metabolism|Fatty acid degradation|Retinol metabolism|Chloroalkane and chloroalkene degradation|Naphthalene degradation|Metabolism of xenobiotics by cytochrome P450|Drug metabolism - cytochrome P450
Glyma.12G030300	11.0837	5.21632	16.9511	3.24962	1.70027	0.0259932	0.491935	Up	0.0872633	0.175626	0.44198	0.832611	1.11356	0.349737	Dirigent protein 23	DIR23,At2g21100,F26H11.14	GO:0048046,GO:0042349,GO:0009699	apoplast|guiding stereospecific synthesis activity|phenylpropanoid biosynthetic process
Glyma.12G035300	99.6447	136.27	63.0195	0.462461	-1.1126	3.83196e-05	0.0151246	Down	9.63352	8.86032	6.61254	2.67444	4.83777	3.40859	Auxin-induced protein 6B		GO:0009734	auxin-activated signaling pathway	ko04075	Plant hormone signal transduction
Glyma.12G035700	642.212	870.741	413.683	0.475093	-1.07372	0.000681993	0.087138	Down	59.1473	41.2284	35.0861	18.3609	22.1244	23.0622	Auxin-responsive protein SAUR50 {ECO:0000303|PubMed:12036261}	SAUR50 {ECO:0000303|PubMed:12036261},At4g34760 {ECO:0000312|Araport:AT4G34760},T4L20.340 {ECO:0000312|EMBL:CAA18855.1}	GO:0009734,GO:0040008	auxin-activated signaling pathway|regulation of growth	ko04075	Plant hormone signal transduction
Glyma.12G035800	98.183	132.049	64.3167	0.487066	-1.03781	1.79007e-05	0.00888383	Down	9.21624	8.05241	6.46397	3.82739	4.17164	3.14798	Auxin-responsive protein SAUR40 {ECO:0000305}	SAUR40 {ECO:0000303|PubMed:12036261},At1g79130 {ECO:0000312|Araport:AT1G79130},YUP8H12R.25 {ECO:0000312|EMBL:AAC17066.1}	GO:0005737,GO:0009734,GO:0007275,GO:0040008	cytoplasm|auxin-activated signaling pathway|multicellular organism development|regulation of growth	ko04075	Plant hormone signal transduction
Glyma.12G044400	95.6929	134.793	56.5929	0.419851	-1.25205	0.00375509	0.212946	Down	10.0361	6.22913	5.77224	3.05293	4.5044	2.11735
Glyma.12G046600	4.39281	7.44632	1.33929	0.179859	-2.47506	0.0387185	0.577678	Down	0.0561409	0.145122	0.0939037	0	0	0	Putative pentatricopeptide repeat-containing protein At3g18840	PCMP-E92,At3g18840,MCB22.1
Glyma.12G046900	67.6066	40.1932	95.0201	2.36409	1.24128	0.0436703	0.604489	Up	0.769027	1.05127	2.77195	3.51851	5.07637	2.05272
Glyma.12G049300	55.3699	31.828	78.9118	2.47932	1.30995	0.00324515	0.199999	Up	0.800185	3.24665	4.67163	7.74234	5.21502	8.81752
Glyma.12G059200	253.255	135.637	370.873	2.73429	1.45117	0.00110232	0.116007	Up	2.56638	2.67286	7.57808	14.8373	12.5273	8.43623	Tropinone reductase {ECO:0000303|PubMed:18221363}	TR {ECO:0000303|PubMed:18221363}	GO:0050356,GO:0050358	tropine dehydrogenase activity|tropinone reductase activity	ko00960	Tropane, piperidine and pyridine alkaloid biosynthesis
Glyma.12G067000	302.896	153.444	452.347	2.94797	1.55972	1.73875e-05	0.00872093	Up	1.93341	2.31782	4.59678	11.0488	8.56786	6.75751	Licodione synthase	CYP93B1	GO:0016021,GO:0020037,GO:0005506,GO:0033771	integral component of membrane|heme binding|iron ion binding|licodione synthase activity
Glyma.12G088300	36.7552	13.3127	60.1977	4.52181	2.1769	0.0273827	0.50117	Up	0.0176331	0.0637854	0.252138	0.472096	0.544423	0.108771	Poly [ADP-ribose] polymerase 3	PARP3,Synonyms=PM38	GO:0005737,GO:0005634,GO:0003677,GO:0003910,GO:0003950,GO:0051103,GO:0006273,GO:0006471	cytoplasm|nucleus|DNA binding|DNA ligase (ATP) activity|NAD+ ADP-ribosyltransferase activity|DNA ligation involved in DNA repair|lagging strand elongation|protein ADP-ribosylation	ko04210,ko04214,ko04217,ko03410	Apoptosis|Apoptosis - fly|Necroptosis|Base excision repair
Glyma.12G092900	26.4208	14.5002	38.3414	2.6442	1.40283	0.0305688	0.524655	Up	0.305371	0.38652	0.982215	1.30939	2.25949	0.879126	Secoisolariciresinol dehydrogenase		GO:0016491	oxidoreductase activity
Glyma.12G094100	30.4588	15.8042	45.1133	2.85451	1.51324	0.00183255	0.151048	Up	0.141325	0.120039	0.852097	1.14152	0.964275	1.05219	Apoptosis-inducing factor homolog A	aifA,DDB_G0285003	GO:0016491	oxidoreductase activity
Glyma.12G098500	5.36782	2.01367	8.72196	4.33138	2.11483	0.0437073	0.604489	Up	0	0	0	0	0	0
Glyma.12G103600	36.6714	21.542	51.8008	2.40464	1.26582	0.000765864	0.0939578	Up	1.20534	0.742973	1.07298	2.1881	2.62059	2.43586	Calcium-binding protein PBP1	PBP1,Synonyms=KRP2,At5g54490,F24B18.11	GO:0005509,GO:0009733	calcium ion binding|response to auxin
Glyma.12G114300	42.2308	26.7352	57.7263	2.15919	1.11049	0.00145399	0.133368	Up	0.998888	0.793706	1.10325	1.99273	2.04807	3.0888	Transcription factor bHLH36	BHLH36,Synonyms=EN6,At5g51780,MIO24.9	GO:0090575,GO:0000977,GO:0003700,GO:0006357,GO:0006355,GO:0006351	RNA polymerase II transcription factor complex|RNA polymerase II regulatory region sequence-specific DNA binding|transcription factor activity, sequence-specific DNA binding|regulation of transcription from RNA polymerase II promoter|regulation of transcription, DNA-templated|transcription, DNA-templated
Glyma.12G126500	48.7968	67.3262	30.2675	0.449565	-1.1534	0.000421704	0.0667184	Down	7.60716	4.66268	4.87984	1.77809	2.62642	3.37084	Auxin-induced protein X10A		GO:0009734	auxin-activated signaling pathway	ko04075	Plant hormone signal transduction
Glyma.12G127000	11.3636	16.1963	6.53093	0.403236	-1.31031	0.0463223	0.616661	Down	1.60445	1.13551	0.519701	0.421939	0.390503	0.538663	Auxin-induced protein 6B		GO:0009734	auxin-activated signaling pathway	ko04075	Plant hormone signal transduction
Glyma.12G138600	100.063	63.1458	136.979	2.16926	1.1172	0.0115887	0.35101	Up	0.856689	0.391762	1.32173	1.85084	1.27679	2.11732	(-)-germacrene D synthase	VIT_19s0014g04930,VIT_00014569001, VITISV_013313, VITISV_030783, Vv19s0014g04930	GO:0005737,GO:0034004,GO:0052577,GO:0000287,GO:0016114	cytoplasm|germacradienol synthase activity|germacrene-D synthase activity|magnesium ion binding|terpenoid biosynthetic process
Glyma.12G156600	44.5001	26.5343	62.466	2.35416	1.23521	0.0272329	0.499981	Up	0.612934	0.134854	2.03982	2.20109	1.81243	2.42349	Acidic endochitinase		GO:0005615,GO:0004568,GO:0006032,GO:0000272	extracellular space|chitinase activity|chitin catabolic process|polysaccharide catabolic process	ko00520	Amino sugar and nucleotide sugar metabolism
Glyma.12G159500	45.9882	64.0919	27.8844	0.43507	-1.20068	0.000429368	0.0677037	Down	5.90598	6.26138	6.52155	1.87762	3.81406	2.80172
Glyma.12G164900	430.072	589.967	270.178	0.457954	-1.12672	0.0026426	0.17901	Down	19.3105	9.70566	17.2514	7.94114	9.74902	4.51724	Mitogen-activated protein kinase kinase kinase NPK1	NPK1	GO:0005856,GO:0005634,GO:0009524,GO:0005524,GO:0004709,GO:0000919,GO:0006952	cytoskeleton|nucleus|phragmoplast|ATP binding|MAP kinase kinase kinase activity|cell plate assembly|defense response
Glyma.12G171300	17.5561	10.4168	24.6953	2.37072	1.24533	0.0224802	0.466182	Up	0.198001	0.111227	0.187438	0.503829	0.163838	0.44686	MLO-like protein 6	MLO6,At1g61560,T25B24.9	GO:0016021,GO:0005886,GO:0009817	integral component of membrane|plasma membrane|defense response to fungus, incompatible interaction
Glyma.12G171500	58.1425	78.5367	37.7483	0.480645	-1.05696	0.00134635	0.127139	Down	2.86521	1.79591	2.62567	1.06035	1.53103	0.944154	Syntaxin-71	SYP71,At3g09740,F11F8_33	GO:0005783,GO:0016021,GO:0005886,GO:0009506,GO:0031201,GO:0008565,GO:0005484,GO:0000149,GO:0006886,GO:0006612,GO:0048278,GO:0006906	endoplasmic reticulum|integral component of membrane|plasma membrane|plasmodesma|SNARE complex|protein transporter activity|SNAP receptor activity|SNARE binding|intracellular protein transport|protein targeting to membrane|vesicle docking|vesicle fusion	ko04130	SNARE interactions in vesicular transport
Glyma.12G178000	53.5809	11.695	95.4667	8.16305	3.02911	1.30457e-05	0.00675897	Up	0.291106	0.0881631	0.556478	3.83356	1.53317	3.0459	Probable xyloglucan endotransglucosylase/hydrolase protein 32	XTH32,At2g36870,T1J8.5	GO:0048046,GO:0005618,GO:0004553,GO:0016762,GO:0042546,GO:0016998,GO:0071555,GO:0010411	apoplast|cell wall|hydrolase activity, hydrolyzing O-glycosyl compounds|xyloglucan:xyloglucosyl transferase activity|cell wall biogenesis|cell wall macromolecule catabolic process|cell wall organization|xyloglucan metabolic process
Glyma.12G187000	34.8632	17.7028	52.0236	2.93872	1.55519	0.00136059	0.127784	Up	0.710683	1.00892	2.3302	4.31172	4.47145	1.92613
Glyma.12G193300	28.6732	40.3894	16.9571	0.419842	-1.25208	0.00329774	0.201397	Down	0.660724	0.441687	0.781702	0.214202	0.231591	0.298494	Transcription factor GAMYB	GAM1,OsI_004080	GO:0005634,GO:0003677,GO:0030154,GO:0009908,GO:0006355,GO:0006351	nucleus|DNA binding|cell differentiation|flower development|regulation of transcription, DNA-templated|transcription, DNA-templated
Glyma.12G198200	3.81128	1.02828	6.59428	6.41291	2.68098	0.0454378	0.612949	Up	0	0.122995	0.0676678	0.457717	0	0.121046	G-type lectin S-receptor-like serine/threonine-protein kinase At4g03230	At4g03230,F4C21.16			ko04010,ko04064	MAPK signaling pathway|NF-kappa B signaling pathway
Glyma.12G208300	50.006	71.7645	28.2475	0.393613	-1.34515	0.0068573	0.277274	Down	4.93805	4.26956	8.4801	1.9742	3.13085	1.07538
Glyma.12G218200	19.7921	7.40071	32.1835	4.3487	2.12058	6.03736e-05	0.0189762	Up	0.245513	0.0830515	0.249439	0.664579	1.06332	0.972213	Transcription factor MYB51	MYB51,Synonyms=HIG1,At1g18570,F25I16.9	GO:0005634,GO:0003677,GO:0003700,GO:0052544,GO:0042742,GO:0009759,GO:0009682,GO:0009737,GO:0009733,GO:0009617,GO:0009723,GO:0009739,GO:0009625,GO:0009753,GO:0009751,GO:0009651,GO:0006351	nucleus|DNA binding|transcription factor activity, sequence-specific DNA binding|defense response by callose deposition in cell wall|defense response to bacterium|indole glucosinolate biosynthetic process|induced systemic resistance|response to abscisic acid|response to auxin|response to bacterium|response to ethylene|response to gibberellin|response to insect|response to jasmonic acid|response t…
Glyma.12G234700	1189.06	594.104	1784.02	3.00287	1.58634	0.000154791	0.0368581	Up	12.1198	14.3454	37.1167	84.0742	60.3796	50.1718	Miraculin
Glyma.12G234800	2095.75	1172.37	3019.13	2.57523	1.3647	0.000667525	0.0866991	Up	40.0978	38.4977	98.0424	192.844	156.109	112.628	Alpha-amylase/subtilisin inhibitor	RASI,Os04g0526600, LOC_Os04g44470,OSJNBa0038O10.14	GO:0015066,GO:0004867	alpha-amylase inhibitor activity|serine-type endopeptidase inhibitor activity
Glyma.13G003300	27.6658	18.0497	37.2819	2.06551	1.0465	0.0133406	0.374092	Up	0.965308	1.23212	1.3527	2.46493	2.34073	2.41486
Glyma.13G024100	26.906	16.2183	37.5937	2.31798	1.21287	0.00528626	0.251366	Up	0	0.029264	0	0	0.0149799	0	Putative uncharacterized protein ART2	ART2,YLR154W-A,YLR154W-C
Glyma.13G028100	37.2609	23.5523	50.9695	2.1641	1.11377	0.00283306	0.186551	Up	0.197664	0.249103	0.15533	0.479131	0.413412	0.442241	TMV resistance protein N	N	GO:0005737,GO:0043531,GO:0005524,GO:0009626,GO:0007165	cytoplasm|ADP binding|ATP binding|plant-type hypersensitive response|signal transduction
Glyma.13G029900	18.0445	10.7965	25.2925	2.34265	1.22814	0.0214504	0.45514	Up	0.216118	0.373421	0.247812	0.809473	0.447554	0.544074	7-deoxyloganetin glucosyltransferase	UGT85A24,Synonyms=UGT2	GO:0035251,GO:0008152	UDP-glucosyltransferase activity|metabolic process
Glyma.13G030300	402.601	221.119	584.083	2.64149	1.40135	0.00156671	0.138325	Up	2.00907	1.3489	4.80829	9.15479	7.35529	5.22887	Linoleate 13S-lipoxygenase 2-1, chloroplastic	LOX2.1,Synonyms=LOX-H1	GO:0009570,GO:0009534,GO:0016165,GO:0046872,GO:0010597,GO:0031408	chloroplast stroma|chloroplast thylakoid|linoleate 13S-lipoxygenase activity|metal ion binding|green leaf volatile biosynthetic process|oxylipin biosynthetic process	ko00591,ko00592	Linoleic acid metabolism|alpha-Linolenic acid metabolism
Glyma.13G033900	32.9336	20.3133	45.5539	2.24257	1.16515	0.00261642	0.178261	Up	0.217731	0.221335	0.713304	1.02371	0.730901	0.922031	Rust resistance kinase Lr10 {ECO:0000312|EMBL:AAC49629.1}	LRK10 {ECO:0000312|EMBL:AAC49629.1}	GO:0016021,GO:0005886,GO:0005524,GO:0004674	integral component of membrane|plasma membrane|ATP binding|protein serine/threonine kinase activity
Glyma.13G035200	2.09231	0	4.18463	Inf	Inf	0.0266286	0.494987	Up	0	0	0	0	0.021091	0.110472	Alcohol dehydrogenase 1	ADH1	GO:0005737,GO:0004022,GO:0008270	cytoplasm|alcohol dehydrogenase (NAD) activity|zinc ion binding	ko00350,ko00010,ko00071,ko00592	Tyrosine metabolism|Glycolysis / Gluconeogenesis|Fatty acid degradation|alpha-Linolenic acid metabolism
Glyma.13G065200	10.5994	5.89889	15.2999	2.59369	1.375	0.0434201	0.603306	Up	0.18544	1.32288	1.87843	2.39052	3.06989	3.39165
Glyma.13G068200	14.9505	8.57539	21.3256	2.48684	1.31431	0.0230811	0.471902	Up	0.119495	0.0619118	0.220351	0.412497	0.235032	0.371273	Protein NRT1/ PTR FAMILY 5.8	NPF5.8,At5g14940,F2G14.60	GO:0016021,GO:0005215,GO:0009624	integral component of membrane|transporter activity|response to nematode
Glyma.13G072100	4.56627	1.36242	7.77012	5.70318	2.51177	0.0328436	0.54251	Up	0	0.0584945	0.0215987	0.102478	0.242474	0.116268	Flavonoid 3',5'-hydroxylase 2	CYP75A3,Synonyms=HF2	GO:0005783,GO:0033772,GO:0020037,GO:0005506,GO:0009718	endoplasmic reticulum|flavonoid 3',5'-hydroxylase activity|heme binding|iron ion binding|anthocyanin-containing compound biosynthetic process	ko00941,ko00944	Flavonoid biosynthesis|Flavone and flavonol biosynthesis
Glyma.13G081000	427.487	614.531	240.443	0.391263	-1.35379	0.00725903	0.286429	Down	20.5901	11.6817	10.6488	5.47349	7.50853	3.60956	WAT1-related protein At1g44800	At1g44800,T12C22.7	GO:0016021,GO:0005886,GO:0015171,GO:0034639,GO:0032973,GO:0080144,GO:0043090,GO:0006865	integral component of membrane|plasma membrane|amino acid transmembrane transporter activity|L-amino acid efflux transmembrane transporter activity|amino acid export|amino acid homeostasis|amino acid import|amino acid transport
Glyma.13G081100	190.507	254.539	126.476	0.496881	-1.00903	0.0059766	0.261967	Down	12.4534	8.32945	7.79691	3.56393	5.90923	3.48385	WAT1-related protein At4g08290	At4g08290,T12G13.130	GO:0016021,GO:0005886,GO:0015171,GO:0032973,GO:0080144,GO:0043090	integral component of membrane|plasma membrane|amino acid transmembrane transporter activity|amino acid export|amino acid homeostasis|amino acid import
Glyma.13G084000	18.5818	24.9004	12.2633	0.492494	-1.02182	0.0442621	0.606283	Down	0.235612	0.266359	0.223303	0.225441	0.0681747	0.0786411	Nitrate reductase [NADH] 2	NIA2,Synonyms=NR2	GO:0020037,GO:0030151,GO:0043546,GO:0009703,GO:0050464,GO:0042128,GO:0006809	heme binding|molybdenum ion binding|molybdopterin cofactor binding|nitrate reductase (NADH) activity|nitrate reductase (NADPH) activity|nitrate assimilation|nitric oxide biosynthetic process	ko00910	Nitrogen metabolism
Glyma.13G087500	23.0321	8.94698	37.1171	4.14856	2.05261	0.00080526	0.0952365	Up	0.158123	0.0406267	0.33846	0.78874	0.388928	0.706253	Glucan 1,3-beta-glucosidase A	exgA,Synonyms=exg1,AO090003000990	GO:1990819,GO:0000935,GO:0005576,GO:0046557,GO:0004338,GO:0046872,GO:0070879,GO:1904541,GO:0000272	actin fusion focus|barrier septum|extracellular region|glucan endo-1,6-beta-glucosidase activity|glucan exo-1,3-beta-glucosidase activity|metal ion binding|fungal-type cell wall beta-glucan metabolic process|fungal-type cell wall disassembly involved in conjugation with cellular fusion|polysaccharide catabolic process
Glyma.13G094200	98.7917	59.6408	137.943	2.31289	1.2097	0.00090579	0.101679	Up	2.20651	1.65751	2.62562	6.98062	4.29974	4.08594	Pathogenesis-related protein PR-1	PR-1	GO:0005576,GO:0006952,GO:0009607	extracellular region|defense response|response to biotic stimulus
Glyma.13G095000	84.114	53.5419	114.686	2.14199	1.09895	2.04105e-05	0.00962294	Up	1.69631	1.9579	2.06753	3.62374	4.7749	4.35782	Probable xyloglucan endotransglucosylase/hydrolase protein 23	XTH23,Synonyms=XTR6,At4g25810,F14M19.90	GO:0048046,GO:0005618,GO:0005794,GO:0004553,GO:0016762,GO:0042546,GO:0071555,GO:0010411	apoplast|cell wall|Golgi apparatus|hydrolase activity, hydrolyzing O-glycosyl compounds|xyloglucan:xyloglucosyl transferase activity|cell wall biogenesis|cell wall organization|xyloglucan metabolic process	ko04075	Plant hormone signal transduction
Glyma.13G097100	36.4451	49.9931	22.897	0.458004	-1.12657	0.00328568	0.201182	Down	3.4205	3.1842	2.01668	1.08803	0.961743	1.84253	Ribulose bisphosphate carboxylase small chain, chloroplastic	RBCS	GO:0009507,GO:0004497,GO:0016984,GO:0009853,GO:0019253	chloroplast|monooxygenase activity|ribulose-bisphosphate carboxylase activity|photorespiration|reductive pentose-phosphate cycle	ko00630,ko00710	Glyoxylate and dicarboxylate metabolism|Carbon fixation in photosynthetic organisms
Glyma.13G097700	4.23697	7.18982	1.28412	0.178602	-2.48518	0.0480146	0.626036	Down	0.507632	0.322255	1.05948	0	0	0.213618
Glyma.13G120900	14.1745	21.2149	7.13418	0.336282	-1.57226	0.0110264	0.344581	Down	0.563276	0.828347	1.29572	0.227859	0.458217	0.085778	Zinc finger protein 11 {ECO:0000305}	ZFP11 {ECO:0000303|Ref.4},At2g42410 {ECO:0000312|Araport:AT2G42410}	GO:0005634,GO:0046872,GO:0043565,GO:0003700,GO:0044212,GO:0006355	nucleus|metal ion binding|sequence-specific DNA binding|transcription factor activity, sequence-specific DNA binding|transcription regulatory region DNA binding|regulation of transcription, DNA-templated
Glyma.13G123200	16.3627	22.8329	9.89243	0.433252	-1.20672	0.0274526	0.501864	Down	1.11795	0.485101	0.266962	0.650251	0.115545	0.715764	Probable inorganic phosphate transporter 1-7	PHT1-7,At3g54700,T5N23.60	GO:0005887,GO:0005886,GO:1901683,GO:0005315,GO:0015293,GO:1901684,GO:0006817	integral component of plasma membrane|plasma membrane|arsenate ion transmembrane transporter activity|inorganic phosphate transmembrane transporter activity|symporter activity|arsenate ion transmembrane transport|phosphate ion transport
Glyma.13G140200	32.3833	19.4271	45.3394	2.33382	1.2227	0.0108951	0.342458	Up	0.666873	0.140135	0.872341	1.35286	1.60716	0.915073
Glyma.13G144500	17.5529	25.0854	10.0204	0.399451	-1.32391	0.013975	0.381859	Down	0.291178	0.270132	0.210905	0.0476177	0.0864413	0.112764	Putative white-brown complex homolog protein 30	WBC30,Synonyms=NAP12,At2g37010,T1J8.19	GO:0016021,GO:0005886,GO:0005524,GO:0042626	integral component of membrane|plasma membrane|ATP binding|ATPase activity, coupled to transmembrane movement of substances
Glyma.13G176000	90.6099	47.6434	133.576	2.80367	1.48732	0.00820129	0.301142	Up	2.03546	2.84557	1.67958	4.32752	9.22341	5.09701	17.6 kDa class I heat shock protein	HSP17.6-L	GO:0005737	cytoplasm	ko04141	Protein processing in endoplasmic reticulum
Glyma.13G176300	3300.01	2162.88	4437.14	2.0515	1.03668	0.000779621	0.0942481	Up	73.3653	106.857	87.2401	153.825	230.855	160.262	18.5 kDa class I heat shock protein	HSP18.5-C	GO:0005737	cytoplasm	ko04141	Protein processing in endoplasmic reticulum
Glyma.13G176500	223.386	147.708	299.064	2.0247	1.01771	0.0232596	0.472426	Up	5.56856	6.30895	8.08018	10.843	19.1337	10.1434	18.5 kDa class I heat shock protein	HSP18.5-C	GO:0005737	cytoplasm	ko04141	Protein processing in endoplasmic reticulum
Glyma.13G206700	51.9164	32.3576	71.4751	2.20891	1.14334	0.0357265	0.559192	Up	0.457769	1.18135	0.491333	1.14207	1.22318	2.26063	Glucose-6-phosphate/phosphate translocator 2, chloroplastic	GPT2,At1g61800,F8K4.1	GO:0031969,GO:0016021,GO:0005774,GO:0015152,GO:0005315,GO:0015120,GO:0071917,GO:0015760,GO:0015714,GO:0015713,GO:0015979,GO:0009643,GO:0010109,GO:0009749,GO:0080167,GO:0009624,GO:0009744,GO:0035436	chloroplast membrane|integral component of membrane|vacuolar membrane|glucose-6-phosphate transmembrane transporter activity|inorganic phosphate transmembrane transporter activity|phosphoglycerate transmembrane transporter activity|triose-phosphate transmembrane transporter activity|glucose-6-phosphate transport|phosphoenolpyruvate transport|phosphoglycerate transport|photosynthesis|photosyntheti…
Glyma.13G221900	25.3371	9.26068	41.4135	4.47197	2.16091	3.54813e-06	0.00269813	Up	0.0886707	0.136716	0.126063	0.576556	0.481404	0.499833	Serine carboxypeptidase-like 12	SCPL12,At2g22920,T20K9.13	GO:0005576,GO:0009505,GO:0004180,GO:0016747,GO:0019748	extracellular region|plant-type cell wall|carboxypeptidase activity|transferase activity, transferring acyl groups other than amino-acyl groups|secondary metabolic process
Glyma.13G223000	212.506	140.146	284.867	2.03265	1.02336	0.00883249	0.311422	Up	3.43568	2.73116	4.74517	10.7621	6.58248	5.65239	GDSL esterase/lipase At1g29670	At1g29670,F15D2.22	GO:0048046,GO:0005618,GO:0009507,GO:0009534,GO:0016788,GO:0016042	apoplast|cell wall|chloroplast|chloroplast thylakoid|hydrolase activity, acting on ester bonds|lipid catabolic process
Glyma.13G226600	17.3543	11.0878	23.6209	2.13035	1.09109	0.0453787	0.612677	Up	1.14031	1.17218	0.992546	2.92589	2.0336	2.14781
Glyma.13G233800	12.9169	6.76648	19.0673	2.8179	1.49462	0.0190883	0.436661	Up	0.154907	0.288582	0.211062	0.923181	0.576406	0.386016	Ethylene-responsive transcription factor ERF091	ERF091,At4g18450,F28J12.110	GO:0005634,GO:0003677,GO:0003700,GO:0009873,GO:0010200,GO:0006351	nucleus|DNA binding|transcription factor activity, sequence-specific DNA binding|ethylene-activated signaling pathway|response to chitin|transcription, DNA-templated
Glyma.13G242100	8.88574	4.08181	13.6897	3.35382	1.74581	0.0245051	0.480008	Up	0.0304056	0.09638	0.140323	0.373256	0.539168	0.251804	Stem-specific protein TSJT1	TSJT1
Glyma.13G242300	210.869	89.9197	331.819	3.69016	1.88368	0.000413752	0.0663411	Up	1.55876	1.64419	2.47553	10.0776	5.25019	5.57739	Polyphenol oxidase A1, chloroplastic		GO:0009543,GO:0004097,GO:0046872,GO:0046148	chloroplast thylakoid lumen|catechol oxidase activity|metal ion binding|pigment biosynthetic process	ko00350,ko00950	Tyrosine metabolism|Isoquinoline alkaloid biosynthesis
Glyma.13G243200	58.6528	84.4309	32.8746	0.389367	-1.3608	0.00457862	0.233038	Down	3.34557	1.75752	1.97359	0.875466	1.24254	0.635683	NAC transcription factor 25	NAC025,Synonyms=ANAC025, NAC25, TAPNAC,At1g61110,F11P17.16	GO:0005634,GO:0003677,GO:0003700,GO:0006351	nucleus|DNA binding|transcription factor activity, sequence-specific DNA binding|transcription, DNA-templated
Glyma.13G247200	40.4276	19.4484	61.4069	3.15743	1.65875	0.0172586	0.415572	Up	0.267787	0.355781	1.03053	2.53551	1.99807	0.853962	Transcription factor MYB39	MYB39,Synonyms=FCA0,At4g17785,dl4925c	GO:0005634,GO:0003677,GO:0003700	nucleus|DNA binding|transcription factor activity, sequence-specific DNA binding
Glyma.13G280000	67.5945	91.7656	43.4234	0.473199	-1.07948	0.0127894	0.367391	Down	2.36685	1.19269	1.37392	0.790498	0.798085	0.807968	NAC transcription factor 56 {ECO:0000303|PubMed:15029955}	NAC056 {ECO:0000303|PubMed:15029955},Synonyms=ANAC056 {ECO:0000303|PubMed:15029955}, NAC2 {ECO:0000303|PubMed:11245578}, NARS1 {ECO:0000303|PubMed:18849494},At3g15510 {ECO:0000312|Araport:AT3G15510},MJK13.17 {ECO:0000312|EMBL:AAF35417.1}	GO:0005634,GO:0003700,GO:0044212,GO:0080060,GO:0045995,GO:0009753,GO:0048317,GO:0006351	nucleus|transcription factor activity, sequence-specific DNA binding|transcription regulatory region DNA binding|integument development|regulation of embryonic development|response to jasmonic acid|seed morphogenesis|transcription, DNA-templated
Glyma.13G282100	42.3313	17.687	66.9756	3.78672	1.92095	3.555e-07	0.000562497	Up	0.517327	0.307824	0.691018	2.4084	1.56669	1.78213	Transcription factor MYB51	MYB51,Synonyms=HIG1,At1g18570,F25I16.9	GO:0005634,GO:0003677,GO:0003700,GO:0052544,GO:0042742,GO:0009759,GO:0009682,GO:0009737,GO:0009733,GO:0009617,GO:0009723,GO:0009739,GO:0009625,GO:0009753,GO:0009751,GO:0009651,GO:0006351	nucleus|DNA binding|transcription factor activity, sequence-specific DNA binding|defense response by callose deposition in cell wall|defense response to bacterium|indole glucosinolate biosynthetic process|induced systemic resistance|response to abscisic acid|response to auxin|response to bacterium|response to ethylene|response to gibberellin|response to insect|response to jasmonic acid|response t…
Glyma.13G286100	415.958	566.171	265.746	0.469373	-1.09119	0.000585383	0.0802298	Down	7.40636	4.4896	5.99661	2.83173	3.37364	2.38289	Formin-like protein 5	FH5,Synonyms=FHP5,At5g54650,MRB17.15	GO:0005618,GO:0005737,GO:0016021,GO:0009524,GO:0003779,GO:0030041,GO:0045010,GO:0009960,GO:0048317	cell wall|cytoplasm|integral component of membrane|phragmoplast|actin binding|actin filament polymerization|actin nucleation|endosperm development|seed morphogenesis
Glyma.13G298800	21.8474	29.9969	13.6979	0.456643	-1.13086	0.0185932	0.433335	Down	1.14302	0.853415	0.772184	0.738453	0.953719	0.0768175	NDR1/HIN1-like protein 13 {ECO:0000303|PubMed:26206852}	NHL13 {ECO:0000303|PubMed:26206852},At2g27080 {ECO:0000312|Araport:AT2G27080}	GO:0016021,GO:0005886,GO:0009506,GO:0006952	integral component of membrane|plasma membrane|plasmodesma|defense response
Glyma.13G302500	21.6465	11.3779	31.9152	2.80503	1.48802	0.0454939	0.613354	Up	0.1768	0.158242	0.45622	0.918893	0.281621	0.98282	Coumaroyl-CoA:anthocyanidin 3-O-glucoside-6''-O-coumaroyltransferase 2	3AT2,At1g03495,F21B7.12	GO:0016747	transferase activity, transferring acyl groups other than amino-acyl groups
Glyma.13G314400	38.4839	23.6233	53.3445	2.25813	1.17513	0.00116122	0.120167	Up	1.3769	0.976814	1.97754	4.10373	3.84147	2.97871
Glyma.13G315900	15.615	23.0745	8.15551	0.353443	-1.50045	0.0085298	0.306792	Down	0.517879	0.804021	0.373963	0.209879	0.192324	0.201198
Glyma.13G316100	162.41	106.589	218.232	2.04742	1.03381	3.57921e-07	0.000562497	Up	1.85198	2.63527	1.92494	3.90105	4.80668	4.31137	Probable calcium-binding protein CML48	CML48,At2g27480,F10A12.16	GO:0005509	calcium ion binding
Glyma.13G321100	3.48124	0.360012	6.60247	18.3396	4.19689	0.0105588	0.337192	Up	0	0	0	0.212889	0.0847376	0.0221908	Alpha-farnesene synthase	TPS7,RCOM_0906600	GO:0000287,GO:0010334,GO:0051762	magnesium ion binding|sesquiterpene synthase activity|sesquiterpene biosynthetic process	ko00909	Sesquiterpenoid and triterpenoid biosynthesis
Glyma.13G324100	240.545	149.523	331.567	2.21749	1.14893	0.00764004	0.290176	Up	3.75878	3.35093	11.1419	15.7041	10.8217	12.8037	KiTH-2		GO:0005576	extracellular region
Glyma.13G327500	10.2562	4.28113	16.2313	3.79136	1.92272	0.00927414	0.318434	Up	0.109893	0.0421435	0.031216	0.148158	0.245162	0.295253	Protein indeterminate-domain 9 {ECO:0000303|PubMed:16784536}	IDD9 {ECO:0000303|PubMed:16784536},Synonyms=IDZ1 {ECO:0000303|Ref.1},At3g45260 {ECO:0000312|Araport:AT3G45260},F18N11.20 {ECO:0000312|EMBL:CAB72475.1}	GO:0005634,GO:0003677,GO:0046872,GO:0003700,GO:0006355,GO:0006351	nucleus|DNA binding|metal ion binding|transcription factor activity, sequence-specific DNA binding|regulation of transcription, DNA-templated|transcription, DNA-templated
Glyma.13G345100	21.1833	29.2762	13.0905	0.447138	-1.16121	0.0167192	0.410182	Down	0.669979	0.775799	0.629392	0.347663	0.2724	0.328568	Protein STRICTOSIDINE SYNTHASE-LIKE 13 {ECO:0000303|PubMed:10777701}	SSL13 {ECO:0000303|PubMed:10777701},Synonyms=LAP3 {ECO:0000303|PubMed:20033437}, SS11 {ECO:0000303|PubMed:19121120},At3g59530 {ECO:0000312|Araport:AT3G59530},T16L24.80 {ECO:0000312|EMBL:CAB75450.1}	GO:0005783,GO:0016020,GO:0005773,GO:0016788,GO:0009058,GO:0009555,GO:0010584	endoplasmic reticulum|membrane|vacuole|hydrolase activity, acting on ester bonds|biosynthetic process|pollen development|pollen exine formation
Glyma.13G358600	2.57326	0.319837	4.82668	15.0911	3.91562	0.0432851	0.603035	Up	0	0	0	0.0279357	0.205797	0.106084	IST1-like protein	DDB_G0289029	GO:0015031	protein transport	ko04144	Endocytosis
Glyma.14G014700	4.27221	0.973809	7.57062	7.77423	2.9587	0.0233791	0.47307	Up	0.0469882	0.0239399	0	0.22634	0.0448786	0.281805	Serine acetyltransferase 3, mitochondrial	SAT3,Synonyms=SAT1, SATA,At3g13110,MJG19.6	GO:0005829,GO:0005739,GO:0009001,GO:0008270,GO:0019344,GO:0006535,GO:0046686	cytosol|mitochondrion|serine O-acetyltransferase activity|zinc ion binding|cysteine biosynthetic process|cysteine biosynthetic process from serine|response to cadmium ion	ko05111,ko00270,ko00920	Biofilm formation - Vibrio cholerae|Cysteine and methionine metabolism|Sulfur metabolism
Glyma.14G027000	31.1514	44.7424	17.5605	0.392479	-1.34931	0.000932744	0.103432	Down	2.5504	2.79978	2.19093	1.14323	1.86113	0.416664	HVA22-like protein f	HVA22F,At2g42820,F7D19.18	GO:0016021	integral component of membrane
Glyma.14G035100	324.729	463.391	186.066	0.40153	-1.31642	0.000153893	0.0368305	Down	9.52648	10.2116	6.04364	3.29476	4.43479	3.13678	Hydroxyproline O-arabinosyltransferase 3 {ECO:0000303|PubMed:24036508}	HPAT3 {ECO:0000303|PubMed:24036508},At5g13500 {ECO:0000312|Araport:AT5G13500},T6I14.30 {ECO:0000312|EMBL:CAC05427.1}	GO:0005768,GO:0005794,GO:0016021,GO:0005802,GO:1990585,GO:0016757	endosome|Golgi apparatus|integral component of membrane|trans-Golgi network|hydroxyproline O-arabinosyltransferase activity|transferase activity, transferring glycosyl groups	ko00514	Other types of O-glycan biosynthesis
Glyma.14G049500	702.116	430.193	974.038	2.26419	1.17899	6.97211e-08	0.000189669	Up	6.86181	6.4159	12.1877	22.9373	18.5495	19.6319	1-aminocyclopropane-1-carboxylate oxidase 3	ACO3	GO:0009815,GO:0031418,GO:0046872,GO:0009693	1-aminocyclopropane-1-carboxylate oxidase activity|L-ascorbic acid binding|metal ion binding|ethylene biosynthetic process	ko00270	Cysteine and methionine metabolism
Glyma.14G058700	74.119	49.3943	98.8436	2.00112	1.0008	0.00215812	0.162116	Up	1.72155	0.98705	1.00795	2.03193	2.94824	2.33167	Probable 2-oxoglutarate-dependent dioxygenase At5g05600 {ECO:0000305}	At5g05600 {ECO:0000312|Araport:AT5G05600},MOP10.14 {ECO:0000312|EMBL:BAB11549.1}	GO:0051213,GO:0046872,GO:0097237,GO:0009813,GO:0080167	dioxygenase activity|metal ion binding|cellular response to toxic substance|flavonoid biosynthetic process|response to karrikin
Glyma.14G073200	83.1466	47.5444	118.749	2.49764	1.32056	3.64884e-05	0.0150397	Up	1.88357	1.71885	3.21935	7.13556	5.07072	5.07022
Glyma.14G077900	32.4676	19.008	45.9271	2.41619	1.27273	0.00482591	0.239819	Up	0.276865	0.2879	0.744412	1.2792	1.0822	0.832755	Type IV inositol polyphosphate 5-phosphatase 11 {ECO:0000303|PubMed:15181205}	IP5P11 {ECO:0000305},At1g47510 {ECO:0000312|Araport:AT1G47510},F16N3.22 {ECO:0000312|EMBL:AAD46036.1}	GO:0005886,GO:0034485,GO:0043813,GO:0004439,GO:0046856,GO:0009737,GO:0009733,GO:0009753,GO:0009651	plasma membrane|phosphatidylinositol-3,4,5-trisphosphate 5-phosphatase activity|phosphatidylinositol-3,5-bisphosphate 5-phosphatase activity|phosphatidylinositol-4,5-bisphosphate 5-phosphatase activity|phosphatidylinositol dephosphorylation|response to abscisic acid|response to auxin|response to jasmonic acid|response to salt stress	ko04070,ko00562	Phosphatidylinositol signaling system|Inositol phosphate metabolism
Glyma.14G080200	21.6534	13.5793	29.7275	2.18918	1.13039	0.0420283	0.594841	Up	0.345352	0.252659	0.45788	0.653545	0.491967	1.15129
Glyma.14G085000	18.8244	25.2148	12.4341	0.493128	-1.01997	0.0465437	0.618139	Down	0.396537	0.367575	0.289294	0.209766	0.11876	0.123103
Glyma.14G093100	136.419	85.452	187.387	2.19289	1.13283	0.00022846	0.0462905	Up	6.53182	7.88071	10.3751	18.2259	21.7025	14.2596	Metallothionein-like protein 1	MT1B	GO:0046872	metal ion binding
Glyma.14G099900	217.154	66.6902	367.618	5.51232	2.46266	0.00320984	0.199101	Up	1.39578	3.76967	2.23598	9.71595	21.1723	8.89494	17.9 kDa class II heat shock protein	HSP17.9-D	GO:0005737	cytoplasm	ko04141	Protein processing in endoplasmic reticulum
Glyma.14G100000	150.43	56.7581	244.102	4.30074	2.10458	4.22203e-05	0.0157267	Up	1.6334	3.06212	2.78113	8.21439	14.5331	8.95472	17.9 kDa class II heat shock protein	HSP17.9-D	GO:0005737	cytoplasm	ko04141	Protein processing in endoplasmic reticulum
Glyma.14G104000	1.96398	0	3.92795	Inf	Inf	0.0352766	0.55638	Up	0	0	0	0.0507134	0	0.237364	Uncharacterized vacuolar membrane protein YML018C	YML018C	GO:0016021,GO:0005774,GO:0006810	integral component of membrane|vacuolar membrane|transport
Glyma.14G107300	18.6437	10.5829	26.7045	2.52336	1.33535	0.00961419	0.323102	Up	0.0863749	0.245794	0.219725	0.37999	0.651012	0.442568	Serine/threonine-protein kinase RIPK {ECO:0000305}	RIPK {ECO:0000303|PubMed:21320696},Synonyms=PBL14 {ECO:0000303|PubMed:20413097}, PIX8 {ECO:0000303|PubMed:23951354},At2g05940 {ECO:0000312|Araport:AT2G05940}			ko04010,ko04064	MAPK signaling pathway|NF-kappa B signaling pathway
Glyma.14G126500	54.5024	76.5462	32.4586	0.42404	-1.23773	0.00654682	0.271471	Down	1.04288	0.588824	1.0383	0.314903	0.620607	0.217477	Potassium channel AKT1	AKT1,At2g26650,F18A8.2	GO:0005887,GO:0042802,GO:0005242,GO:0010107,GO:0006813,GO:0042391,GO:0090333,GO:0009651,GO:0009414,GO:0048767	integral component of plasma membrane|identical protein binding|inward rectifier potassium channel activity|potassium ion import|potassium ion transport|regulation of membrane potential|regulation of stomatal closure|response to salt stress|response to water deprivation|root hair elongation
Glyma.14G134900	225.529	145.914	305.144	2.09126	1.06437	0.0080733	0.298535	Up	7.39226	14.3014	8.36451	17.2304	24.462	21.4418
Glyma.14G148100	175.615	258.747	92.4826	0.357425	-1.48429	0.00884495	0.311436	Down	10.0251	4.4269	5.7306	2.73926	3.68561	0.895365	WAT1-related protein At4g08290	At4g08290,T12G13.130	GO:0016021,GO:0005886,GO:0015171,GO:0032973,GO:0080144,GO:0043090	integral component of membrane|plasma membrane|amino acid transmembrane transporter activity|amino acid export|amino acid homeostasis|amino acid import
Glyma.14G148300	151.482	219.942	83.0216	0.37747	-1.40557	0.00613335	0.264592	Down	7.32045	4.21446	3.97084	1.59284	3.0859	1.37723	WAT1-related protein At1g44800	At1g44800,T12C22.7	GO:0016021,GO:0005886,GO:0015171,GO:0034639,GO:0032973,GO:0080144,GO:0043090,GO:0006865	integral component of membrane|plasma membrane|amino acid transmembrane transporter activity|L-amino acid efflux transmembrane transporter activity|amino acid export|amino acid homeostasis|amino acid import|amino acid transport
Glyma.14G153100	27.1934	39.3967	14.99	0.38049	-1.39407	0.0197389	0.443579	Down	2.66447	3.30649	5.53004	1.12181	0.969292	2.62391
Glyma.14G156300	218.273	131.762	304.784	2.31315	1.20986	2.63257e-05	0.0117092	Up	2.44674	6.40564	3.97186	9.75988	11.136	9.17473	Probable calcium-binding protein CML44	CML44,At1g21550,F24J8.15	GO:0005509	calcium ion binding
Glyma.14G171800	44.4019	26.7109	62.0929	2.32463	1.217	0.000328662	0.0589179	Up	0.194811	0.322667	0.461533	0.712248	0.507793	0.730175	TPR repeat-containing thioredoxin TTL1	TTL1,At1g53300,F12M16.20	GO:0005623,GO:0009738,GO:0045454,GO:0009789,GO:0009737,GO:0006970,GO:0009651	cell|abscisic acid-activated signaling pathway|cell redox homeostasis|positive regulation of abscisic acid-activated signaling pathway|response to abscisic acid|response to osmotic stress|response to salt stress
Glyma.14G177400	6.12601	0.679849	11.5722	17.0217	4.0893	0.00134152	0.127139	Up	0.0583787	0	0.0661458	1.20356	0.40225	0.539989
Glyma.14G188400	10.2973	15.3948	5.19982	0.337765	-1.56591	0.0280289	0.506104	Down	0.329317	0.396864	0.365353	0.0973569	0.20206	0.150624	Pathogenesis-related protein 5	At1g75040,F9E10.11	GO:0048046,GO:0005618,GO:0005773,GO:0031540,GO:0046686,GO:0010224,GO:0009615,GO:0009627	apoplast|cell wall|vacuole|regulation of anthocyanin biosynthetic process|response to cadmium ion|response to UV-B|response to virus|systemic acquired resistance
Glyma.14G192000	78.5758	105.772	51.3796	0.485758	-1.04169	0.037545	0.568444	Down	0.984101	0.466763	0.921802	0.535652	0.456942	0.204733
Glyma.14G204500	18.0974	24.645	11.5497	0.468641	-1.09344	0.0325183	0.540247	Down	0.248222	0.270457	0.148852	0.174041	0.0552365	0.106395	Disease resistance protein At4g27190	At4g27190,T24A18.140
Glyma.14G212200	135.368	82.8632	187.873	2.26727	1.18095	0.00366707	0.21033	Up	1.56413	1.52734	2.22406	4.01725	2.65626	5.17576	U-box domain-containing protein 20	PUB20,At1g66160,F15E12.6
Glyma.15G024600	235.712	147.588	323.836	2.19418	1.13368	0.00475546	0.237758	Up	1.14497	1.77723	5.07853	6.16559	6.41074	5.59298	Beta-fructofuranosidase, cell wall isozyme	BFRUCT1	GO:0004575,GO:0005975	sucrose alpha-glucosidase activity|carbohydrate metabolic process	ko00052,ko00500	Galactose metabolism|Starch and sucrose metabolism
Glyma.15G034100	20.2362	27.0639	13.4084	0.495437	-1.01323	0.0423815	0.596822	Down	0.321816	0.266324	0.343297	0.279205	0.179754	0.101956	1-acyl-sn-glycerol-3-phosphate acyltransferase 3	LPAT3,Synonyms=LPAAT3,At1g51260,F11M15.12	GO:0016021,GO:0003841,GO:0016024	integral component of membrane|1-acylglycerol-3-phosphate O-acyltransferase activity|CDP-diacylglycerol biosynthetic process	ko04072,ko00561,ko00564	Phospholipase D signaling pathway|Glycerolipid metabolism|Glycerophospholipid metabolism
Glyma.15G041600	24.2429	15.78	32.7058	2.07262	1.05145	0.0221213	0.461454	Up	0.175223	0.497369	0.198253	0.648393	0.659687	0.373943	GTP cyclohydrolase-2	RIBA3,At5g59750,MTH12.13, MTH12.150	GO:0009507,GO:0008686,GO:0005525,GO:0003935,GO:0046872,GO:0009231	chloroplast|3,4-dihydroxy-2-butanone-4-phosphate synthase activity|GTP binding|GTP cyclohydrolase II activity|metal ion binding|riboflavin biosynthetic process	ko00740,ko00790	Riboflavin metabolism|Folate biosynthesis
Glyma.15G042600	74.4492	102.252	46.646	0.456185	-1.13231	3.66845e-05	0.0150397	Down	1.71492	1.36811	1.76641	0.756711	0.956819	0.502264	Ankyrin repeat-containing protein At5g02620	At5g02620,T22P11.210	GO:0005783,GO:0016021,GO:0005886	endoplasmic reticulum|integral component of membrane|plasma membrane
Glyma.15G046800	2.48895	0	4.97789	Inf	Inf	0.0134745	0.376351	Up	0	0	0	0.500196	0.101037	0.209793	Transmembrane emp24 domain-containing protein p24delta3	At1g09580,F14J9.28	GO:0005789,GO:0016021,GO:0015031,GO:0016192	endoplasmic reticulum membrane|integral component of membrane|protein transport|vesicle-mediated transport
Glyma.15G047300	12.0493	19.2514	4.84712	0.25178	-1.98976	0.00334745	0.201804	Down	0.635291	0.441419	0.686511	0.0706139	0.20078	0.170024	Probable E3 ubiquitin-protein ligase RHC1A {ECO:0000305}	RHC1A {ECO:0000303|PubMed:9781696},At2g40830 {ECO:0000312|Araport:AT2G40830}	GO:0005618,GO:0061630,GO:0008270,GO:0043161,GO:0000209,GO:0042787	cell wall|ubiquitin protein ligase activity|zinc ion binding|proteasome-mediated ubiquitin-dependent protein catabolic process|protein polyubiquitination|protein ubiquitination involved in ubiquitin-dependent protein catabolic process
Glyma.15G062300	12.9816	3.84233	22.121	5.75718	2.52536	0.00310914	0.195356	Up	0.0565668	0.163541	0.432038	1.91923	0.706777	1.09478	Basic form of pathogenesis-related protein 1		GO:0005576,GO:0006952,GO:0009607	extracellular region|defense response|response to biotic stimulus	ko04016,ko04075	MAPK signaling pathway - plant|Plant hormone signal transduction
Glyma.15G062400	44.7958	18.9068	70.6848	3.73859	1.90249	0.000195732	0.0417565	Up	0.693354	0.120927	2.62305	4.62551	3.21364	5.19323	Basic form of pathogenesis-related protein 1		GO:0005576,GO:0006952,GO:0009607	extracellular region|defense response|response to biotic stimulus	ko04016,ko04075	MAPK signaling pathway - plant|Plant hormone signal transduction
Glyma.15G066800	18.7801	11.2628	26.2975	2.3349	1.22336	0.0206565	0.447973	Up	0.202374	0.380495	0.427514	1.0701	0.687233	0.437712	Transcription factor MYB39	MYB39,Synonyms=FCA0,At4g17785,dl4925c	GO:0005634,GO:0003677,GO:0003700	nucleus|DNA binding|transcription factor activity, sequence-specific DNA binding
Glyma.15G067100	59.3854	36.5261	82.2447	2.25167	1.17099	0.0020962	0.160437	Up	1.07481	0.359599	1.37172	2.10898	1.72303	2.4792	Vesicle-associated protein 4-2	PVA42,At4g21450,F18E5.70	GO:0005789	endoplasmic reticulum membrane
Glyma.15G071200	1459.36	789.195	2129.53	2.69835	1.43208	0.000560947	0.0784776	Up	9.38549	9.8385	24.5016	51.2768	33.1287	33.2408	Polyphenol oxidase A1, chloroplastic		GO:0009543,GO:0004097,GO:0046872,GO:0046148	chloroplast thylakoid lumen|catechol oxidase activity|metal ion binding|pigment biosynthetic process	ko00350,ko00950	Tyrosine metabolism|Isoquinoline alkaloid biosynthesis
Glyma.15G072400	891.142	582.419	1199.86	2.06014	1.04274	0.0232671	0.472426	Up	8.06417	7.94382	14.8216	29.608	24.8403	14.9337	Stem-specific protein TSJT1	TSJT1
Glyma.15G073100	27.048	11.2859	42.8101	3.79322	1.92342	0.00232621	0.168664	Up	0.247439	0.2884	0.527111	1.46257	1.77339	0.64194	Stem-specific protein TSJT1	TSJT1
Glyma.15G077700	88.5808	34.82	142.342	4.08792	2.03137	7.03664e-08	0.000189669	Up	0.626647	0.708849	1.11694	3.59575	3.87148	2.29641	DnaJ homolog subfamily B member 4	DNAJB4	GO:0005737,GO:0005886,GO:0006457	cytoplasm|plasma membrane|protein folding
Glyma.15G082100	30.4253	45.9217	14.9289	0.325094	-1.62107	9.84287e-05	0.0279555	Down	1.19008	1.05746	0.896024	0.313944	0.55379	0.138382	U-box domain-containing protein 7	PUB7,At1g67530,F12B7.8
Glyma.15G085300	15.4476	8.13503	22.7601	2.7978	1.48429	0.00969451	0.324621	Up	0.257772	0.0659429	0.252332	0.42371	0.407876	0.527935	WAT1-related protein At3g30340	At3g30340,T6J22.10	GO:0016021,GO:0005886,GO:0022857,GO:0006810	integral component of membrane|plasma membrane|transmembrane transporter activity|transport
Glyma.15G086000	9.59226	15.2484	3.93614	0.258135	-1.9538	0.00866144	0.309331	Down	0.99286	0.613881	0.392896	0.228795	0.171555	0.130927	Fasciclin-like arabinogalactan protein 12	FLA12,At5g60490,MUF9.12	GO:0031225,GO:0005886,GO:0009834	anchored component of membrane|plasma membrane|plant-type secondary cell wall biogenesis
Glyma.15G092100	12.1238	17.6595	6.58816	0.373066	-1.4225	0.0261421	0.492178	Down	0.452923	0.303388	0.335025	0.246949	0.133105	0.0692747
Glyma.15G098700	7.54961	2.31035	12.7889	5.53547	2.46871	0.00637008	0.267913	Up	0	0.252461	0	1.79985	0.493335	1.44789
Glyma.15G101600	62.3093	37.0214	87.5971	2.36612	1.24252	2.48098e-05	0.0111401	Up	0.552646	0.660082	1.10068	1.73267	1.87611	1.73866	F-box/kelch-repeat protein At3g23880	At3g23880,F14O13.7
Glyma.15G106300	22.0251	13.1632	30.887	2.34647	1.23049	0.022636	0.46802	Up	0	0	4.22528	0	0	0
Glyma.15G119700	15.1109	7.38798	22.8338	3.09066	1.62792	0.00429572	0.224535	Up	0.278287	0.187401	1.66793	2.04986	2.10769	2.0954	Hydrophobic seed protein
Glyma.15G120200	21.4203	31.7908	11.0499	0.347581	-1.52458	0.00206402	0.15962	Down	0.629763	0.561532	0.66729	0.216734	0.254898	0.202419
Glyma.15G122200	56.451	35.4774	77.4245	2.18236	1.12589	0.0216259	0.457218	Up	1.24345	0.650586	1.73232	1.99422	2.23223	3.47942	Heavy metal-associated isoprenylated plant protein 47 {ECO:0000303|PubMed:21072340, ECO:0000303|PubMed:23368984}	HIPP47 {ECO:0000303|PubMed:21072340, ECO:0000303|PubMed:23368984},At3g20180 {ECO:0000312|Araport:AT3G20180},MAL21 {ECO:0000312|EMBL:AP000383}	GO:0005737,GO:0046914,GO:0046916,GO:0030001	cytoplasm|transition metal ion binding|cellular transition metal ion homeostasis|metal ion transport
Glyma.15G134300	31.8253	12.573	51.0776	4.06249	2.02237	0.00336005	0.201804	Up	0.192767	0.0221592	0.641176	1.15926	0.640035	1.63517	Berberine bridge enzyme-like 8 {ECO:0000303|PubMed:26037923}	At1g30700 {ECO:0000312|Araport:AT1G30700},T5I8.15 {ECO:0000312|EMBL:AAD25757.1}	GO:0005618,GO:0005576,GO:0050660,GO:0016614	cell wall|extracellular region|flavin adenine dinucleotide binding|oxidoreductase activity, acting on CH-OH group of donors
Glyma.15G141600	214.618	140.589	288.646	2.05313	1.03782	1.9286e-08	6.99444e-05	Up	9.79794	8.47939	10.714	21.7361	20.1253	15.7407
Glyma.15G142200	22.8341	14.9131	30.7551	2.06229	1.04425	0.0255528	0.488392	Up	1.50828	0.773824	1.952	3.24334	3.38086	2.65755
Glyma.15G144600	2.62137	0	5.24275	Inf	Inf	0.010136	0.331631	Up	0	0	0	0	0	0
Glyma.15G165800	39.681	55.5519	23.8102	0.428611	-1.22226	0.000954125	0.104493	Down	0.818135	0.375094	0.601217	0.336814	0.346254	0.188154	Putative clathrin assembly protein At5g57200	At5g57200,MJB24.1	GO:0005905,GO:0030136,GO:0005794,GO:0005545,GO:0048268,GO:0006897	clathrin-coated pit|clathrin-coated vesicle|Golgi apparatus|1-phosphatidylinositol binding|clathrin coat assembly|endocytosis
Glyma.15G173300	64.1534	42.3749	85.9319	2.0279	1.01998	0.0120351	0.357677	Up	0.432752	0.67588	0.581206	1.31642	1.8656	0.502962	Nuclear transcription factor Y subunit A-5	NFYA5,At1g54160,F15I1.26	GO:0016602,GO:0003677,GO:0003700,GO:0009738,GO:0009785,GO:0009793,GO:0045892,GO:0009414,GO:0048316,GO:0010262,GO:0006351	CCAAT-binding factor complex|DNA binding|transcription factor activity, sequence-specific DNA binding|abscisic acid-activated signaling pathway|blue light signaling pathway|embryo development ending in seed dormancy|negative regulation of transcription, DNA-templated|response to water deprivation|seed development|somatic embryogenesis|transcription, DNA-templated
Glyma.15G177900	18.2634	7.86967	28.6572	3.64148	1.86452	0.000505233	0.0742062	Up	0.123442	0.0894072	0.200366	0.375666	0.50687	0.626025	Serine/threonine-protein kinase RIPK {ECO:0000305}	RIPK {ECO:0000303|PubMed:21320696},Synonyms=PBL14 {ECO:0000303|PubMed:20413097}, PIX8 {ECO:0000303|PubMed:23951354},At2g05940 {ECO:0000312|Araport:AT2G05940}
Glyma.15G179300	40.2473	55.1776	25.317	0.458826	-1.12398	0.00575663	0.25821	Down	0.806806	0.411097	0.774884	0.402287	0.207644	0.304553	Pollen receptor-like kinase 3 {ECO:0000303|PubMed:12139002}	PRK3 {ECO:0000303|PubMed:12139002},At3g42880 {ECO:0000312|Araport:AT3G42880},F18P9.40 {ECO:0000312|EMBL:CAB86675.1}	GO:0016021,GO:0009506,GO:0005524,GO:0004674,GO:0080092	integral component of membrane|plasmodesma|ATP binding|protein serine/threonine kinase activity|regulation of pollen tube growth
Glyma.15G182300	24.3083	35.5056	13.1109	0.369263	-1.43728	0.00159786	0.140027	Down	1.60671	0.847299	1.15792	0.542134	0.362144	0.465375	Indole-3-acetic acid-induced protein ARG7	ARG7	GO:0009733	response to auxin	ko04075	Plant hormone signal transduction
Glyma.15G199700	167.504	92.8086	242.199	2.60966	1.38386	0.000346242	0.0602372	Up	1.99736	1.70596	5.01571	8.88334	7.95236	6.01236
Glyma.15G202900	5.76857	9.59053	1.94661	0.202972	-2.30065	0.0226146	0.467841	Down	0.844779	0.602334	0.189885	0	0	0.171768
Glyma.15G206800	56.2739	32.6534	79.8945	2.44675	1.29086	0.000192219	0.0413814	Up	0.678704	0.521829	1.48742	2.58774	2.20158	1.83529	Chitotriosidase-1	CHIT1	GO:0005576,GO:0005615,GO:0005764,GO:0008061,GO:0004568,GO:0008843,GO:0004553,GO:0005975,GO:0006032,GO:0006955,GO:0000272,GO:0009617	extracellular region|extracellular space|lysosome|chitin binding|chitinase activity|endochitinase activity|hydrolase activity, hydrolyzing O-glycosyl compounds|carbohydrate metabolic process|chitin catabolic process|immune response|polysaccharide catabolic process|response to bacterium	ko00520	Amino sugar and nucleotide sugar metabolism
Glyma.15G208700	26.2983	37.1967	15.4	0.414014	-1.27225	0.0119031	0.355638	Down	0.54469	0.307151	0.466001	0.108811	0.111497	0.205023	Protein ENHANCED DISEASE RESISTANCE 2-like	EDR2L,At5g45560,MFC19.23	GO:0005789,GO:0010008,GO:0016021,GO:0005886,GO:0008289,GO:0006952	endoplasmic reticulum membrane|endosome membrane|integral component of membrane|plasma membrane|lipid binding|defense response
Glyma.15G223900	31.384	15.8042	46.9637	2.97159	1.57124	0.027865	0.505289	Up	0.141632	0.120575	0.841912	0.896962	0.822324	1.57129	Putative 12-oxophytodienoate reductase 11	OPR11,Synonyms=OPR3,OsJ_20711	GO:0005622,GO:0010181,GO:0003959,GO:0055114,GO:0031408	intracellular|FMN binding|NADPH dehydrogenase activity|oxidation-reduction process|oxylipin biosynthetic process	ko00592	alpha-Linolenic acid metabolism
Glyma.15G228400	3.23874	0.653972	5.82351	8.90483	3.15459	0.041591	0.593158	Up	0.032878	0.0344099	0	0.14688	0.292897	0.103006
Glyma.15G232200	8.20824	2.78817	13.6283	4.88791	2.28922	0.00558901	0.255008	Up	0.0618796	0.0636653	0.353175	0.332107	0.612769	1.14653	Sigma factor binding protein 1, chloroplastic	SIB1,Synonyms=VQ23 {ECO:0000303|PubMed:22535423},At3g56710,T8M16.40	GO:0009507,GO:0005634,GO:0071482,GO:0009816,GO:0051091	chloroplast|nucleus|cellular response to light stimulus|defense response to bacterium, incompatible interaction|positive regulation of sequence-specific DNA binding transcription factor activity
Glyma.15G234000	2.13624	0	4.27248	Inf	Inf	0.0256527	0.488468	Up	0	0	0	1.02677	0.36126	1.12763
Glyma.15G247700	82.6834	119.256	46.1113	0.38666	-1.37086	0.0228469	0.470174	Down	8.90844	10.2864	3.63665	1.95678	3.17142	3.73487
Glyma.15G251700	9.87716	5.04132	14.713	2.91848	1.54522	0.0357351	0.559192	Up	0.160195	0.0830123	0.152659	0.438684	0.290253	0.413792	Probable glutathione S-transferase parC	PARC	GO:0004364,GO:0009734	glutathione transferase activity|auxin-activated signaling pathway	ko00480,ko00980,ko00982,ko00983	Glutathione metabolism|Metabolism of xenobiotics by cytochrome P450|Drug metabolism - cytochrome P450|Drug metabolism - other enzymes
Glyma.15G272800	45.594	28.5341	62.654	2.19576	1.13472	0.002466	0.173405	Up	4.03289	4.10588	9.16179	15.0242	9.28281	12.6531
Glyma.15G274100	2.81772	0.360012	5.27543	14.6535	3.87317	0.0314882	0.53102	Up	0	0	0	0.190098	0	0.352919	MLP-like protein 34	MLP34,At1g70850,F15H11.10	GO:0006952,GO:0009607	defense response|response to biotic stimulus
Glyma.15G275400	221.492	324.574	118.41	0.364816	-1.45476	5.98262e-07	0.000844402	Down	7.75355	7.15044	4.77266	1.97645	2.63335	2.73348	Polygalacturonase		GO:0005618,GO:0005576,GO:0004650,GO:0005975,GO:0071555,GO:0009835	cell wall|extracellular region|polygalacturonase activity|carbohydrate metabolic process|cell wall organization|fruit ripening
Glyma.15G277300	1.78047	0	3.56094	Inf	Inf	0.0489738	0.631901	Up	0	0	0	0	0	0.782746
Glyma.16G001200	610.238	825.401	395.074	0.478645	-1.06297	0.0163387	0.405432	Down	26.9041	13.814	26.1739	10.8946	13.8442	6.62074	Mitogen-activated protein kinase kinase kinase ANP1	ANP1,At1g09000,F7G19.13	GO:0005737,GO:0005524,GO:0004709,GO:0004674,GO:0004702,GO:0046777,GO:0006979	cytoplasm|ATP binding|MAP kinase kinase kinase activity|protein serine/threonine kinase activity|signal transducer, downstream of receptor, with serine/threonine kinase activity|protein autophosphorylation|response to oxidative stress
Glyma.16G013400	11.5439	4.17374	18.914	4.53168	2.18004	0.0199626	0.444126	Up	0.153674	0.0541738	0.472517	0.974244	1.37936	0.376603	Protein LURP-one-related 11	At3g14260,MLN21.4	GO:0005851,GO:0005085,GO:0006446	eukaryotic translation initiation factor 2B complex|guanyl-nucleotide exchange factor activity|regulation of translational initiation
Glyma.16G014300	31.6033	42.3092	20.8973	0.493919	-1.01765	0.0125458	0.365122	Down	1.97627	2.60694	3.91866	1.21578	1.1522	1.65515
Glyma.16G019200	57.5983	84.827	30.3696	0.358018	-1.48189	3.31835e-06	0.00269742	Down	1.98402	1.93314	1.09726	0.675029	0.532677	0.933268	Endonuclease 2	ENDO2,At1g68290,T22E19.8	GO:0004519,GO:0046872,GO:0003676,GO:0006308	endonuclease activity|metal ion binding|nucleic acid binding|DNA catabolic process
Glyma.16G027800	59.5806	79.5267	39.6344	0.498379	-1.00468	0.0361552	0.561054	Down	1.58335	0.695953	1.2672	0.786701	0.643756	0.390197	Metal transporter Nramp2	NRAMP2,At1g47240,F8G22.4	GO:0016021,GO:0005215,GO:0006811,GO:0055072	integral component of membrane|transporter activity|ion transport|iron ion homeostasis	ko04216,ko04142	Ferroptosis|Lysosome
Glyma.16G030000	21.4952	12.9898	30.0007	2.30956	1.20762	0.0140158	0.382487	Up	0.146074	0.0568896	0.0790782	0.217627	0.252168	0.156148	Cleaved BAG6 {ECO:0000303|PubMed:26739014}	BAG6 {ECO:0000303|Ref.3},Synonyms=CAMBP1 {ECO:0000303|PubMed:16003391},At2g46240 {ECO:0000312|Araport:AT2G46240},T3F17.11 {ECO:0000312|EMBL:AAC62882.1}	GO:0009506,GO:0005516,GO:0006914,GO:0050832,GO:0009817,GO:0012502,GO:0010508,GO:0006457,GO:0009408,GO:0009644,GO:0042542,GO:0010228	plasmodesma|calmodulin binding|autophagy|defense response to fungus|defense response to fungus, incompatible interaction|induction of programmed cell death|positive regulation of autophagy|protein folding|response to heat|response to high light intensity|response to hydrogen peroxide|vegetative to reproductive phase transition of meristem
Glyma.16G032200	19.8132	12.8279	26.7984	2.08907	1.06286	0.0349204	0.554528	Up	0.355812	0.103565	0.343523	0.499427	0.312263	0.634681	1-aminocyclopropane-1-carboxylate synthase	ACS1	GO:0016847,GO:0030170,GO:0009693,GO:0009835	1-aminocyclopropane-1-carboxylate synthase activity|pyridoxal phosphate binding|ethylene biosynthetic process|fruit ripening	ko04016,ko00270	MAPK signaling pathway - plant|Cysteine and methionine metabolism
Glyma.16G038600	19.4889	26.3362	12.6417	0.480014	-1.05885	0.0355371	0.557748	Down	1.44386	1.13273	0.705223	0.26697	0.657385	0.634832	Inactive protein RESTRICTED TEV MOVEMENT 2	RTM2	GO:0016021,GO:0005886,GO:0006952	integral component of membrane|plasma membrane|defense response
Glyma.16G039300	283.913	189.142	378.683	2.00211	1.00152	0.00275295	0.184104	Up	2.19103	2.28703	3.05697	7.57481	4.17955	4.52376	Beta-glucosidase BoGH3B	BACOVA_02659	GO:0042597,GO:0008422,GO:0102483,GO:0085030,GO:2000899	periplasmic space|beta-glucosidase activity|scopolin beta-glucosidase activity|mutualism|xyloglucan catabolic process	ko00940,ko00500,ko00460	Phenylpropanoid biosynthesis|Starch and sucrose metabolism|Cyanoamino acid metabolism
Glyma.16G054400	28.5199	17.0098	40.0299	2.35334	1.23471	0.00611137	0.264585	Up	0.526172	0.556263	0.832859	1.83525	0.945978	2.07066	Probable WRKY transcription factor 75	WRKY75,At5g13080,T19L5.40	GO:0005634,GO:0001046,GO:0003700,GO:0044212,GO:0010055,GO:0048527,GO:0000122,GO:0043620,GO:0032107,GO:0006351	nucleus|core promoter sequence-specific DNA binding|transcription factor activity, sequence-specific DNA binding|transcription regulatory region DNA binding|atrichoblast differentiation|lateral root development|negative regulation of transcription from RNA polymerase II promoter|regulation of DNA-templated transcription in response to stress|regulation of response to nutrient levels|transcription…
Glyma.16G057100	136.968	187.974	85.962	0.457308	-1.12876	0.0105137	0.337192	Down	4.4759	3.70922	2.43307	0.804248	2.30992	1.61444	Cytochrome P450 94B3	CYP94B3,At3g48520,T8P19.30	GO:0016021,GO:0020037,GO:0005506,GO:0052694,GO:0016705,GO:0048653,GO:0002213,GO:0010154,GO:0009694,GO:0009555,GO:0009611,GO:0048480	integral component of membrane|heme binding|iron ion binding|jasmonoyl-isoleucine-12-hydroxylase activity|oxidoreductase activity, acting on paired donors, with incorporation or reduction of molecular oxygen|anther development|defense response to insect|fruit development|jasmonic acid metabolic process|pollen development|response to wounding|stigma development
Glyma.16G059300	9.26754	3.52249	15.0126	4.26192	2.0915	0.00598979	0.261967	Up	0	0.178345	0.451854	0.827144	0.758711	0.640251	Calcium-binding protein CML38	CML38,At1g76650,F28O16.2	GO:0005886,GO:0005509,GO:0009611	plasma membrane|calcium ion binding|response to wounding
Glyma.16G060200	13.1232	7.76072	18.4857	2.38195	1.25215	0.0431805	0.602043	Up	0.509978	0.153367	0.459159	0.586399	0.990967	0.502332	Fe(2+) transport protein 3, chloroplastic	IRT3,At1g60960,T7P1.10	GO:0009535,GO:0016021,GO:0005886,GO:0005774,GO:0005381,GO:0005385,GO:0055072,GO:0006826,GO:0009624,GO:0006829	chloroplast thylakoid membrane|integral component of membrane|plasma membrane|vacuolar membrane|iron ion transmembrane transporter activity|zinc ion transmembrane transporter activity|iron ion homeostasis|iron ion transport|response to nematode|zinc II ion transport
Glyma.16G075500	81.4879	116.978	45.998	0.39322	-1.34659	0.000604174	0.0816189	Down	3.11175	2.42895	2.4854	1.36148	1.37806	0.223602	Uncharacterized glycosyltransferase MJ1607	MJ1607	GO:0016757	transferase activity, transferring glycosyl groups
Glyma.16G076600	14.2667	8.0717	20.4617	2.53499	1.34198	0.0442403	0.60616	Up	0.153309	0.0593413	0.0441334	0.332421	0.15396	0.376003	Abscisic acid 8'-hydroxylase 1	CYP707A1,At4g19230,T18B16.200	GO:0016021,GO:0010295,GO:0020037,GO:0005506,GO:0046345,GO:0016132,GO:0010268,GO:0016125	integral component of membrane|(+)-abscisic acid 8'-hydroxylase activity|heme binding|iron ion binding|abscisic acid catabolic process|brassinosteroid biosynthetic process|brassinosteroid homeostasis|sterol metabolic process	ko00906	Carotenoid biosynthesis
Glyma.16G078400	47.4838	64.0633	30.9042	0.482401	-1.05169	0.00138722	0.129001	Down	1.2214	0.999714	1.2669	0.839606	0.341813	0.486901
Glyma.16G094600	336.214	221.93	450.499	2.02991	1.02142	0.0412981	0.592817	Up	3.65569	5.57886	7.51884	8.62793	20.6103	11.0659
Glyma.16G102000	10.744	15.5868	5.90112	0.378597	-1.40126	0.0444192	0.607728	Down	0.114052	0.371809	0.325533	0.123822	0.0562829	0.176012
Glyma.16G106900	70.0978	97.7117	42.4838	0.434788	-1.20162	0.00684492	0.277011	Down	2.86428	1.95908	1.2139	0.937298	0.929849	0.720662	Lipopolysaccharide 1,2-N-acetylglucosaminetransferase	waaK,Synonyms=rfaK,STM3714	GO:0016020,GO:0008917,GO:0016757,GO:0009244	membrane|lipopolysaccharide N-acetylglucosaminyltransferase activity|transferase activity, transferring glycosyl groups|lipopolysaccharide core region biosynthetic process
Glyma.16G109100	293.209	391.091	195.328	0.499443	-1.00161	0.043932	0.605707	Down	13.2192	5.51623	10.6387	4.61588	6.56037	3.27767	Sugar carrier protein C	STC	GO:0016021,GO:0022891,GO:0015293,GO:0008643	integral component of membrane|substrate-specific transmembrane transporter activity|symporter activity|carbohydrate transport
Glyma.16G124400	29.098	40.1665	18.0295	0.448869	-1.15563	0.00502364	0.245709	Down	1.77281	1.32883	1.04957	0.601749	0.290874	0.874679	Rac-like GTP-binding protein RHO1	RHO1	GO:0005737,GO:0016020,GO:0005525,GO:0007264	cytoplasm|membrane|GTP binding|small GTPase mediated signal transduction	ko04810,ko04510,ko04520,ko04530,ko04145,ko04010,ko04013,ko04014,ko04015,ko04024,ko04071,ko04151,ko04310,ko04370	Regulation of actin cytoskeleton|Focal adhesion|Adherens junction|Tight junction|Phagosome|MAPK signaling pathway|MAPK signaling pathway - fly|Ras signaling pathway|Rap1 signaling pathway|cAMP signaling pathway|Sphingolipid signaling pathway|PI3K-Akt signaling pathway|Wnt signaling pathway|VEGF signaling pathway
Glyma.16G143400	26.1968	16.6982	35.6954	2.13769	1.09605	0.0200202	0.444126	Up	0.345544	1.03831	0.840221	1.12422	2.16793	1.46047
Glyma.16G162500	9.37522	14.8327	3.91771	0.264126	-1.9207	0.0120145	0.357677	Down	0.583306	0.147843	0.362033	0.0789195	0	0.295583	Tryptophan aminotransferase-related protein 4	TAR4,At1g34060,F12G12.12, F12G12.150	GO:0016021,GO:0016846,GO:0008483	integral component of membrane|carbon-sulfur lyase activity|transaminase activity
Glyma.16G170000	110.654	54.635	166.673	3.05066	1.60912	4.40802e-05	0.0158275	Up	1.1552	1.45488	4.96003	8.15047	7.44722	6.80255
Glyma.16G170100	353.924	231.774	476.075	2.05405	1.03847	0.0353645	0.55638	Up	6.87651	3.34948	16.8266	17.4122	24.5593	13.6964
Glyma.16G178800	2205.17	1007.39	3402.94	3.37796	1.75615	0.000386212	0.0647998	Up	7.31936	12.2428	9.83813	26.3566	46.5611	25.9093	Heat shock protein 90-1 {ECO:0000305}	HSP90-1 {ECO:0000303|PubMed:11599565},Synonyms=HSP81-1 {ECO:0000303|PubMed:11599565}, HSP83,At5g52640,F6N7.13	GO:0005737,GO:0005524,GO:0061077,GO:0009816	cytoplasm|ATP binding|chaperone-mediated protein folding|defense response to bacterium, incompatible interaction	ko04217,ko04151,ko04141	Necroptosis|PI3K-Akt signaling pathway|Protein processing in endoplasmic reticulum
Glyma.16G183700	4.46484	1.30794	7.62173	5.82726	2.54282	0.0415929	0.593158	Up	0.091465	0.175183	0	0.279379	0.0808222	0.21196	Low-temperature-induced 65 kDa protein	LTI65,Synonyms=RD29B,At5g52300,K24M7.3	GO:0009738,GO:0010150,GO:0009737,GO:0009409,GO:0009651,GO:0009414	abscisic acid-activated signaling pathway|leaf senescence|response to abscisic acid|response to cold|response to salt stress|response to water deprivation
Glyma.16G196300	36.2424	10.8742	61.6107	5.66578	2.50228	3.0971e-06	0.00269742	Up	0.341841	0.259636	0.143933	1.45495	2.46624	2.68873	CEN-like protein 1	CET1	GO:0005737	cytoplasm
Glyma.16G198700	10.1379	4.99843	15.2774	3.05644	1.61185	0.0268774	0.496297	Up	0.154893	0	0.176055	0.260782	0.428105	0.528156	Protein DETOXIFICATION 49 {ECO:0000303|PubMed:11739388}	DTX49 {ECO:0000303|PubMed:11739388},Synonyms=NIC1 {ECO:0000312|EMBL:AAM03451.1},At4g23030 {ECO:0000312|Araport:AT4G23030},F7H19.220 {ECO:0000312|EMBL:CAA19819.1}	GO:0016021,GO:0015297,GO:0015238,GO:0006855	integral component of membrane|antiporter activity|drug transmembrane transporter activity|drug transmembrane transport
Glyma.16G202200	1.82651	3.65303	0	0	#NAME?	0.0420177	0.594841	Down	0.0430953	0.0149532	0	0	0	0	Cysteine-rich receptor-like protein kinase 25	CRK25,At4g05200,C17L7.120, C6L9.3
Glyma.16G206200	64.0555	27.8102	100.301	3.60662	1.85065	0.00301861	0.192582	Up	1.08503	1.21626	0.692183	2.98499	5.47743	2.49954	22.0 kDa class IV heat shock protein	HSP22.0	GO:0005788	endoplasmic reticulum lumen	ko04141	Protein processing in endoplasmic reticulum
Glyma.16G208300	100.791	139.442	62.1399	0.445633	-1.16607	0.0031118	0.195356	Down	5.05847	4.27544	2.52996	1.85284	1.6571	1.79317	Probable carboxylesterase 18	CXE18,At5g23530,MQM1.21	GO:0052689,GO:0008152,GO:0009860	carboxylic ester hydrolase activity|metabolic process|pollen tube growth
Glyma.16G209300	5.75413	9.21507	2.29319	0.248852	-2.00664	0.0474463	0.621908	Down	0.238271	0.083934	0.183442	0.0897509	0.0536573	0.0283336	Probable 3-hydroxyisobutyryl-CoA hydrolase 2	At2g30650,T11J7.4	GO:0005777,GO:0003860,GO:0006635,GO:0006574	peroxisome|3-hydroxyisobutyryl-CoA hydrolase activity|fatty acid beta-oxidation|valine catabolic process	ko00280,ko00640,ko00410	Valine, leucine and isoleucine degradation|Propanoate metabolism|beta-Alanine metabolism
Glyma.16G212400	159.442	85.0928	233.791	2.74749	1.45811	9.13909e-07	0.00110482	Up	1.99655	3.65305	7.46356	12.92	10.7864	12.1598	Miraculin
Glyma.17G011900	5.95786	9.61641	2.29931	0.239103	-2.06429	0.0335084	0.546183	Down	1.1788	0.935926	0.68433	0	0.147596	0.15153
Glyma.17G023900	54.4469	22.1176	86.7763	3.9234	1.9721	0.00327373	0.200756	Up	0.326394	0.955229	3.20988	8.00771	6.9516	3.18911	Monothiol glutaredoxin-S2	GRXS2,Synonyms=ROXY10,At5g18600,T28N17.80	GO:0005737,GO:0051537,GO:0009055,GO:0046872,GO:0015035,GO:0045454	cytoplasm|2 iron, 2 sulfur cluster binding|electron carrier activity|metal ion binding|protein disulfide oxidoreductase activity|cell redox homeostasis
Glyma.17G028400	39.9286	23.779	56.0782	2.3583	1.23775	0.000598404	0.0810716	Up	0.594861	0.867479	0.9084	2.25181	1.55908	1.74908	RING-H2 finger protein ATL2	ATL2,At3g16720,MGL6.19
Glyma.17G030100	277.408	180.554	374.262	2.07285	1.05162	0.00958637	0.323102	Up	4.65957	6.64634	18.7273	20.5327	21.6546	20.6889	Nodulin-13	N13	GO:0009736,GO:0006952,GO:0009877,GO:0009607	cytokinin-activated signaling pathway|defense response|nodulation|response to biotic stimulus
Glyma.17G030200	745.053	428.9	1061.21	2.47425	1.30699	0.00458675	0.233038	Up	8.04627	15.5389	38.4799	48.5355	62.1855	39.2128	Stress-induced protein SAM22		GO:0005737,GO:0005634,GO:0010427,GO:0004864,GO:0004872,GO:0009738,GO:0006952,GO:0080163,GO:0009607	cytoplasm|nucleus|abscisic acid binding|protein phosphatase inhibitor activity|receptor activity|abscisic acid-activated signaling pathway|defense response|regulation of protein serine/threonine phosphatase activity|response to biotic stimulus
Glyma.17G036200	21.5436	13.4004	29.6868	2.21537	1.14755	0.015331	0.394764	Up	0.39222	0.101494	0.706011	1.03943	0.973623	0.811167	Peroxidase 40	PER40,Synonyms=P40,At4g16270,dl4175w, FCAALL.329	GO:0005576,GO:0020037,GO:0046872,GO:0004601,GO:0042744,GO:0006979	extracellular region|heme binding|metal ion binding|peroxidase activity|hydrogen peroxide catabolic process|response to oxidative stress	ko00940	Phenylpropanoid biosynthesis
Glyma.17G038600	21.4914	12.383	30.5998	2.47112	1.30516	0.00610842	0.264585	Up	0.249544	0.504973	0.747586	1.19053	1.34774	0.918281
Glyma.17G048400	2.34917	4.69833	0	0	#NAME?	0.0155902	0.396029	Down	0.0618591	0	0.137595	0	0	0	F-box/FBD/LRR-repeat protein At4g26340	At4g26340,T25K17.150
Glyma.17G049900	27.4982	14.3796	40.6167	2.8246	1.49805	0.0319683	0.534968	Up	0.311893	0.263211	0.581102	1.10957	0.56452	1.54659	12-oxophytodienoate reductase 3	OPR3	GO:0005777,GO:0016629,GO:0010181,GO:0003959,GO:0009695,GO:0031408	peroxisome|12-oxophytodienoate reductase activity|FMN binding|NADPH dehydrogenase activity|jasmonic acid biosynthetic process|oxylipin biosynthetic process	ko00592	alpha-Linolenic acid metabolism
Glyma.17G059000	4.53732	8.1003	0.974335	0.120284	-3.05549	0.0141385	0.383342	Down	0.64566	1.01715	0.658636	0	0	0
Glyma.17G064300	4.10752	0.720024	7.49501	10.4094	3.37981	0.011822	0.353887	Up	0	0	0.129572	0.311452	0.280824	0.755217
Glyma.17G078600	82.1718	121.218	43.1259	0.355773	-1.49097	1.90339e-08	6.99444e-05	Down	3.58497	2.92818	2.89263	1.15602	1.26734	0.931888
Glyma.17G085100	14.1294	8.50934	19.7494	2.3209	1.21469	0.0389759	0.579684	Up	0.0885206	0.0612793	0.151355	0.162187	0.366761	0.260345	Ferric reduction oxidase 8, mitochondrial	FRO8,At5g50160,K6A12.2	GO:0016021,GO:0031966,GO:0005739,GO:0005886,GO:0000293,GO:0046872,GO:0006811	integral component of membrane|mitochondrial membrane|mitochondrion|plasma membrane|ferric-chelate reductase activity|metal ion binding|ion transport
Glyma.17G087700	194.183	272.064	116.302	0.427479	-1.22607	2.45023e-05	0.0111078	Down	5.1421	4.69102	3.33227	2.10381	2.22455	1.45261	LRR receptor-like serine/threonine-protein kinase GSO1	GSO1,At4g20140,F1C12.60
Glyma.17G089900	18.6449	26.0036	11.2861	0.434022	-1.20416	0.0228013	0.469643	Down	0.2584	0.147214	0.162399	0.116578	0.174417	0.108071	Protein KINESIN LIGHT CHAIN-RELATED 3 {ECO:0000303|PubMed:23204523}	KLCR3 {ECO:0000303|PubMed:23204523},At1g27500 {ECO:0000312|Araport:AT1G27500},F17L21.29 {ECO:0000312|EMBL:AAF99740.1}
Glyma.17G125400	14.3083	6.5876	22.029	3.34401	1.74158	0.00393979	0.216946	Up	0.06651	0.0460284	0.304604	0.68171	0.308836	0.575667	Cytochrome P450 71A1	CYP71A1	GO:0005789,GO:0016021,GO:0031090,GO:0020037,GO:0005506,GO:0004497,GO:0016705,GO:0009835	endoplasmic reticulum membrane|integral component of membrane|organelle membrane|heme binding|iron ion binding|monooxygenase activity|oxidoreductase activity, acting on paired donors, with incorporation or reduction of molecular oxygen|fruit ripening
Glyma.17G129900	2.60969	0.360012	4.85936	13.4978	3.75465	0.0423075	0.596493	Up	0	0	0.0535439	0.103179	0.0444304	0.235671
Glyma.17G146300	11.2564	16.7159	5.79696	0.346794	-1.52785	0.028683	0.511467	Down	0.188444	0.209395	0.340546	0.0336601	0.201469	0.0320005	Putative glycerol-3-phosphate transporter 1	At3g47420,T21L8.170	GO:0016021,GO:0022857,GO:0006820,GO:0008643,GO:0055062,GO:0055085	integral component of membrane|transmembrane transporter activity|anion transport|carbohydrate transport|phosphate ion homeostasis|transmembrane transport
Glyma.17G155000	2.11071	0	4.22143	Inf	Inf	0.0262131	0.492178	Up	0	0	0	0.162039	0.147386	0.038073	Late embryogenesis abundant protein 6 {ECO:0000303|PubMed:18318901}	LEA6 {ECO:0000303|PubMed:18318901},Synonyms=LEA4-1 {ECO:0000303|PubMed:20668063},At1g32560 {ECO:0000312|Araport:AT1G32560},T9G5.2 {ECO:0000312|EMBL:AAG51244.1}	GO:0005829,GO:0009506,GO:0009790,GO:0006970,GO:0009414,GO:0048316	cytosol|plasmodesma|embryo development|response to osmotic stress|response to water deprivation|seed development
Glyma.17G164200	9.41791	2.40228	16.4335	6.84081	2.77417	0.00242002	0.172874	Up	0.0478721	0.145928	0.161763	0.982429	0.330158	1.17568
Glyma.17G188200	12.2888	6.86998	17.7075	2.57752	1.36599	0.0329626	0.543577	Up	0.0866798	0.089129	0.175886	0.435822	0.33759	0.177895	Beta-glucosidase BoGH3B	BACOVA_02659	GO:0042597,GO:0008422,GO:0102483,GO:0085030,GO:2000899	periplasmic space|beta-glucosidase activity|scopolin beta-glucosidase activity|mutualism|xyloglucan catabolic process	ko00940,ko00500,ko00460	Phenylpropanoid biosynthesis|Starch and sucrose metabolism|Cyanoamino acid metabolism
Glyma.17G203600	257.792	346.055	169.528	0.489889	-1.02947	0.00378193	0.212946	Down	5.78834	3.6104	5.06904	3.07795	2.99939	1.44618	Probable ADP-ribosylation factor GTPase-activating protein AGD14	AGD14,Synonyms=ZIG4, ZIGA4,At1g08680/At1g08690,F22O13.16/F22O13.17	GO:0005096,GO:0046872	GTPase activator activity|metal ion binding
Glyma.17G214100	26.6807	13.7658	39.5955	2.87636	1.52424	0.000471652	0.072198	Up	0.166623	0.130691	0.404368	0.996884	0.697799	0.801002	Rust resistance kinase Lr10 {ECO:0000312|EMBL:AAC49629.1}	LRK10 {ECO:0000312|EMBL:AAC49629.1}	GO:0016021,GO:0005886,GO:0005524,GO:0004674	integral component of membrane|plasma membrane|ATP binding|protein serine/threonine kinase activity
Glyma.17G214600	27.2425	15.7135	38.7716	2.46742	1.303	0.00229323	0.168664	Up	0.215288	0.245866	0.146322	0.523745	0.765562	0.514474	Rust resistance kinase Lr10 {ECO:0000312|EMBL:AAC49629.1}	LRK10 {ECO:0000312|EMBL:AAC49629.1}	GO:0016021,GO:0005886,GO:0005524,GO:0004674	integral component of membrane|plasma membrane|ATP binding|protein serine/threonine kinase activity
Glyma.17G216800	2.96136	0.360012	5.56272	15.4515	3.94967	0.0243578	0.479098	Up	0	0	0.033045	0.155749	0.0863517	0.26615	Zinc finger protein 3 {ECO:0000305}	ZFP3 {ECO:0000303|PubMed:7599312},At5g25160,F21J6.6	GO:0046872,GO:0003700,GO:0044212,GO:0006355	metal ion binding|transcription factor activity, sequence-specific DNA binding|transcription regulatory region DNA binding|regulation of transcription, DNA-templated
Glyma.17G224900	467.828	295.493	640.164	2.16643	1.11532	1.1294e-05	0.00641541	Up	8.88423	16.2219	7.70118	22.2779	24.0534	24.6736	17.9 kDa class II heat shock protein	HSP17.9-D	GO:0005737	cytoplasm	ko04141	Protein processing in endoplasmic reticulum
Glyma.17G251800	33.9574	16.6927	51.2222	3.06854	1.61755	3.84956e-05	0.0151246	Up	0.066277	0.388038	0.57353	1.09069	1.34112	0.708661
Glyma.18G002900	9.24027	14.2387	4.24186	0.297911	-1.74705	0.0229554	0.470913	Down	0.178848	0.207196	0.1793	0.0884471	0.0386309	0	Homoserine dehydrogenase	AKHSDH2,Synonyms=AK-HSDH II,At4g19710,T16H5.70	GO:0009507,GO:0009570,GO:0016597,GO:0004072,GO:0005524,GO:0004412,GO:0050661,GO:0009090,GO:0009089,GO:0009086,GO:0009088	chloroplast|chloroplast stroma|amino acid binding|aspartate kinase activity|ATP binding|homoserine dehydrogenase activity|NADP binding|homoserine biosynthetic process|lysine biosynthetic process via diaminopimelate|methionine biosynthetic process|threonine biosynthetic process	ko00260,ko00270,ko00300,ko00261	Glycine, serine and threonine metabolism|Cysteine and methionine metabolism|Lysine biosynthesis|Monobactam biosynthesis
Glyma.18G008500	20.8814	28.7296	13.0332	0.453652	-1.14034	0.0189796	0.436364	Down	0.421428	0.498995	0.296295	0.161475	0.155949	0.225748	Ankyrin-2	ANK2
Glyma.18G013500	3.90626	0.988108	6.8244	6.90654	2.78796	0.0374368	0.56717	Up	0	0	0	0.104743	0.140703	0.0490331
Glyma.18G036400	581.727	376.048	787.407	2.0939	1.06619	0.000348281	0.0603691	Up	3.75654	4.92297	6.99081	11.2673	12.9794	8.07163	Ribulose bisphosphate carboxylase/oxygenase activase, chloroplastic	RCA	GO:0009570,GO:0005524	chloroplast stroma|ATP binding
Glyma.18G049000	12.0986	5.9947	18.2024	3.03642	1.60237	0.0157474	0.397583	Up	0	0.467558	0.16644	0	0.697925	0.291644	Bifunctional bis(5'-adenosyl)-triphosphatase/adenylylsulfatase FHIT {ECO:0000305|PubMed:18694747}	FHIT {ECO:0000303|PubMed:18694747},At5g58240 {ECO:0000312|Araport:AT5G58240},MCK7.11 {ECO:0000312|EMBL:BAA96915.1}	GO:0005829,GO:0043530,GO:0047627,GO:0047710,GO:0000166	cytosol|adenosine 5'-monophosphoramidase activity|adenylylsulfatase activity|bis(5'-adenosyl)-triphosphatase activity|nucleotide binding	ko00230	Purine metabolism
Glyma.18G057900	63.4501	40.7668	86.1333	2.11283	1.07918	0.000724953	0.0904834	Up	0.60778	0.966887	0.759167	1.32122	1.5668	0.847913	Cinnamoyl-CoA reductase 1	CCR1,Synonyms=IRX4,At1g15950,T24D18.5	GO:0005829,GO:0016621,GO:0050662,GO:0007623,GO:0009809,GO:0009409	cytosol|cinnamoyl-CoA reductase activity|coenzyme binding|circadian rhythm|lignin biosynthetic process|response to cold
Glyma.18G062000	324.548	212.548	436.547	2.05388	1.03835	0.0347722	0.553618	Up	2.10275	1.70813	5.17784	9.79698	4.56157	5.76246	Omega-3 fatty acid desaturase, endoplasmic reticulum	ARG1	GO:0005789,GO:0016021,GO:0016717,GO:0006636	endoplasmic reticulum membrane|integral component of membrane|oxidoreductase activity, acting on paired donors, with oxidation of a pair of donors resulting in the reduction of molecular oxygen to two molecules of water|unsaturated fatty acid biosynthetic process
Glyma.18G129800	24.9611	12.9643	36.9579	2.85074	1.51134	0.00227666	0.168241	Up	0.269204	0.321105	1.56455	2.28872	2.13793	1.64663
Glyma.18G183200	10.4717	16.7159	4.22755	0.252907	-1.98332	0.00679161	0.276527	Down	3.17038	3.97366	5.57516	0	1.52135	0.797823
Glyma.18G186200	11.1023	4.10769	18.097	4.40563	2.13935	0.00256335	0.176946	Up	0.0471345	0.0243898	0.0809845	0.322873	0.162887	0.17051	Cleaved BAG6 {ECO:0000303|PubMed:26739014}	BAG6 {ECO:0000303|Ref.3},Synonyms=CAMBP1 {ECO:0000303|PubMed:16003391},At2g46240 {ECO:0000312|Araport:AT2G46240},T3F17.11 {ECO:0000312|EMBL:AAC62882.1}	GO:0009506,GO:0005516,GO:0006914,GO:0050832,GO:0009817,GO:0012502,GO:0010508,GO:0006457,GO:0009408,GO:0009644,GO:0042542,GO:0010228	plasmodesma|calmodulin binding|autophagy|defense response to fungus|defense response to fungus, incompatible interaction|induction of programmed cell death|positive regulation of autophagy|protein folding|response to heat|response to high light intensity|response to hydrogen peroxide|vegetative to reproductive phase transition of meristem
Glyma.18G186800	15.0206	7.0407	23.0005	3.2668	1.70788	0.00389146	0.215547	Up	0.419731	0.119255	0.305524	0.507855	1.03048	1.0381	Tropinone reductase homolog		GO:0016491	oxidoreductase activity	ko00960	Tropane, piperidine and pyridine alkaloid biosynthesis
Glyma.18G192000	20.8371	13.6855	27.9887	2.04513	1.03219	0.0313881	0.530223	Up	0.48236	0.348315	0.850952	0.950904	1.45519	0.958525	17.5 kDa class I heat shock protein	HSP17.5-E	GO:0005737	cytoplasm	ko04141	Protein processing in endoplasmic reticulum
Glyma.18G207100	34.8557	50.28	19.4314	0.386464	-1.3716	0.00658873	0.27249	Down	3.79618	1.55856	3.52374	0.592271	1.55624	1.06228	PRA1 family protein B4	PRA1B4,At2g38360,T19C21.15	GO:0005829,GO:0005783,GO:0005768,GO:0010008,GO:0005794,GO:0016021,GO:0005802,GO:0016192	cytosol|endoplasmic reticulum|endosome|endosome membrane|Golgi apparatus|integral component of membrane|trans-Golgi network|vesicle-mediated transport
Glyma.18G211000	67.1621	42.8279	91.4963	2.13637	1.09516	0.0046751	0.23549	Up	1.44015	0.895469	2.47695	3.29573	2.87914	4.58204	Cationic peroxidase 1	PNC1	GO:0005576,GO:0020037,GO:0046872,GO:0004601,GO:0042744,GO:0006979	extracellular region|heme binding|metal ion binding|peroxidase activity|hydrogen peroxide catabolic process|response to oxidative stress	ko00940	Phenylpropanoid biosynthesis
Glyma.18G223000	8.60046	4.05322	13.1477	3.24377	1.69767	0.0334677	0.546055	Up	0.259814	0.0454219	0.24757	0.870417	0.512984	0.452751	Geraniol 8-hydroxylase	CYP76B6,Synonyms=G10H	GO:0005789,GO:0016021,GO:0020037,GO:0005506,GO:0016709,GO:0016099	endoplasmic reticulum membrane|integral component of membrane|heme binding|iron ion binding|oxidoreductase activity, acting on paired donors, with incorporation or reduction of molecular oxygen, NAD(P)H as one donor, and incorporation of one atom of oxygen|monoterpenoid biosynthetic process
Glyma.18G230800	18.9871	7.10675	30.8674	4.34339	2.11882	0.00255421	0.17665	Up	0.0999012	0.0206715	0.103295	0.370092	0.159371	0.44445	FT-interacting protein 1 {ECO:0000303|PubMed:22529749}	FTIP1 {ECO:0000303|PubMed:22529749},At5g06850 {ECO:0000312|Araport:AT5G06850},MOJ9.2 {ECO:0000312|EMBL:BAB11143.1}	GO:0005783,GO:0005789,GO:0016021,GO:0005886,GO:0009511,GO:0005509,GO:0005544,GO:0008565,GO:0016757,GO:0009908,GO:0009911,GO:0010228	endoplasmic reticulum|endoplasmic reticulum membrane|integral component of membrane|plasma membrane|plasmodesmatal endoplasmic reticulum|calcium ion binding|calcium-dependent phospholipid binding|protein transporter activity|transferase activity, transferring glycosyl groups|flower development|positive regulation of flower development|vegetative to reproductive phase transition of meristem
Glyma.18G231500	716.348	344.938	1087.76	3.15349	1.65695	4.80944e-07	0.000708595	Up	26.6988	14.5781	55.7939	121.475	102.935	87.6415	Seed trypsin/chymotrypsin inhibitor TI5-72	TI572	GO:0005576,GO:0004867	extracellular region|serine-type endopeptidase inhibitor activity
Glyma.18G254200	166.808	227.447	106.168	0.46678	-1.09919	0.0105107	0.337192	Down	4.87976	4.55811	2.28852	1.59825	1.94753	1.91888	AAA-ATPase ASD, mitochondrial	AATP1,Synonyms=ASD {ECO:0000303|PubMed:21359673},At5g40010 {ECO:0000312|EMBL:AED94501.1},MYH19.21 {ECO:0000312|EMBL:BAB10225.1}	GO:0005783,GO:0016021,GO:0031966,GO:0005739,GO:0005524,GO:0016887,GO:0010154,GO:0009737,GO:0009409,GO:0009651,GO:0009414,GO:0010431	endoplasmic reticulum|integral component of membrane|mitochondrial membrane|mitochondrion|ATP binding|ATPase activity|fruit development|response to abscisic acid|response to cold|response to salt stress|response to water deprivation|seed maturation
Glyma.18G260900	2290.61	3254.29	1326.93	0.407746	-1.29426	0.00263312	0.17901	Down	118.866	85.0217	57.4444	32.7569	36.8496	40.0221	Expansin-A1	EXPA1,Synonyms=EXP1,At1g69530,F10D13_18
Glyma.18G265400	4.32876	1.05416	7.60336	7.21272	2.85054	0.022779	0.469389	Up	0	0	0.078882	0.379597	0.403845	0.140128	Expansin-A23	EXPA23,Synonyms=EXP23,At5g39280,K3K3.19, K3K3_130
Glyma.18G273200	79.3135	48.8864	109.741	2.24481	1.16659	0.0185741	0.433306	Up	0.674131	0.862584	2.79781	4.32855	3.70303	2.35326	Protein DOWNY MILDEW RESISTANCE 6 {ECO:0000303|PubMed:15986928}	DMR6 {ECO:0000303|PubMed:15986928},At5g24530 {ECO:0000312|Araport:AT5G24530},K18P6.6 {ECO:0000312|EMBL:AAK62420.1}	GO:0033759,GO:0046872,GO:0042742,GO:0002229,GO:0009813,GO:0009617,GO:0009620,GO:0002239,GO:0009751,GO:0046244	flavone synthase activity|metal ion binding|defense response to bacterium|defense response to oomycetes|flavonoid biosynthetic process|response to bacterium|response to fungus|response to oomycetes|response to salicylic acid|salicylic acid catabolic process
Glyma.18G276100	5.94012	1.9592	9.92104	5.06383	2.34023	0.0295229	0.516673	Up	0.634584	0	0.141574	2.16534	0.616917	1.14874	Protein TAPETUM DETERMINANT 1 {ECO:0000303|PubMed:14615601}	TPD1 {ECO:0000303|PubMed:14615601},At4g24972 {ECO:0000312|Araport:AT4G24972}	GO:0048653,GO:0001709	anther development|cell fate determination
Glyma.18G285100	1274.96	831.456	1718.46	2.0668	1.0474	1.11372e-05	0.00641541	Up	9.32011	16.1471	9.55677	22.9513	25.7339	21.9526	BAG family molecular chaperone regulator 5, mitochondrial	BAG5,At1g12060,F12F1.7	GO:0005739	mitochondrion
Glyma.19G007500	32.3689	44.7536	19.9843	0.446541	-1.16314	0.00352818	0.205209	Down	2.52058	2.22369	3.51703	1.53851	0.655079	1.74846
Glyma.19G011400	193.986	65.8635	322.109	4.89055	2.29	0.00037626	0.0637542	Up	1.13225	2.23916	1.85991	6.36363	12.6204	6.31097	22.7 kDa class IV heat shock protein	HSP22.7	GO:0005788	endoplasmic reticulum lumen	ko04141	Protein processing in endoplasmic reticulum
Glyma.19G024500	107.431	71.0597	143.802	2.02368	1.01698	0.00966085	0.323822	Up	1.18865	1.59062	2.32098	3.01725	4.60346	2.57077	NAC domain-containing protein 100	NAC100,At5g61430,MFB13.6	GO:0005634,GO:0003677,GO:0003700,GO:0006351	nucleus|DNA binding|transcription factor activity, sequence-specific DNA binding|transcription, DNA-templated
Glyma.19G041400	82.2324	109.659	54.8054	0.499778	-1.00064	0.00020436	0.0430132	Down	4.01742	4.59288	3.12375	1.70943	1.67491	2.57002	Protein trichome birefringence-like 19	TBL19,At5g15900,F1N13.40	GO:0005794,GO:0016021,GO:0016413,GO:0071554	Golgi apparatus|integral component of membrane|O-acetyltransferase activity|cell wall organization or biogenesis
Glyma.19G053800	65.6479	35.8181	95.4776	2.66562	1.41447	1.27072e-06	0.00139327	Up	0.784477	0.689141	0.937622	2.34842	2.1241	1.79647	Pectate lyase		GO:0046872,GO:0030570,GO:0045490	metal ion binding|pectate lyase activity|pectin catabolic process	ko02024,ko00040	Quorum sensing|Pentose and glucuronate interconversions
Glyma.19G057700	35.2911	48.3823	22.1999	0.458843	-1.12393	0.00277309	0.184926	Down	1.72574	1.24394	1.1141	0.38873	1.67836	0.492678	Germin-like protein subfamily 1 member 7	At3g05950,F10A16.25, F2O10.9	GO:0048046,GO:0005618,GO:0030145,GO:0045735,GO:0046564,GO:0033609	apoplast|cell wall|manganese ion binding|nutrient reservoir activity|oxalate decarboxylase activity|oxalate metabolic process
Glyma.19G059500	4.34932	8.69864	0	0	#NAME?	0.00457655	0.233038	Down	0.299088	0.397553	1.42142	0	0	0	Serine/threonine-protein kinase AFC3	AFC3,Synonyms=AME3,At4g32660,F4D11.140	GO:0005524,GO:0004674,GO:0004712,GO:0046777	ATP binding|protein serine/threonine kinase activity|protein serine/threonine/tyrosine kinase activity|protein autophosphorylation
Glyma.19G066300	9.96736	14.6593	5.27543	0.359869	-1.47446	0.0429428	0.600422	Down	0.20698	0.15264	0.449487	0.378376	0.146583	0.152229	Xyloglucan endotransglucosylase/hydrolase 2 {ECO:0000250|UniProtKB:Q38857}		GO:0048046,GO:0005618,GO:0004553,GO:0016762,GO:0042546,GO:0010411	apoplast|cell wall|hydrolase activity, hydrolyzing O-glycosyl compounds|xyloglucan:xyloglucosyl transferase activity|cell wall biogenesis|xyloglucan metabolic process
Glyma.19G096000	8.50585	13.1103	3.9014	0.297583	-1.74864	0.02862	0.510781	Down	0.309502	0.176235	0.314914	0.0702555	0.103235	0.086231
Glyma.19G096900	77.7184	103.718	51.7191	0.498652	-1.00389	0.0462013	0.616309	Down	1.57433	0.538826	1.04855	0.324339	0.663482	0.533694	Exocyst complex component EXO70B1	EXO70B1,At5g58430,MQJ2.3	GO:0005829,GO:0000145,GO:0070062,GO:0045335,GO:0005886,GO:0006887	cytosol|exocyst|extracellular exosome|phagocytic vesicle|plasma membrane|exocytosis
Glyma.19G099600	18.6104	11.7247	25.496	2.17455	1.12072	0.0330091	0.543963	Up	0.247295	0.138183	0.175194	0.561484	0.378764	0.295475	BRO1 domain-containing protein BROX homolog	B0507.2
Glyma.19G125900	88.8928	118.832	58.9535	0.496107	-1.01128	0.0263433	0.492274	Down	3.2476	1.43243	3.17412	1.31685	1.56109	0.891717	Phosphatidylinositol 4-kinase gamma 1	PI4KG1,Synonyms=PI4KGAMMA1,At2g40850,T20B5.5	GO:0004430,GO:0005524	1-phosphatidylinositol 4-kinase activity|ATP binding
Glyma.19G138800	9.08167	4.70991	13.4534	2.85641	1.5142	0.0496162	0.634234	Up	0.234186	0.215743	0.19834	0.811101	0.643731	0.340715	Tyrosine--tRNA ligase, chloroplastic/mitochondrial {ECO:0000305}	EMB2768 {ECO:0000303|PubMed:16297076},Synonyms=FAC31 {ECO:0000303|PubMed:22714903},At3g02660 {ECO:0000312|Araport:AT3G02660},F16B3.29 {ECO:0000312|EMBL:AAF32473.1}	GO:0009507,GO:0009570,GO:0005829,GO:0005739,GO:0005524,GO:0003723,GO:0004831,GO:0009793,GO:0043039,GO:0006437	chloroplast|chloroplast stroma|cytosol|mitochondrion|ATP binding|RNA binding|tyrosine-tRNA ligase activity|embryo development ending in seed dormancy|tRNA aminoacylation|tyrosyl-tRNA aminoacylation	ko00970	Aminoacyl-tRNA biosynthesis
Glyma.19G161900	15.3232	21.8305	8.81593	0.403835	-1.30816	0.0249554	0.484926	Down	0.487793	0.175453	0.256121	0.124614	0.0922174	0.135738
Glyma.19G164300	35.7623	21.2013	50.3233	2.3736	1.24708	0.000894328	0.100632	Up	0.468259	0.121415	0.709586	1.05519	0.891615	1.15189	Probable inorganic phosphate transporter 1-7	PHT1-7,At3g54700,T5N23.60	GO:0005887,GO:0005886,GO:1901683,GO:0005315,GO:0015293,GO:1901684,GO:0006817	integral component of plasma membrane|plasma membrane|arsenate ion transmembrane transporter activity|inorganic phosphate transmembrane transporter activity|symporter activity|arsenate ion transmembrane transport|phosphate ion transport
Glyma.19G166300	15.5598	21.678	9.44168	0.435542	-1.19912	0.0335502	0.546388	Down	0.611389	0.503186	0.383365	0.145076	0.306816	0.112256	CRIB domain-containing protein RIC3	RIC3,At1g04450,F19P19.8	GO:0005737,GO:0051650,GO:0009860,GO:0050850,GO:0007204,GO:0030834,GO:0050848,GO:0017157,GO:0040008	cytoplasm|establishment of vesicle localization|pollen tube growth|positive regulation of calcium-mediated signaling|positive regulation of cytosolic calcium ion concentration|regulation of actin filament depolymerization|regulation of calcium-mediated signaling|regulation of exocytosis|regulation of growth
Glyma.19G174800	10.5088	16.5089	4.50872	0.273109	-1.87245	0.00970621	0.324783	Down	0.188939	1.0122	0.55572	0.0667545	0.239529	0.188601
Glyma.19G199900	46.1767	72.92	19.4335	0.266505	-1.90777	4.89253e-06	0.00354874	Down	2.01891	2.0115	1.43251	0.421296	0.908113	0.18728	Aluminum-activated malate transporter 8	ALMT8,At3g11680,T19F11.8	GO:0016021,GO:0009705,GO:0015140	integral component of membrane|plant-type vacuole membrane|malate transmembrane transporter activity
Glyma.19G214500	61.8276	35.0579	88.5973	2.52717	1.33752	7.18182e-06	0.00481051	Up	1.36549	0.848567	1.26652	2.64519	3.61385	2.34917
Glyma.19G217700	49.7557	28.8705	70.6409	2.44682	1.29091	0.00907212	0.315198	Up	0.379095	0.334048	0.305274	1.1975	0.802835	0.531247	Stachyose synthase	STS1	GO:0005737,GO:0047268,GO:0009312,GO:0033532	cytoplasm|galactinol-raffinose galactosyltransferase activity|oligosaccharide biosynthetic process|stachyose biosynthetic process	ko00052	Galactose metabolism
Glyma.19G219100	692.863	449.774	935.953	2.08094	1.05724	3.0851e-13	7.27267e-09	Up	7.72544	11.9932	9.5499	19.6928	23.0091	21.1284	Galactinol synthase 1	GOLS1,At2g47180,T3D7, T8I13	GO:0005737,GO:0047216,GO:0046872,GO:0006012,GO:0009737,GO:0009409,GO:0009408,GO:0009644,GO:0042542,GO:0006979,GO:0009651,GO:0009414	cytoplasm|inositol 3-alpha-galactosyltransferase activity|metal ion binding|galactose metabolic process|response to abscisic acid|response to cold|response to heat|response to high light intensity|response to hydrogen peroxide|response to oxidative stress|response to salt stress|response to water deprivation	ko00052	Galactose metabolism
Glyma.19G227300	61.8454	83.7658	39.925	0.476627	-1.06907	0.00292764	0.189311	Down	1.51954	0.928741	1.24651	0.487221	0.911737	0.524784	Alkaline/neutral invertase A, mitochondrial {ECO:0000305}	INVA {ECO:0000303|PubMed:21441406},At1g56560 {ECO:0000312|Araport:AT1G56560},F25P12.99 {ECO:0000312|EMBL:AAG09107.1}	GO:0005739,GO:0033926,GO:0004575,GO:0042542,GO:0048364,GO:0005987	mitochondrion|glycopeptide alpha-N-acetylgalactosaminidase activity|sucrose alpha-glucosidase activity|response to hydrogen peroxide|root development|sucrose catabolic process
Glyma.19G233900	66.7925	44.1756	89.4094	2.02395	1.01718	0.02537	0.4872	Up	0.439974	0.246265	0.437829	0.844026	0.532447	1.06931	Respiratory burst oxidase homolog protein B	RBOHB	GO:0016021,GO:0005886,GO:0005509,GO:0016174,GO:0004601	integral component of membrane|plasma membrane|calcium ion binding|NAD(P)H oxidase activity|peroxidase activity	ko04016	MAPK signaling pathway - plant
Glyma.19G244400	7.98992	13.6662	2.31362	0.169295	-2.56239	0.00284779	0.18712	Down	0.391449	0.47879	0.155017	0.0888421	0.0529906	0	Ammonium transporter 3 member 1	AMT3-1,Os01g0870300, LOC_Os01g65000,OsJ_04233	GO:0005887,GO:0008519,GO:0072488,GO:0019740,GO:0015695	integral component of plasma membrane|ammonium transmembrane transporter activity|ammonium transmembrane transport|nitrogen utilization|organic cation transport
Glyma.19G264200	246.664	333.803	159.524	0.477899	-1.06522	0.0232934	0.472514	Down	11.9516	7.77028	5.79515	4.00566	6.22237	2.1841	Transcription factor MYB78 {ECO:0000303|PubMed:9839469}	MYB78 {ECO:0000303|PubMed:9839469},At5g49620 {ECO:0000312|Araport:AT5G49620},K6M13.18 {ECO:0000312|EMBL:BAB10776.1}	GO:0003677	DNA binding
Glyma.20G002100	7.39427	2.73369	12.0548	4.40973	2.14069	0.0144995	0.38603	Up	0.157198	0.0796186	0.0861328	0.33817	0.450227	0.391441
Glyma.20G006900	18.6423	12.2713	25.0133	2.03835	1.0274	0.0473398	0.621681	Up	0.308713	0.187691	0.343632	0.898844	0.44321	0.560326	Cytochrome P450 71D11	CYP71D11	GO:0020037,GO:0005506,GO:0004497,GO:0016705	heme binding|iron ion binding|monooxygenase activity|oxidoreductase activity, acting on paired donors, with incorporation or reduction of molecular oxygen	ko00140	Steroid hormone biosynthesis
Glyma.20G008400	10.7388	5.07264	16.405	3.23401	1.69332	0.0166331	0.409047	Up	0.321559	0.797435	0.439914	2.15091	1.23081	1.37088
Glyma.20G010900	21.5622	30.5868	12.5376	0.409901	-1.28665	0.018278	0.429373	Down	0.628575	0.919081	0.55637	0.104199	0.600963	0.198385	Protein SRG1	SRG1,At1g17020,F20D23.28, F6I1.30	GO:0051213,GO:0046872,GO:0016682,GO:0010150	dioxygenase activity|metal ion binding|oxidoreductase activity, acting on diphenols and related substances as donors, oxygen as acceptor|leaf senescence
Glyma.20G013600	86.5087	49.5601	123.457	2.49106	1.31676	3.0058e-07	0.000562497	Up	1.58083	1.7182	1.9729	4.0211	4.8138	4.87591	DnaJ homolog subfamily B member 8	Dnajb8	GO:0005829,GO:0005634,GO:0051087,GO:0044183,GO:0051082,GO:0061077,GO:0090084	cytosol|nucleus|chaperone binding|protein binding involved in protein folding|unfolded protein binding|chaperone-mediated protein folding|negative regulation of inclusion body assembly
Glyma.20G015900	1342.36	843.07	1841.65	2.18445	1.12727	0.00196345	0.15629	Up	25.5716	38.9731	26.9127	54.2098	88.0391	57.8285	17.1 kDa class II heat shock protein	HSP17.7	GO:0005737	cytoplasm	ko04141	Protein processing in endoplasmic reticulum
Glyma.20G028300	9.99521	5.37546	14.615	2.71883	1.44299	0.0461794	0.616298	Up	0.121506	0.125229	0	0.538892	0.461058	0.0613847
Glyma.20G053700	896.523	501.515	1291.53	2.57526	1.36472	0.00157568	0.138598	Up	4.68391	4.18974	8.25561	20.886	11.7814	12.1454	Linoleate 13S-lipoxygenase 2-1, chloroplastic	LOX2.1,Synonyms=LOX-H1	GO:0009570,GO:0009534,GO:0016165,GO:0046872,GO:0010597,GO:0031408	chloroplast stroma|chloroplast thylakoid|linoleate 13S-lipoxygenase activity|metal ion binding|green leaf volatile biosynthetic process|oxylipin biosynthetic process	ko00591,ko00592	Linoleic acid metabolism|alpha-Linolenic acid metabolism
Glyma.20G065500	79.978	50.4364	109.52	2.17144	1.11865	0.0376459	0.569241	Up	2.79973	1.13218	2.8637	4.87825	3.65807	6.40454	Protein JAZ13 {ECO:0000303|PubMed:25846245}	JAZ13 {ECO:0000303|PubMed:25846245},At3g22275 {ECO:0000312|Araport:AT3G22275},MMP21.6 {ECO:0000312|EMBL:BAB01946.1}	GO:0005634,GO:0003714,GO:0006952,GO:0009867,GO:0031347,GO:2000022,GO:0006355,GO:0009611,GO:0006351	nucleus|transcription corepressor activity|defense response|jasmonic acid mediated signaling pathway|regulation of defense response|regulation of jasmonic acid mediated signaling pathway|regulation of transcription, DNA-templated|response to wounding|transcription, DNA-templated
Glyma.20G076200	20.094	27.4707	12.7174	0.462945	-1.11109	0.0252432	0.487165	Down	1.48433	1.20278	0.956589	0.677293	0.824823	0.237758	Putative vesicle-associated membrane protein 726	VAMP726,At1g04760,F13M7.25	GO:0009507,GO:0031901,GO:0005768,GO:0016021,GO:0005886,GO:0031201,GO:0005484,GO:0000149,GO:0006887,GO:0015031,GO:0006906	chloroplast|early endosome membrane|endosome|integral component of membrane|plasma membrane|SNARE complex|SNAP receptor activity|SNARE binding|exocytosis|protein transport|vesicle fusion
Glyma.20G079200	9.01404	13.4356	4.59251	0.341817	-1.54871	0.042096	0.594841	Down	0.101423	0.121072	0.171467	0.0366467	0.0165126	0.0172172
Glyma.20G113800	25.1144	16.0387	34.1901	2.13172	1.09202	0.0326171	0.540717	Up	0.274709	0.441988	0.54488	1.14337	0.468297	1.10767	Probable carboxylesterase 17	CXE17,At5g16080,F1N13.220	GO:0052689,GO:0008152	carboxylic ester hydrolase activity|metabolic process
Glyma.20G132300	233.884	155.366	312.402	2.01075	1.00773	9.64698e-05	0.0277333	Up	6.59658	7.95531	10.3538	13.9541	21.1603	15.3774	Uncharacterized protein At2g23090	At2g23090,F21P24.15
Glyma.20G134800	9.20318	4.73307	13.6733	2.88889	1.53051	0.0431341	0.601808	Up	0.258286	0	0.0546106	0.155996	0.188396	0.146131
Glyma.20G159400	95.8861	33.9794	157.793	4.64377	2.2153	5.79695e-05	0.0188489	Up	0.84914	0.375241	3.67721	10.3925	5.7859	7.27129
Glyma.20G164200	142.344	46.5232	238.165	5.11928	2.35594	0.001726	0.146888	Up	0.413252	0.550239	0.862115	4.51152	3.29945	1.41891	G-type lectin S-receptor-like serine/threonine-protein kinase At5g24080	At5g24080,MZF18.3
Glyma.20G164700	78.2016	109.149	47.254	0.43293	-1.20779	7.24429e-06	0.00481051	Down	3.80584	3.97662	4.90592	2.1781	1.23017	2.12143	Acidic endochitinase	CHIT3	GO:0004568,GO:0006032,GO:0000272	chitinase activity|chitin catabolic process|polysaccharide catabolic process	ko00520	Amino sugar and nucleotide sugar metabolism
Glyma.20G174200	3.60462	6.55287	0.656367	0.100165	-3.31955	0.0245097	0.480008	Down	0	0.557778	0	0.195362	0.172135	0	Sucrose transport protein		GO:0005887,GO:0008515,GO:0015293,GO:0005985	integral component of plasma membrane|sucrose transmembrane transporter activity|symporter activity|sucrose metabolic process
Glyma.20G185900	22.913	30.7317	15.0943	0.491165	-1.02572	0.0252532	0.487165	Down	3.03601	3.4454	1.92667	1.79719	1.24171	1.18463
Glyma.20G199200	13.8625	19.4754	8.24948	0.423584	-1.23928	0.0420706	0.594841	Down	0.358616	0.211488	0.399383	0.228288	0.0487296	0.103826	Pentatricopeptide repeat-containing protein At3g57430, chloroplastic	PCMP-H81,Synonyms=OTP84 {ECO:0000303|PubMed:19934379},At3g57430,T8H10.30
Glyma.20G205700	111.117	68.3649	153.868	2.25069	1.17037	0.0204372	0.447332	Up	2.09031	3.23273	10.6578	15.709	9.5622	11.3918	Proteinase inhibitor		GO:0004867,GO:0009611	serine-type endopeptidase inhibitor activity|response to wounding
Glyma.20G205800	2005.66	1205.5	2805.82	2.32752	1.21879	0.00337113	0.201984	Up	62.9732	64.4637	203.713	287.259	286.484	207.038	Glu S.griseus protease inhibitor		GO:0004867,GO:0009611	serine-type endopeptidase inhibitor activity|response to wounding
Glyma.20G219300	21.7108	30.0827	13.339	0.44341	-1.17329	0.0156991	0.397299	Down	0.642872	0.328894	0.416304	0.214529	0.239972	0.201994
Glyma.20G228300	25.2254	36.802	13.6488	0.370872	-1.43101	0.00147168	0.133949	Down	1.30355	0.72888	0.835074	0.315993	0.529667	0.197502	Probable transcription factor At5g28040 {ECO:0000305}	At5g28040 {ECO:0000312|Araport:AT5G28040},F15F15.110 {ECO:0000312|EMBL:AC007627}
Glyma.20G247400	17.5994	7.11219	28.0867	3.94909	1.98152	0.0003569	0.0607464	Up	0.0934117	0.154983	0.106389	0.55421	0.513069	0.558403	Protein NRT1/ PTR FAMILY 7.1	NPF7.1,At5g19640,T29J13	GO:0016021,GO:0005215	integral component of membrane|transporter activity
Glyma.U000100	22.377	35.0189	9.73516	0.277997	-1.84686	0.000392481	0.0651225	Down	1.13966	0.821617	0.643916	0.246177	0.464139	0.0511858	Geraniol 8-hydroxylase	CYP76B6,Synonyms=G10H	GO:0005789,GO:0016021,GO:0020037,GO:0005506,GO:0016709,GO:0016099	endoplasmic reticulum membrane|integral component of membrane|heme binding|iron ion binding|oxidoreductase activity, acting on paired donors, with incorporation or reduction of molecular oxygen, NAD(P)H as one donor, and incorporation of one atom of oxygen|monoterpenoid biosynthetic process
Glyma.U017900	187.225	114.599	259.851	2.26748	1.18109	0.000944838	0.104022	Up	2.97397	4.09698	5.40974	12.5913	7.15564	8.67242
Glyma.U027400	24.3461	13.2208	35.4713	2.68299	1.42384	0.0383765	0.574215	Up	0.0974354	0.140429	0.495325	0.396338	0.531117	1.04237	Laccase-7	LAC7,At3g09220,F3L24.9	GO:0048046,GO:0005507,GO:0052716,GO:0016722,GO:0046274	apoplast|copper ion binding|hydroquinone:oxygen oxidoreductase activity|oxidoreductase activity, oxidizing metal ions|lignin catabolic process
Glyma.U038100	130.696	197.132	64.2608	0.325979	-1.61715	0.00105495	0.112391	Down	9.37696	7.20372	4.789	1.83897	3.40241	1.64865

## Sheet: Table S1-3
Table S1-3 Total number of differently expressed genes between THA and TJA.
gene_id	baseMean	baseMean_control_THA	baseMean_case_TJA	foldChange	log2FoldChange	pval	padj	up_down	expression_THA_1	expression_THA_2	expression_THA_3	expression_TJA_1	expression_TJA_2	expression_TJA_3	Description	gene_symbol	GO_id	GO_term	pathway	pathway_description
Glyma.01G001900	2192.59	932.118	3453.05	3.70452	1.88929	1.15418e-08	4.18425e-07	Up	8.76023	12.7699	6.86601	37.6849	24.8943	34.521	Serine/threonine-protein kinase	PUB35,At4g25160,F13M23.300, F24A6.13
Glyma.01G002100	497.574	315.131	680.016	2.15789	1.10962	6.95534e-11	3.83188e-09	Up	3.1065	2.50805	2.88506	6.07847	5.65405	5.70174	Auxin response factor 5	ARF5,Os02g0141100, LOC_Os02g04810,OJ1679_B08.29, OsJ_005181	GO:0005634,GO:0003677,GO:0009734,GO:0006355,GO:0006351	nucleus|DNA binding|auxin-activated signaling pathway|regulation of transcription, DNA-templated|transcription, DNA-templated
Glyma.01G002300	51.2	21.3414	81.0585	3.79818	1.92531	1.00451e-07	2.93882e-06	Up	0.773851	0.592356	0.492597	2.33888	2.53752	2.08271	Sodium transporter HKT1	HKT1,At4g10310,T9A4.5	GO:0016021,GO:0005886,GO:0015079,GO:0006813,GO:0006970,GO:0009651,GO:0006814	integral component of membrane|plasma membrane|potassium ion transmembrane transporter activity|potassium ion transport|response to osmotic stress|response to salt stress|sodium ion transport
Glyma.01G004000	268.779	92.8029	444.754	4.79246	2.26077	1.45227e-10	7.555e-09	Up	5.27741	8.52459	3.75341	29.0989	20.4501	29.0529	Phospholipase A2-gamma	PLA2-GAMMA,At4g29460,F17A13.280	GO:0005783,GO:0005576,GO:0005794,GO:0005509,GO:0004623,GO:0050482,GO:0016042,GO:0006644,GO:0009555,GO:0009846,GO:0009860	endoplasmic reticulum|extracellular region|Golgi apparatus|calcium ion binding|phospholipase A2 activity|arachidonic acid secretion|lipid catabolic process|phospholipid metabolic process|pollen development|pollen germination|pollen tube growth
Glyma.01G004200	72.8943	125.832	19.9569	0.1586	-2.65654	0.0023067	0.0195372	Down	1.87244	1.78396	4.94718	0.0677354	0.225913	1.1315	Probable caffeoyl-CoA O-methyltransferase At4g26220	At4g26220,T25K17.30	GO:0005829,GO:0042409,GO:0046872,GO:0009809	cytosol|caffeoyl-CoA O-methyltransferase activity|metal ion binding|lignin biosynthetic process	ko00360,ko00940,ko00941,ko00945	Phenylalanine metabolism|Phenylpropanoid biosynthesis|Flavonoid biosynthesis|Stilbenoid, diarylheptanoid and gingerol biosynthesis
Glyma.01G005100	18.1479	33.5917	2.70423	0.0805029	-3.63482	8.28056e-08	2.48052e-06	Down	0.63241	0.480862	0.480734	0	0	0.203157	Inositol oxygenase 2	MIOX2,At2g19800,F6F22.17	GO:0005737,GO:0050113,GO:0005506,GO:0019310,GO:0019853	cytoplasm|inositol oxygenase activity|iron ion binding|inositol catabolic process|L-ascorbic acid biosynthetic process	ko00053,ko00562	Ascorbate and aldarate metabolism|Inositol phosphate metabolism
Glyma.01G005200	49.1162	75.081	23.1515	0.308353	-1.69734	4.25663e-06	8.19974e-05	Down	1.11554	0.938532	1.23014	0.132729	0.360184	0.4443	Gamma-glutamyltranspeptidase 3	GGT3,Synonyms=GGT4,At4g29210,F17A13.30	GO:0016021,GO:0005774,GO:0005773,GO:0003840,GO:0016756,GO:0036374,GO:0006751,GO:0009636,GO:0006805	integral component of membrane|vacuolar membrane|vacuole|gamma-glutamyltransferase activity|glutathione gamma-glutamylcysteinyltransferase activity|glutathione hydrolase activity|glutathione catabolic process|response to toxic substance|xenobiotic metabolic process	ko00590,ko00430,ko00460,ko00480	Arachidonic acid metabolism|Taurine and hypotaurine metabolism|Cyanoamino acid metabolism|Glutathione metabolism
Glyma.01G005900	47.2059	12.8074	81.6044	6.37168	2.67167	5.99591e-05	0.000854251	Up	0.437696	0.640236	1.08199	5.80108	2.99738	4.26793	Profilin-4		GO:0005737,GO:0005856	cytoplasm|cytoskeleton	ko04810,ko04013,ko04015	Regulation of actin cytoskeleton|MAPK signaling pathway - fly|Rap1 signaling pathway
Glyma.01G006000	183.423	120.749	246.097	2.03808	1.02721	1.90997e-05	0.000313607	Up	5.04662	7.69611	4.40069	11.7074	9.58067	12.1355
Glyma.01G007900	623.793	186.155	1061.43	5.70188	2.51144	1.92487e-10	9.84146e-09	Up	5.23337	5.03199	3.18628	30.406	19.784	24.4822
Glyma.01G008700	183.383	252.476	114.289	0.452672	-1.14346	1.41299e-07	3.98922e-06	Down	2.76811	2.22918	2.88488	0.989311	1.20472	1.0168	Probable RNA-dependent RNA polymerase 5	RDR5,Synonyms=RDRP5,At2g19930,F6F22.4	GO:0003723,GO:0003968,GO:0031047	RNA binding|RNA-directed RNA polymerase activity|gene silencing by RNA
Glyma.01G009200	634.833	892.159	377.508	0.42314	-1.24079	6.19066e-14	5.34801e-12	Down	34.8998	26.9963	34.1734	11.266	11.3467	16.1509	Lachrymatory-factor synthase	LFS
Glyma.01G010500	384.647	527.252	242.042	0.459063	-1.12324	0.00302431	0.0243789	Down	6.19189	5.49475	7.19829	4.23489	3.04527	0.846937	Disease resistance protein RPM1	RPM1,Synonyms=RPS3,At3g07040,F17A9.20
Glyma.01G011700	18.672	8.06255	29.2815	3.63179	1.86068	0.00125483	0.0117348	Up	0.152706	0.132717	0.161315	0.505804	0.534404	0.668995	Pentatricopeptide repeat-containing protein At1g31920	PCMP-H11,At1g31920,F5M6.8
Glyma.01G011900	92.6564	137.317	47.9954	0.349521	-1.51655	6.0333e-08	1.85281e-06	Down	1.86308	2.06829	2.32266	0.621303	0.949629	0.555776
Glyma.01G012000	31.3046	53.3997	9.20958	0.172465	-2.53562	4.33122e-07	1.07884e-05	Down	0.50573	0.665448	0.366823	0.106116	0.10112	0.0490348	Putative disease resistance protein RGA4	RGA4,Synonyms=177O13.34, CB3A14.8	GO:0043531,GO:0005524,GO:0006952	ADP binding|ATP binding|defense response	ko04014	Ras signaling pathway
Glyma.01G012100	28.8191	55.6532	1.98509	0.035669	-4.80919	8.37047e-14	7.1149e-12	Down	1.34851	0.955749	0.755471	0.0200984	0.0584618	0.0207017	Sn1-specific diacylglycerol lipase alpha	Dagla,Synonyms=Nsddr	GO:0016021,GO:0005886,GO:0043196,GO:0016787,GO:0046872,GO:0019369,GO:0046340,GO:0071926,GO:0007405,GO:0042136	integral component of membrane|plasma membrane|varicosity|hydrolase activity|metal ion binding|arachidonic acid metabolic process|diacylglycerol catabolic process|endocannabinoid signaling pathway|neuroblast proliferation|neurotransmitter biosynthetic process
Glyma.01G012700	234.925	343.242	126.608	0.368859	-1.43886	1.23322e-12	8.7745e-11	Down	4.54673	5.89326	6.60572	1.37059	1.37095	1.58176	Kinesin-like protein KIN-12A {ECO:0000305}	KIN12A {ECO:0000305},Synonyms=PAKRP1 {ECO:0000312|EMBL:AAF78893.1},At4g14150 {ECO:0000312|Araport:AT4G14150},dl3115c {ECO:0000312|EMBL:CAB10194.1}, FCAALL.159 {ECO:0000312|EMBL:CAB78457.1}	GO:0005871,GO:0005874,GO:0009524,GO:0005524,GO:0003777,GO:0055046,GO:0007018,GO:0080175	kinesin complex|microtubule|phragmoplast|ATP binding|microtubule motor activity|microgametogenesis|microtubule-based movement|phragmoplast microtubule organization
Glyma.01G017200	2.56876	0	5.13752	Inf	Inf	0.0161919	0.0918414	Up	0	0	0	0.366993	0.308951	0.111808	RING-H2 finger protein ATL29	ATL29,At4g17920,T6K21.100
Glyma.01G018100	726.612	260.75	1192.48	4.57326	2.19322	2.38469e-05	0.000381038	Up	4.75544	7.67833	7.50553	37.5309	24.5021	23.9451
Glyma.01G018500	118.305	44.6701	191.939	4.29681	2.10327	7.39719e-13	5.44214e-11	Up	2.01626	2.75534	1.48242	8.7549	9.05143	7.95765
Glyma.01G019500	313.833	185.479	442.187	2.38403	1.2534	3.77607e-06	7.36644e-05	Up	8.84726	13.9717	14.7301	32.5585	23.3511	28.1147	Uncharacterized protein At5g65660	At5g65660,K21L13.18	GO:0016021,GO:0005886	integral component of membrane|plasma membrane
Glyma.01G020900	863.407	522.696	1204.12	2.30366	1.20393	0.000642296	0.00661616	Up	12.5659	13.276	13.8924	36.9825	27.0228	24.0009	Probable mannitol dehydrogenase	CAD	GO:0046029,GO:0008270	mannitol dehydrogenase activity|zinc ion binding	ko00940	Phenylpropanoid biosynthesis
Glyma.01G021000	347.541	603.604	91.4766	0.151551	-2.72213	1.83632e-08	6.33396e-07	Down	19.642	11.6873	23.5816	1.42009	2.59021	3.78055	Probable mannitol dehydrogenase	CAD	GO:0046029,GO:0008270	mannitol dehydrogenase activity|zinc ion binding	ko00940	Phenylpropanoid biosynthesis
Glyma.01G022200	3.51735	0	7.0347	Inf	Inf	0.00286981	0.0233829	Up	0	0	0	0	0.292027	0.641616	Probable inactive patatin-like protein 9	PLP9,At3g63200,F16M2.50	GO:0016787,GO:0016042	hydrolase activity|lipid catabolic process
Glyma.01G024500	48.9243	77.7618	20.0868	0.258312	-1.95281	9.69505e-08	2.84246e-06	Down	1.96931	2.49763	2.65559	0.779145	0.377771	0.524546
Glyma.01G025100	6544.27	4270	8818.55	2.06523	1.04631	0.00250435	0.0209135	Up	167.523	253.762	214.941	538.076	369.723	347.711
Glyma.01G025700	5.71359	0.630586	10.7966	17.1215	4.09774	0.0018027	0.0158817	Up	0	4.2053	0	0	0	0
Glyma.01G027000	95.2597	26.5933	163.926	6.16419	2.62391	5.62055e-19	8.57493e-17	Up	0.377866	0.625317	0.970276	4.18585	3.66717	3.89495	Peroxidase 37	PER37,Synonyms=P37,At4g08770,T32A17.80	GO:0005576,GO:0005773,GO:0020037,GO:0046872,GO:0004601,GO:0042744,GO:0045926,GO:0006979	extracellular region|vacuole|heme binding|metal ion binding|peroxidase activity|hydrogen peroxide catabolic process|negative regulation of growth|response to oxidative stress
Glyma.01G030200	150.58	68.8807	232.279	3.37219	1.75369	0.000125348	0.00162489	Up	0.859841	1.27141	0.46467	3.53799	2.18551	2.49879	Proline-rich receptor-like protein kinase PERK12	PERK12,Synonyms=IGI1,At1g23540,F28C11.17, F5O8.10
Glyma.01G032400	6.96525	12.2478	1.68272	0.13739	-2.86365	0.00594772	0.0420608	Down	0.117882	0.0894283	0.130299	0	0.00914405	0.0385682	TMV resistance protein N	N	GO:0005737,GO:0043531,GO:0005524,GO:0009626,GO:0007165	cytoplasm|ADP binding|ATP binding|plant-type hypersensitive response|signal transduction
Glyma.01G033300	317.102	600.494	33.71	0.0561372	-4.1549	7.66116e-52	6.18087e-49	Down	7.13045	5.39255	6.1043	0.337667	0.215192	0.101594	TMV resistance protein N	N	GO:0005737,GO:0043531,GO:0005524,GO:0009626,GO:0007165	cytoplasm|ADP binding|ATP binding|plant-type hypersensitive response|signal transduction
Glyma.01G033400	83.4199	166.84	0	0	#NAME?	1.7655e-52	1.52796e-49	Down	7.83492	9.26823	9.52185	0	0	0
Glyma.01G033500	17.8282	10.5201	25.1364	2.38937	1.25663	0.0336461	0.160236	Up	0.192415	0.520028	0.253957	0.653707	0.426382	0.790763	WAT1-related protein At5g40240	At5g40240,MSN9.140	GO:0016021,GO:0005886,GO:0022857,GO:0006810	integral component of membrane|plasma membrane|transmembrane transporter activity|transport
Glyma.01G034000	1275.37	839.454	1711.29	2.03857	1.02756	5.28381e-08	1.64816e-06	Up	50.667	54.4983	51.089	79.0393	119.381	103.321	MLP-like protein 423	MLP423,At1g24020,T23E23.17, T23E23_22	GO:0016020,GO:0006952,GO:0009607	membrane|defense response|response to biotic stimulus
Glyma.01G036000	399.416	678.927	119.905	0.17661	-2.50137	3.95319e-25	9.6006e-23	Down	17.022	12.7511	13.6378	3.61439	1.55076	2.02087	UDP-glycosyltransferase 74B1	UGT74B1,At1g24100,F3I6.2	GO:0043231,GO:0080043,GO:0080044,GO:0047251,GO:0102659,GO:0103100,GO:0103103,GO:0103099,GO:0103101,GO:0103102,GO:0052544,GO:0042742,GO:0009813,GO:0052696,GO:0019761	intracellular membrane-bounded organelle|quercetin 3-O-glucosyltransferase activity|quercetin 7-O-glucosyltransferase activity|thiohydroximate beta-D-glucosyltransferase activity|UDP-glucose: 4-methylthiobutylhydroximate S-glucosyltransferase activity|UDP-glucose: 6-methylthiohexylhydroximate S-glucosyltransferase activity|UDP-glucose: 9-methylthiononylhydroximate S-glucosyltransferase activity|U…	ko00380,ko00966	Tryptophan metabolism|Glucosinolate biosynthesis
Glyma.01G036900	8.52986	16.3362	0.723502	0.0442882	-4.49693	0.0074168	0.0501477	Down	0.692329	0.0713095	0.455142	0.0501631	0	0	Metalloendoproteinase 5-MMP {ECO:0000303|PubMed:10574937}	5MMP {ECO:0000303|PubMed:10574937},At1g59970 {ECO:0000312|Araport:AT1G59970},T2K10.2 {ECO:0000312|EMBL:AAD14473.1}	GO:0031225,GO:0031012,GO:0005886,GO:0004222,GO:0008270	anchored component of membrane|extracellular matrix|plasma membrane|metalloendopeptidase activity|zinc ion binding
Glyma.01G037600	43.2314	26.1825	60.2803	2.30231	1.20308	0.00152945	0.0138484	Up	0.420855	0.327446	0.31073	0.864144	0.605562	0.70101	Formin-like protein 8	FH8,At1g70140,F20P5.14	GO:0005911,GO:0016021,GO:0005886,GO:0003779,GO:0051015,GO:0005522,GO:0045010,GO:0009932	cell-cell junction|integral component of membrane|plasma membrane|actin binding|actin filament binding|profilin binding|actin nucleation|cell tip growth
Glyma.01G039100	184.983	119.334	250.631	2.10026	1.07057	1.72602e-06	3.69585e-05	Up	5.03674	7.26511	8.36774	12.4808	11.2659	15.0112
Glyma.01G039300	3.75979	0	7.51958	Inf	Inf	0.00201097	0.0173867	Up	0	0	0	0	0.127963	0.68889	Auxin-responsive protein IAA27	IAA27,Synonyms=PAP2,At4g29080,F19B15.110	GO:0005634,GO:0003700,GO:0009734,GO:0009733,GO:0006351	nucleus|transcription factor activity, sequence-specific DNA binding|auxin-activated signaling pathway|response to auxin|transcription, DNA-templated	ko04075	Plant hormone signal transduction
Glyma.01G042700	6073.5	2876.62	9270.38	3.22266	1.68825	1.26459e-07	3.61313e-06	Up	60.0798	82.8707	42.876	214.357	151.911	207.25	Probable pectate lyase 3	AT59,At1g14420,F14L17.19	GO:0046872,GO:0030570,GO:0045490,GO:0009664	metal ion binding|pectate lyase activity|pectin catabolic process|plant-type cell wall organization	ko02024,ko00040	Quorum sensing|Pentose and glucuronate interconversions
Glyma.01G043400	11.1606	5.06319	17.258	3.40852	1.76914	0.0227539	0.119572	Up	0	0.187792	0.109126	0.486809	0.255545	0.226622	SNF1-related protein kinase regulatory subunit gamma-1-like	CBSCBS2,At1g69800,T17F3.17	GO:0005975	carbohydrate metabolic process
Glyma.01G049300	16.9361	33.8722	0	0	#NAME?	4.68108e-07	1.1551e-05	Down	0.941592	2.62006	0.664613	0	0	0	F-box/LRR-repeat protein 3	FBL3,At5g01720,F7A7.240
Glyma.01G049400	121.881	74.8718	168.891	2.25574	1.1736	2.86199e-06	5.77738e-05	Up	0.98015	1.55067	1.11451	2.84256	2.26803	2.94873	Cyclic dof factor 3	CDF3,Synonyms=DOF3.3, HPPBF-2A,At3g47500,F1P2.50	GO:0005634,GO:0003677,GO:0046872,GO:0003700,GO:0009908,GO:0006355,GO:0006351	nucleus|DNA binding|metal ion binding|transcription factor activity, sequence-specific DNA binding|flower development|regulation of transcription, DNA-templated|transcription, DNA-templated
Glyma.01G053600	443.142	171.873	714.412	4.15664	2.05542	1.1366e-07	3.2849e-06	Up	2.77177	3.02141	1.73006	11.255	6.90477	11.4911
Glyma.01G053800	232.879	135.741	330.018	2.43123	1.28168	3.32211e-10	1.63868e-08	Up	2.34655	2.34135	2.28979	6.02783	5.26555	4.83717	Probable WRKY transcription factor 4	WRKY4,At1g13960,F16A14.18, F7A19.5	GO:0005634,GO:0003677,GO:0046872,GO:0043565,GO:0003700,GO:0044212,GO:0006952,GO:1900425,GO:1900150,GO:0009723,GO:0009753,GO:0009751,GO:0006351	nucleus|DNA binding|metal ion binding|sequence-specific DNA binding|transcription factor activity, sequence-specific DNA binding|transcription regulatory region DNA binding|defense response|negative regulation of defense response to bacterium|regulation of defense response to fungus|response to ethylene|response to jasmonic acid|response to salicylic acid|transcription, DNA-templated
Glyma.01G055800	4.59792	0.630586	8.56525	13.583	3.76373	0.00832777	0.0548501	Up	0	0.166079	0	0.51776	0.431896	0.827429	RNA-directed RNA polymerase		GO:0030430,GO:0044161,GO:0044177,GO:0033650,GO:0042025,GO:0044228,GO:0016021,GO:0044385,GO:0055036,GO:0005524,GO:0008026,GO:0004197,GO:0005216,GO:0033897,GO:0003723,GO:0003968,GO:0004252,GO:0070008,GO:0075512,GO:0039654,GO:0039520,GO:0039707,GO:0051259,GO:0039548,GO:0019082,GO:0039694,GO:0019062	host cell cytoplasm|host cell cytoplasmic vesicle|host cell Golgi apparatus|host cell mitochondrion|host cell nucleus|host cell surface|integral component of membrane|integral to membrane of host cell|virion membrane|ATP binding|ATP-dependent helicase activity|cysteine-type endopeptidase activity|ion channel activity|ribonuclease T2 activity|RNA binding|RNA-directed RNA polymerase activity|serine…
Glyma.01G056000	44.8205	20.364	69.2769	3.40193	1.76635	3.83334e-06	7.4598e-05	Up	0.387252	0.300197	0.471516	1.34915	1.03636	0.997099
Glyma.01G056100	23.6769	34.0963	13.2575	0.388825	-1.36281	0.00675645	0.0464616	Down	0.765358	0.743769	1.20565	0.327736	0.369659	0.332096	Protein SRG1	SRG1,At1g17020,F20D23.28, F6I1.30	GO:0051213,GO:0046872,GO:0016682,GO:0010150	dioxygenase activity|metal ion binding|oxidoreductase activity, acting on diphenols and related substances as donors, oxygen as acceptor|leaf senescence
Glyma.01G056500	2131.12	951.162	3311.08	3.48109	1.79954	1.58007e-07	4.39921e-06	Up	23.3002	27.5487	14.7968	87.3565	60.9635	66.5127	Putative SNAP25 homologous protein SNAP30	SNAP30,At1g13890,F16A14.10	GO:0005737,GO:0005886,GO:0005484,GO:0061025,GO:0015031,GO:0016192	cytoplasm|plasma membrane|SNAP receptor activity|membrane fusion|protein transport|vesicle-mediated transport
Glyma.01G057700	58.247	83.4186	33.0753	0.396498	-1.33461	5.68695e-05	0.000815604	Down	2.54929	4.04045	3.62303	1.37407	1.19946	1.54253
Glyma.01G060000	2.78776	0	5.57553	Inf	Inf	0.026514	0.134305	Up	0	0	0	0.281665	0	1.1812
Glyma.01G063200	3.78895	0.315293	7.26262	23.0345	4.52572	0.00946364	0.0604251	Up	0	0.0315794	0	0.301614	0.0975212	0.274855	WEB family protein At5g55860	At5g55860,MWJ3.4	GO:0005829,GO:0005886,GO:0009904,GO:0009903	cytosol|plasma membrane|chloroplast accumulation movement|chloroplast avoidance movement
Glyma.01G064100	889.509	1221.89	557.126	0.455954	-1.13304	3.04169e-13	2.36963e-11	Down	31.2046	35.081	40.7477	15.2063	15.7531	15.205	MADS-box protein CMB1	CMB1	GO:0005634,GO:0000977,GO:0003700,GO:0000165,GO:0045944,GO:0006351	nucleus|RNA polymerase II regulatory region sequence-specific DNA binding|transcription factor activity, sequence-specific DNA binding|MAPK cascade|positive regulation of transcription from RNA polymerase II promoter|transcription, DNA-templated
Glyma.01G065800	8.82087	15.576	2.06572	0.132622	-2.91461	0.00146586	0.0133592	Down	0.255538	0.147754	0.0840456	0.024336	0	0.0374179	Disease resistance protein RGA2	RGA2,Synonyms=177O13.40, CB3A14.5, RB, RPI-BLB1	GO:0043531,GO:0005524,GO:0006952	ADP binding|ATP binding|defense response
Glyma.01G066000	247.128	83.1978	411.057	4.94072	2.30472	1.49283e-06	3.24766e-05	Up	2.1045	3.21982	1.99808	14.1765	9.50763	9.65089	Pectinesterase PPME1	PPME1,Synonyms=ARATH9,At1g69940,T17F3.3	GO:0005783,GO:0005576,GO:0005794,GO:0009505,GO:0090406,GO:0045330,GO:0030599,GO:0042545,GO:0050829,GO:0045490,GO:0009860	endoplasmic reticulum|extracellular region|Golgi apparatus|plant-type cell wall|pollen tube|aspartyl esterase activity|pectinesterase activity|cell wall modification|defense response to Gram-negative bacterium|pectin catabolic process|pollen tube growth	ko00040	Pentose and glucuronate interconversions
Glyma.01G066100	97.2226	38.3038	156.141	4.0764	2.02729	2.90797e-05	0.000454729	Up	1.06164	1.41705	0.810137	5.8134	3.4146	5.09064	Pectinesterase PPME1	PPME1,Synonyms=ARATH9,At1g69940,T17F3.3	GO:0005783,GO:0005576,GO:0005794,GO:0009505,GO:0090406,GO:0045330,GO:0030599,GO:0042545,GO:0050829,GO:0045490,GO:0009860	endoplasmic reticulum|extracellular region|Golgi apparatus|plant-type cell wall|pollen tube|aspartyl esterase activity|pectinesterase activity|cell wall modification|defense response to Gram-negative bacterium|pectin catabolic process|pollen tube growth	ko00040	Pentose and glucuronate interconversions
Glyma.01G068100	86.1341	38.2348	134.033	3.50553	1.80963	0.000344401	0.00389025	Up	1.30377	0.828119	0.484535	3.92612	2.49728	2.47568	Pectinesterase PPME1	PPME1,Synonyms=ARATH9,At1g69940,T17F3.3	GO:0005783,GO:0005576,GO:0005794,GO:0009505,GO:0090406,GO:0045330,GO:0030599,GO:0042545,GO:0050829,GO:0045490,GO:0009860	endoplasmic reticulum|extracellular region|Golgi apparatus|plant-type cell wall|pollen tube|aspartyl esterase activity|pectinesterase activity|cell wall modification|defense response to Gram-negative bacterium|pectin catabolic process|pollen tube growth	ko00040	Pentose and glucuronate interconversions
Glyma.01G069000	76.876	110.572	43.1795	0.390509	-1.35657	5.43113e-06	0.00010182	Down	12.8476	12.3857	12.1648	5.78132	6.18969	2.08344
Glyma.01G072800	9.61863	0	19.2373	Inf	Inf	8.81003e-08	2.61445e-06	Up	0	0	0	1.70663	0.840346	2.00555
Glyma.01G074600	31.2315	45.5846	16.8784	0.370266	-1.43337	0.00967988	0.0614924	Down	1.21069	0.662076	1.49852	0.201918	0.362967	0.540903	Hydroquinone glucosyltransferase	AS	GO:0050505,GO:0008152	hydroquinone glucosyltransferase activity|metabolic process
Glyma.01G078800	30.7298	43.9988	17.4608	0.396848	-1.33334	0.00625257	0.0437133	Down	2.77793	4.14442	3.1807	0.835509	0.509315	2.56175	Putative lipid-binding protein At4g00165	At4g00165,F6N15.21	GO:0005576	extracellular region
Glyma.01G080300	50.7676	15.0774	86.4579	5.73427	2.51961	0.00014654	0.00185563	Up	0.490221	0.702417	0.247936	3.7759	1.69309	2.85604	Ras-related protein RABA4d	RABA4D,At3g12160,F28J15.18, T21B14.2	GO:0045177,GO:0030659,GO:0005768,GO:0070382,GO:0090404,GO:0005525,GO:0019900,GO:0048868,GO:0009860,GO:0015031,GO:0080092,GO:0007264	apical part of cell|cytoplasmic vesicle membrane|endosome|exocytic vesicle|pollen tube tip|GTP binding|kinase binding|pollen tube development|pollen tube growth|protein transport|regulation of pollen tube growth|small GTPase mediated signal transduction	ko04144	Endocytosis
Glyma.01G080800	101.068	27.9058	174.231	6.24353	2.64236	2.52613e-06	5.17846e-05	Up	1.54596	2.6541	1.41391	14.959	7.71598	11.6424
Glyma.01G082000	16.5152	3.51513	29.5152	8.39662	3.06981	5.04029e-06	9.50169e-05	Up	0.0613061	0.16708	0.0871637	0.999597	0.765324	0.571315	DNA-3-methyladenine glycosylase	tag,HI_0654	GO:0008725,GO:0046872,GO:0006284	DNA-3-methyladenine glycosylase activity|metal ion binding|base-excision repair	ko03410	Base excision repair
Glyma.01G082600	32.7452	18.6468	46.8436	2.51215	1.32892	0.00239536	0.020159	Up	0.97368	1.1496	0.798024	3.00661	1.72545	2.68505
Glyma.01G084200	6.4682	11.2112	1.72522	0.153884	-2.70009	0.043457	0.19212	Down	0.0850968	0.423055	0.0803499	0.0407277	0.0196135	0.0419742	Transcription factor PERIANTHIA	PAN,At1g68640,F24J5.12	GO:0005634,GO:0003677,GO:0043565,GO:0003700,GO:0009909,GO:0006351	nucleus|DNA binding|sequence-specific DNA binding|transcription factor activity, sequence-specific DNA binding|regulation of flower development|transcription, DNA-templated	ko04075	Plant hormone signal transduction
Glyma.01G085700	6.77013	1.92446	11.6158	6.03586	2.59356	0.0116925	0.0714828	Up	0.0293667	0.0263435	0.110231	0.280287	0.326354	0.258076	UDP-glycosyltransferase 83A1	UGT83A1,At3g02100,F1C9.11	GO:0043231,GO:0080043,GO:0080044,GO:0009813,GO:0052696	intracellular membrane-bounded organelle|quercetin 3-O-glucosyltransferase activity|quercetin 7-O-glucosyltransferase activity|flavonoid biosynthetic process|flavonoid glucuronidation
Glyma.01G087300	7.51369	12.9815	2.04593	0.157604	-2.66563	0.00664639	0.0458571	Down	0.990566	0.573208	0.328301	0.0839581	0.0798761	0.175653
Glyma.01G089000	143.524	198.661	88.3867	0.444912	-1.16841	5.50574e-07	1.34328e-05	Down	4.94604	4.59108	5.28456	2.56031	1.32169	1.67825	SOSS complex subunit B homolog	DDB_G0279223	GO:0003677	DNA binding
Glyma.01G091000	85.4756	43.6723	127.279	2.91441	1.5432	0.000264544	0.00310079	Up	0.285944	0.368162	0.621017	1.56582	0.913393	1.18309	Phosphoenolpyruvate carboxylase 4	PPC4,At1g68750,F14K14.14, F24J5.1	GO:0005829,GO:0008964,GO:0015977,GO:0015979,GO:0006099	cytosol|phosphoenolpyruvate carboxylase activity|carbon fixation|photosynthesis|tricarboxylic acid cycle	ko00620,ko00680,ko00710,ko00720	Pyruvate metabolism|Methane metabolism|Carbon fixation in photosynthetic organisms|Carbon fixation pathways in prokaryotes
Glyma.01G091400	4.32742	8.65484	0	0	#NAME?	0.0177894	0.098715	Down	0.115397	0.106054	0.519967	0	0	0	Chalcone synthase 6	CHS6	GO:0016210,GO:0009813	naringenin-chalcone synthase activity|flavonoid biosynthetic process	ko00941	Flavonoid biosynthesis
Glyma.01G094000	41.4906	21.8072	61.174	2.80522	1.48812	0.00013515	0.0017326	Up	0.38912	0.646689	0.391399	1.11841	1.38407	1.17779	Probable calcium-binding protein CML25	CML25,At1g24620,F21J9.28	GO:0005737,GO:0005634,GO:0005509,GO:0009409,GO:0048767	cytoplasm|nucleus|calcium ion binding|response to cold|root hair elongation
Glyma.01G095700	23.9124	13.219	34.6059	2.6179	1.38841	0.00589987	0.0418159	Up	0.601505	0.455553	0.559918	1.47871	1.1336	1.13242	Protein TORNADO 2	TRN2,Synonyms=TET1,At5g46700,MZA15.11	GO:0016021,GO:0005886,GO:0009506,GO:0009734,GO:0010305,GO:0009554,GO:0009933,GO:0009956,GO:0009934,GO:0010015	integral component of membrane|plasma membrane|plasmodesma|auxin-activated signaling pathway|leaf vascular tissue pattern formation|megasporogenesis|meristem structural organization|radial pattern formation|regulation of meristem structural organization|root morphogenesis
Glyma.01G096600	838.236	1138.99	537.48	0.471892	-1.08347	6.46919e-09	2.46742e-07	Down	14.1767	11.4041	13.5934	6.92067	6.01795	4.72044	Transcription factor MYC2	MYC2,Synonyms=BHLH6, EN38, JAI1, JIN1, RAP1, RD22BP1, ZBF1,At1g32640,F6N18.4	GO:0005634,GO:0003677,GO:0043565,GO:0003700,GO:0009738,GO:0009963,GO:0045893,GO:2000068,GO:0051090,GO:0043619,GO:0009737,GO:0010200,GO:0009269,GO:0009753,GO:0009611,GO:0006351	nucleus|DNA binding|sequence-specific DNA binding|transcription factor activity, sequence-specific DNA binding|abscisic acid-activated signaling pathway|positive regulation of flavonoid biosynthetic process|positive regulation of transcription, DNA-templated|regulation of defense response to insect|regulation of sequence-specific DNA binding transcription factor activity|regulation of transcripti…	ko04016,ko04075	MAPK signaling pathway - plant|Plant hormone signal transduction
Glyma.01G096700	63.2705	85.5178	41.0233	0.479705	-1.05978	0.000810487	0.00808618	Down	1.07391	1.74324	1.01446	0.134022	0.872325	0.503117	Granule-bound starch synthase 1, chloroplastic/amyloplastic	WAXY,Synonyms=GBSS	GO:0009501,GO:0009569,GO:0004373,GO:0033840,GO:0019252	amyloplast|chloroplast starch grain|glycogen (starch) synthase activity|NDP-glucose-starch glucosyltransferase activity|starch biosynthetic process
Glyma.01G101100	133.532	192.799	74.2653	0.385195	-1.37634	4.13074e-05	0.000617924	Down	3.46114	2.80491	2.77323	1.81528	0.585621	0.80648
Glyma.01G101200	3.16588	6.33177	0	0	#NAME?	0.0291787	0.144227	Down	0	1.06042	0.823796	0	0	0	Histone-lysine N-methyltransferase ATXR3 {ECO:0000305}	ATXR3,Synonyms=SDG2, SET2,At4g15180,dl3635w, FCAALL.214	GO:0005634,GO:0042800,GO:0048440,GO:0009791,GO:0048443,GO:0010228	nucleus|histone methyltransferase activity (H3-K4 specific)|carpel development|post-embryonic development|stamen development|vegetative to reproductive phase transition of meristem
Glyma.01G102300	49.3175	74.1	24.5351	0.331108	-1.59463	0.00033431	0.00379066	Down	2.83116	3.23993	2.14576	0.477391	0.455215	1.69842
Glyma.01G105400	71.0527	99.3647	42.7407	0.43014	-1.21712	0.0298327	0.146622	Down	7.45894	13.8577	6.66639	4.71718	3.04627	3.2514
Glyma.01G105600	85.4596	40.3756	130.544	3.23323	1.69298	3.5144e-07	8.97454e-06	Up	0.936063	1.27076	0.749909	3.6641	2.52628	2.55282
Glyma.01G106800	143.504	199.406	87.6028	0.439318	-1.18666	1.50698e-06	3.27545e-05	Down	7.03796	7.7709	6.14004	3.00301	4.01426	1.78393	17.3 kDa class I heat shock protein	HSP17.3-B,Synonyms=HS6871	GO:0005737	cytoplasm	ko04141	Protein processing in endoplasmic reticulum
Glyma.01G108700	645.907	876.544	415.27	0.473758	-1.07778	3.53314e-11	2.04099e-09	Down	37.6672	29.0879	36.5965	15.6962	16.9393	15.7593
Glyma.01G109600	41.8586	21.5746	62.1427	2.88036	1.52625	9.73445e-05	0.00130157	Up	1.94602	2.07693	1.56723	4.99983	3.1582	5.40404
Glyma.01G110300	20.7462	1.65177	39.8405	24.1199	4.59215	3.05841e-11	1.79951e-09	Up	0.14552	0	0.0345865	1.30753	1.52242	1.09409	Probable sugar phosphate/phosphate translocator At3g11320	At3g11320,F11B9.28	GO:0005783,GO:0005794,GO:0016021,GO:0008643	endoplasmic reticulum|Golgi apparatus|integral component of membrane|carbohydrate transport
Glyma.01G111400	10872.1	5111.17	16633	3.25425	1.70233	1.4278e-07	4.02159e-06	Up	95.1401	126.055	76.9353	332.842	233.172	347.007	Pectinesterase 21	PME21,Synonyms=ARATH21,At3g05610,F18C1.12	GO:0071944,GO:0005618,GO:0016021,GO:0045330,GO:0030599,GO:0046910,GO:0042545,GO:0045490	cell periphery|cell wall|integral component of membrane|aspartyl esterase activity|pectinesterase activity|pectinesterase inhibitor activity|cell wall modification|pectin catabolic process	ko00040	Pentose and glucuronate interconversions
Glyma.01G112500	61.5192	100.491	22.5477	0.224376	-2.15601	2.0045e-10	1.02156e-08	Down	1.5425	2.09308	2.17836	0.480724	0.39156	0.468654	Protein NRT1/ PTR FAMILY 8.1	NPF8.1,Synonyms=PTR1,At3g54140,F24B22.100	GO:0016021,GO:0005886,GO:0009506,GO:0042936,GO:0042937,GO:0042938,GO:0006807,GO:0015031,GO:0042939	integral component of membrane|plasma membrane|plasmodesma|dipeptide transporter activity|tripeptide transporter activity|dipeptide transport|nitrogen compound metabolic process|protein transport|tripeptide transport
Glyma.01G112600	112.014	74.5182	149.509	2.00635	1.00457	9.37195e-05	0.00125947	Up	0.963866	1.29537	1.22121	2.24131	1.98587	2.4584	Laccase-4	IRX12,Synonyms=LAC4,At2g38080,F16M14.1	GO:0048046,GO:0005507,GO:0052716,GO:0016491,GO:0016722,GO:0009809,GO:0046274,GO:0009834	apoplast|copper ion binding|hydroquinone:oxygen oxidoreductase activity|oxidoreductase activity|oxidoreductase activity, oxidizing metal ions|lignin biosynthetic process|lignin catabolic process|plant-type secondary cell wall biogenesis
Glyma.01G112700	225.569	348.006	103.132	0.296352	-1.75461	3.2966e-08	1.07331e-06	Down	5.87406	8.74865	6.99499	1.95778	2.0136	2.22912	Transcription factor DIVARICATA	DIVARICATA	GO:0005634,GO:0003677,GO:0048262,GO:0009908,GO:0006355,GO:0006351	nucleus|DNA binding|determination of dorsal/ventral asymmetry|flower development|regulation of transcription, DNA-templated|transcription, DNA-templated
Glyma.01G113900	6.92734	0.318994	13.5357	42.4324	5.40709	6.04602e-05	0.000860104	Up	0	0	0	2.42015	2.48865	3.24078	High mobility group B protein 7	HMGB7,Synonyms=HMGB6, NFD7 {ECO:0000303|PubMed:16698901},At5g23420,K19M13.4	GO:0005634,GO:0003677,GO:0003700,GO:0000741,GO:0010197	nucleus|DNA binding|transcription factor activity, sequence-specific DNA binding|karyogamy|polar nucleus fusion
Glyma.01G114400	37.4075	62.2594	12.5556	0.201665	-2.30997	4.7645e-08	1.50491e-06	Down	1.21846	1.05396	1.1477	0.250985	0	0.404845	UPF0481 protein At3g47200	At3g47200,F13I12.250	GO:0016021,GO:0005886	integral component of membrane|plasma membrane
Glyma.01G114500	28.2732	56.5464	0	0	#NAME?	4.6885e-19	7.24586e-17	Down	0.277305	0.691785	0.397328	0	0	0	Glucose-6-phosphate/phosphate translocator 2, chloroplastic	GPT2,At1g61800,F8K4.1	GO:0031969,GO:0016021,GO:0005774,GO:0015152,GO:0005315,GO:0015120,GO:0071917,GO:0015760,GO:0015714,GO:0015713,GO:0015979,GO:0009643,GO:0010109,GO:0009749,GO:0080167,GO:0009624,GO:0009744,GO:0035436	chloroplast membrane|integral component of membrane|vacuolar membrane|glucose-6-phosphate transmembrane transporter activity|inorganic phosphate transmembrane transporter activity|phosphoglycerate transmembrane transporter activity|triose-phosphate transmembrane transporter activity|glucose-6-phosphate transport|phosphoenolpyruvate transport|phosphoglycerate transport|photosynthesis|photosyntheti…
Glyma.01G115100	63.3306	0	126.661	Inf	Inf	3.01817e-43	1.7103e-40	Up	0	0	0	2.22528	2.96327	2.20573	Clathrin light chain 2	CLC2,At2g40060,T28M21.22	GO:0009504,GO:0009941,GO:0030132,GO:0030130,GO:0030125,GO:0005856,GO:0009524,GO:0005886,GO:0032050,GO:0005198,GO:0072583,GO:0006886	cell plate|chloroplast envelope|clathrin coat of coated pit|clathrin coat of trans-Golgi network vesicle|clathrin vesicle coat|cytoskeleton|phragmoplast|plasma membrane|clathrin heavy chain binding|structural molecule activity|clathrin-dependent endocytosis|intracellular protein transport
Glyma.01G115500	181.979	260.034	103.923	0.399653	-1.32318	0.00749019	0.050479	Down	10.8309	5.38985	11.1833	2.5158	4.77259	2.89841
Glyma.01G116700	29.453	18.015	40.8911	2.26984	1.18259	0.00817039	0.0540379	Up	0.274236	0.185307	0.687757	0.545386	1.0109	0.853971	Alcohol dehydrogenase-like 3	At1g32780,F6N18.16	GO:0005737,GO:0004022,GO:0008270	cytoplasm|alcohol dehydrogenase (NAD) activity|zinc ion binding	ko00350,ko00010,ko00071,ko00830,ko00625,ko00626,ko00980,ko00982	Tyrosine metabolism|Glycolysis / Gluconeogenesis|Fatty acid degradation|Retinol metabolism|Chloroalkane and chloroalkene degradation|Naphthalene degradation|Metabolism of xenobiotics by cytochrome P450|Drug metabolism - cytochrome P450
Glyma.01G118300	151.68	223.578	79.7824	0.356844	-1.48664	1.87117e-10	9.5978e-09	Down	3.23208	3.03127	3.07499	0.833787	0.936472	1.01393	Probable leucine-rich repeat receptor-like serine/threonine-protein kinase At3g14840	LRR-RLK,At3g14840,T21E2.2
Glyma.01G118400	339.514	461.19	217.837	0.472338	-1.08211	3.5338e-09	1.42429e-07	Down	5.72363	7.09919	6.30611	2.59584	2.82958	3.48679	Probable leucine-rich repeat receptor-like serine/threonine-protein kinase At3g14840	LRR-RLK,At3g14840,T21E2.2
Glyma.01G118700	3.70333	7.40666	0	0	#NAME?	0.0025372	0.0211323	Down	2.09926	0	1.72758	0	0	0	Probable LRR receptor-like serine/threonine-protein kinase At1g07650	At1g07650,F24B9.28, F24B9.29
Glyma.01G121200	50.8312	93.1806	8.48171	0.0910243	-3.4576	3.47589e-17	4.43572e-15	Down	1.34297	1.42366	0.960609	0.0876434	0.119451	0.19943
Glyma.01G121800	765.427	359.704	1171.15	3.25588	1.70305	4.26033e-06	8.20354e-05	Up	49.9768	58.5174	27.1311	171.901	92.4157	142.343
Glyma.01G121900	3.03509	6.07018	0	0	#NAME?	0.00778514	0.0520194	Down	0	0.207067	0	0	0	0
Glyma.01G122300	66.8716	133.743	0	0	#NAME?	3.3296e-44	1.95665e-41	Down	2.16591	1.90703	2.49337	0	0	0	Potassium transporter 1	POT1,Synonyms=KT1, KUP1,At2g30070,F23F1.18, T27E13.19	GO:0016021,GO:0016020,GO:0005886,GO:0015079	integral component of membrane|membrane|plasma membrane|potassium ion transmembrane transporter activity
Glyma.01G123100	48.8957	30.6756	67.1158	2.18792	1.12956	0.0275077	0.138075	Up	1.19243	1.17866	0.915188	3.05625	1.3918	2.21653	UPF0098 protein MTH_273	MTH_273
Glyma.01G123700	23.5055	3.18564	43.8254	13.7572	3.78211	7.91793e-05	0.00108834	Up	0.0619611	0.109023	0.0572736	1.03425	0.28077	1.35712
Glyma.01G127200	112.346	177.213	47.4781	0.267915	-1.90015	4.0903e-07	1.02689e-05	Down	5.81065	6.72025	8.92375	2.1562	0.563921	2.83962	Dirigent protein 3	DIR3,At5g49040,K19E20.19	GO:0048046,GO:0042349,GO:0009699	apoplast|guiding stereospecific synthesis activity|phenylpropanoid biosynthetic process
Glyma.01G127500	1800.35	2497.84	1102.86	0.441526	-1.17943	9.26135e-16	1.01811e-13	Down	36.7366	33.2744	35.7548	12.7899	16.0528	15.1703	Patellin-6	PATL6,At3g51670,T18N14.50	GO:0005737,GO:0016021,GO:0005886,GO:0008289,GO:0007049,GO:0051301,GO:0006810	cytoplasm|integral component of membrane|plasma membrane|lipid binding|cell cycle|cell division|transport
Glyma.01G127700	2.5924	5.18481	0	0	#NAME?	0.0172129	0.0962082	Down	0.0263197	0.0600707	0.0498813	0	0	0	Putative disease resistance RPP13-like protein 1	RPPL1,At3g14470,MOA2.9
Glyma.01G127800	3.51317	0.648488	6.37786	9.83497	3.29792	0.0358826	0.167884	Up	0	0	0	0	0	0					ko04141	Protein processing in endoplasmic reticulum
Glyma.01G129300	4.60135	0.315293	8.88741	28.1878	4.817	0.00256967	0.0213541	Up	0	0	0	0.458886	0.630765	0.0961609
Glyma.01G129400	247.963	162.595	333.332	2.05008	1.03568	0.000440375	0.00481107	Up	2.9597	3.53188	2.46576	6.31057	4.32	6.47439	Alanine--glyoxylate aminotransferase 2 homolog 2, mitochondrial	AGT3,At2g38400,T19C21.11	GO:0005739,GO:0008453,GO:0042802,GO:0030170,GO:0009853	mitochondrion|alanine-glyoxylate transaminase activity|identical protein binding|pyridoxal phosphate binding|photorespiration	ko00250,ko00260,ko00270,ko00280	Alanine, aspartate and glutamate metabolism|Glycine, serine and threonine metabolism|Cysteine and methionine metabolism|Valine, leucine and isoleucine degradation
Glyma.01G130400	22.338	33.9798	10.6962	0.31478	-1.66758	0.00138037	0.0126943	Down	3.95667	1.87328	2.20696	1.13452	0.708921	0.794064	T-complex protein 1 subunit eta {ECO:0000303|PubMed:11599560}	CCT7 {ECO:0000303|PubMed:21868675},At3g11830 {ECO:0000312|Araport:AT3G11830},F26K24.12 {ECO:0000312|EMBL:AAF23199.1}	GO:0005832,GO:0005829,GO:0005524,GO:0044183,GO:0051082,GO:0006458,GO:0061077,GO:0046686	chaperonin-containing T-complex|cytosol|ATP binding|protein binding involved in protein folding|unfolded protein binding|'de novo' protein folding|chaperone-mediated protein folding|response to cadmium ion
Glyma.01G132000	60.9559	89.6309	32.2808	0.360152	-1.47332	7.99608e-06	0.000144008	Down	1.04175	1.08303	0.869589	0.216932	0.279295	0.530702	Probable serine/threonine-protein kinase WNK5	WNK5,At3g51630,T18N14.10	GO:0005829,GO:0005524,GO:0043424,GO:0004672,GO:0004674,GO:0035556,GO:0048573,GO:0006468	cytosol|ATP binding|protein histidine kinase binding|protein kinase activity|protein serine/threonine kinase activity|intracellular signal transduction|photoperiodism, flowering|protein phosphorylation
Glyma.01G133600	29.5349	56.8248	2.24497	0.0395068	-4.66175	7.65617e-15	7.52963e-13	Down	3.01726	2.12263	3.28426	0	0.336524	0
Glyma.01G133700	8.08002	15.5186	0.641419	0.0413322	-4.59659	6.55562e-05	0.000924038	Down	1.50322	1.54939	1.08844	0	0.177719	0
Glyma.01G134300	9.98727	4.86581	15.1087	3.10508	1.63463	0.0383041	0.175689	Up	0.227471	0.149441	0.0924916	0.533746	0.361376	0.289117
Glyma.01G134600	27.0598	47.5181	6.6014	0.138924	-2.84763	0.0016148	0.0144836	Down	0.686361	0.513709	1.13247	0.104638	0.0509456	0.186136	Glycinol 4-dimethylallyltransferase	G4DT,Glyma10g44170,Gma.5621	GO:0031969,GO:0016021,GO:0047292	chloroplast membrane|integral component of membrane|trihydroxypterocarpan dimethylallyltransferase activity	ko00130	Ubiquinone and other terpenoid-quinone biosynthesis
Glyma.01G135200	155.895	307.942	3.84851	0.0124975	-6.32222	7.68567e-08	2.31397e-06	Down	4.659	6.10631	12.6359	0	0.268901	0	Cytochrome P450 82A4	CYP82A4	GO:0016020,GO:0020037,GO:0005506,GO:0016709,GO:0044550	membrane|heme binding|iron ion binding|oxidoreductase activity, acting on paired donors, with incorporation or reduction of molecular oxygen, NAD(P)H as one donor, and incorporation of one atom of oxygen|secondary metabolite biosynthetic process
Glyma.01G135400	9.57673	0.318994	18.8345	59.0432	5.8837	9.29467e-07	2.14043e-05	Up	0	0	0.0233488	0.239291	0.229036	0.416118	Non-canonical poly(A) RNA polymerase protein Trf4-1 {ECO:0000305}	Trf4-1 {ECO:0000303|PubMed:18765642, ECO:0000312|FlyBase:FBgn0030049},CG11265 {ECO:0000312|FlyBase:FBgn0030049}	GO:0005737,GO:0003887,GO:0016853,GO:0046872,GO:0004652,GO:0006397,GO:0043630,GO:0007062	cytoplasm|DNA-directed DNA polymerase activity|isomerase activity|metal ion binding|polynucleotide adenylyltransferase activity|mRNA processing|ncRNA polyadenylation involved in polyadenylation-dependent ncRNA catabolic process|sister chromatid cohesion
Glyma.01G136600	20.6221	1.59807	39.6462	24.8088	4.63278	4.75293e-10	2.27376e-08	Up	0.0620978	0.176023	0.0592837	2.01914	1.61271	1.79939
Glyma.01G137100	14.8109	28.5776	1.04421	0.0365395	-4.7744	0.0417575	0.186845	Down	0.52761	0.288214	1.93618	0.0504822	0.0485597	0	Protein DMR6-LIKE OXYGENASE 2 {ECO:0000303|PubMed:25376907}	DLO2 {ECO:0000303|PubMed:25376907},At4g10490 {ECO:0000312|Araport:AT4G10490},F3H7.17 {ECO:0000312|EMBL:AAD03424.1}, F7L13.70 {ECO:0000312|EMBL:CAB40042.1}	GO:0051213,GO:0046872,GO:0002229,GO:0046244	dioxygenase activity|metal ion binding|defense response to oomycetes|salicylic acid catabolic process
Glyma.01G139900	58.0949	77.5851	38.6047	0.49758	-1.007	0.0175155	0.0975702	Down	2.95135	2.62825	1.17809	1.34166	2.20624	1.22873	Probable tRNA N6-adenosine threonylcarbamoyltransferase, mitochondrial {ECO:0000255|HAMAP-Rule:MF_03179}	GCP1 {ECO:0000255|HAMAP-Rule:MF_03179},At2g45270,F4L23.22	GO:0000408,GO:0005743,GO:0046872,GO:0004222,GO:0061711,GO:0009793,GO:0002949	EKC/KEOPS complex|mitochondrial inner membrane|metal ion binding|metalloendopeptidase activity|N(6)-L-threonylcarbamoyladenine synthase|embryo development ending in seed dormancy|tRNA threonylcarbamoyladenosine modification
Glyma.01G140500	11.2354	0.315293	22.1554	70.2693	6.13482	3.11301e-06	6.21818e-05	Up	0	0.0154211	0	0.0812353	0.0623053	0.0658531
Glyma.01G142600	31.2168	15.7518	46.6818	2.96359	1.56735	0.0289039	0.143285	Up	0.246938	0.309288	0.161336	1.10999	0.471992	0.465345	Protein transport Sec1a	SEC1A,At1g02010,F22M8.14, T7I23.1	GO:0015031,GO:0006904	protein transport|vesicle docking involved in exocytosis
Glyma.01G144300	13.0887	20.3449	5.83249	0.286681	-1.80248	0.00874783	0.0568406	Down	0.680078	0.637617	0.37358	0.0816956	0.0262799	0.358991	Probable calcium-binding protein CML25	CML25,At1g24620,F21J9.28	GO:0005737,GO:0005634,GO:0005509,GO:0009409,GO:0048767	cytoplasm|nucleus|calcium ion binding|response to cold|root hair elongation
Glyma.01G144700	3.38603	0.634287	6.13778	9.67665	3.27451	0.0443178	0.195038	Up	0	0	0.0534703	0.332492	0.314454	0.331092	Protein LITTLE ZIPPER 2 {ECO:0000303|PubMed:18055602}	ZPR2 {ECO:0000303|PubMed:18055602},At3g60890 {ECO:0000312|Araport:AT3G60890},T4C21.300 {ECO:0000312|EMBL:CAB82693.1}	GO:0006355,GO:0006351	regulation of transcription, DNA-templated|transcription, DNA-templated
Glyma.01G145200	370.82	610.552	131.087	0.214703	-2.21959	6.00279e-13	4.4856e-11	Down	7.63136	11.1977	8.51394	2.05248	1.71957	1.39965
Glyma.01G145600	5.67545	10.2869	1.064	0.103433	-3.27323	0.00594879	0.0420621	Down	0.437108	0.444273	0.0413121	0.0845849	0	0	Protein SPEAR3 {ECO:0000303|PubMed:25527103}	SPEAR3 {ECO:0000303|PubMed:25527103},Synonyms=TIE1 {ECO:0000303|PubMed:23444332},At4g28840 {ECO:0000312|Araport:AT4G28840},F16A16.50 {ECO:0000312|EMBL:CAA22968.1}	GO:0005634,GO:0048366,GO:0045892,GO:0006351	nucleus|leaf development|negative regulation of transcription, DNA-templated|transcription, DNA-templated
Glyma.01G145700	6.86459	13.4085	0.320709	0.0239184	-5.38573	0.00641316	0.0445124	Down	0	0	0	0	0	0	Polyadenylate-binding protein RBP47	RBP47	GO:0010494,GO:0005634,GO:0000166,GO:0008143,GO:0034605,GO:0006397	cytoplasmic stress granule|nucleus|nucleotide binding|poly(A) binding|cellular response to heat|mRNA processing
Glyma.01G145900	583.504	221.572	945.436	4.26694	2.0932	2.27271e-08	7.66156e-07	Up	4.20083	3.9541	2.84031	18.8801	13.6874	12.7056	Aldehyde oxidase GLOX1 {ECO:0000305}	GLOX1 {ECO:0000303|PubMed:21673079},At1g67290 {ECO:0000312|Araport:AT1G67290},F1N21.11 {ECO:0000312|EMBL:AAG00252.1}	GO:0005576,GO:0004031,GO:0007275	extracellular region|aldehyde oxidase activity|multicellular organism development
Glyma.01G146200	8.07861	13.7495	2.40768	0.17511	-2.51367	0.00638056	0.0443509	Down	0.631957	1.83557	1.58881	0	0.282598	0.15141
Glyma.01G146900	58.0891	31.337	84.8412	2.70738	1.4369	3.26498e-05	0.000504096	Up	0.332244	0.0607428	0.378001	0.672342	0.858923	0.748529	Zinc finger protein ZOP1 {ECO:0000305}	ZOP1 {ECO:0000303|PubMed:23524848},At1g49590 {ECO:0000312|Araport:AT1G49590},F14J22.17 {ECO:0000312|EMBL:AAG13045.1}	GO:0015030,GO:0005681,GO:0003690,GO:0003725,GO:0008270,GO:0006397,GO:0008380,GO:0080188,GO:0009845	Cajal body|spliceosomal complex|double-stranded DNA binding|double-stranded RNA binding|zinc ion binding|mRNA processing|RNA splicing|RNA-directed DNA methylation|seed germination
Glyma.01G150300	287.583	189.133	386.032	2.04106	1.02932	8.94583e-05	0.00121075	Up	2.91173	4.06138	2.84635	7.66533	6.04993	5.91332	F-box/kelch-repeat protein SKIP25	SKIP25,At1g31350,T19E23.14
Glyma.01G151800	66.2285	131.133	1.32388	0.0100957	-6.63012	2.18618e-38	1.01031e-35	Down	1.21694	1.5459	1.74092	0.0121014	0.0231974	0	Beta-amylase 8	BAM8,Synonyms=BMY2,At5g45300,K9E15.8	GO:0005737,GO:0005634,GO:0016161,GO:0003700,GO:0000272,GO:0048831	cytoplasm|nucleus|beta-amylase activity|transcription factor activity, sequence-specific DNA binding|polysaccharide catabolic process|regulation of shoot system development
Glyma.01G151900	2.23606	4.47211	0	0	#NAME?	0.0307643	0.150024	Down	1.92849	1.48152	1.52692	0	0	0
Glyma.01G152000	420.573	39.6168	801.53	20.2321	4.33857	3.84272e-17	4.87769e-15	Up	0.864711	0.85089	0.932393	22.3379	14.9181	15.5872	Methanol O-anthraniloyltransferase	AMAT	GO:0016747	transferase activity, transferring acyl groups other than amino-acyl groups
Glyma.01G152200	9.03697	14.1858	3.8881	0.274083	-1.86731	0.0318392	0.153833	Down	0.609084	0.586958	0.47259	0	0.465598	0.0973976	Receptor kinase-like protein Xa21, processed {ECO:0000303|PubMed:22735448}	XA21 {ECO:0000303|PubMed:22735448},LOC_Os11g36180 {ECO:0000312|EMBL:ABA94328.1}, Os11g0569733 {ECO:0000312|EMBL:BAT14519.1},OsJ_34314 {ECO:0000312|EMBL:EAZ18787.1}, OSNPB_110569733 {ECO:0000312|EMBL:BAT14519.1}	GO:0032541,GO:0005789,GO:0016021,GO:0005634,GO:1990578,GO:0005886,GO:0005524,GO:0004674,GO:0006952	cortical endoplasmic reticulum|endoplasmic reticulum membrane|integral component of membrane|nucleus|perinuclear endoplasmic reticulum membrane|plasma membrane|ATP binding|protein serine/threonine kinase activity|defense response
Glyma.01G152300	12.6752	19.5729	5.77748	0.295177	-1.76035	0.0117024	0.0715154	Down	0.288242	0.345638	0.611676	0.129295	0.144844	0.0435987	Probable LRR receptor-like serine/threonine-protein kinase At3g47570	At3g47570,F1P2.120
Glyma.01G152600	58.0179	27.7769	88.2588	3.17742	1.66786	8.30268e-07	1.94396e-05	Up	1.44605	1.35604	1.30259	2.98036	4.2007	3.68767
Glyma.01G152700	43.4897	58.5781	28.4014	0.484847	-1.0444	0.0201725	0.10888	Down	1.52799	2.77386	3.55032	1.17857	0.894	1.20242
Glyma.01G154000	71.8533	45.9584	97.7481	2.12688	1.08874	0.000348357	0.00392934	Up	1.98066	2.62994	1.9586	4.33174	4.46836	3.77931
Glyma.01G156700	4063.26	2490.58	5635.94	2.2629	1.17818	2.70642e-08	8.99619e-07	Up	43.106	48.7059	46.3476	113.638	86.3022	98.3834	3-hydroxy-3-methylglutaryl-coenzyme A reductase 3	HMG3	GO:0005789,GO:0016021,GO:0004420,GO:0050661,GO:0015936,GO:0008299	endoplasmic reticulum membrane|integral component of membrane|hydroxymethylglutaryl-CoA reductase (NADPH) activity|NADP binding|coenzyme A metabolic process|isoprenoid biosynthetic process	ko04152,ko00900	AMPK signaling pathway|Terpenoid backbone biosynthesis
Glyma.01G156800	166.882	263.764	69.9995	0.265387	-1.91383	9.81913e-17	1.20152e-14	Down	2.78484	2.74485	3.16807	0.663767	0.585758	0.844045	MORC family CW-type zinc finger protein 3	MORC3 {ECO:0000312|HGNC:HGNC:23572},Synonyms=KIAA0136 {ECO:0000312|HGNC:HGNC:23572}, NXP2 {ECO:0000312|HGNC:HGNC:23572}, ZCWCC3 {ECO:0000312|HGNC:HGNC:23572}	GO:0016363,GO:0005654,GO:0016605,GO:0003723,GO:0008270,GO:0007569,GO:0051457,GO:0048147,GO:0018105,GO:0009791,GO:0006468,GO:0050821,GO:0016032	nuclear matrix|nucleoplasm|PML body|RNA binding|zinc ion binding|cell aging|maintenance of protein location in nucleus|negative regulation of fibroblast proliferation|peptidyl-serine phosphorylation|post-embryonic development|protein phosphorylation|protein stabilization|viral process
Glyma.01G160100	25.7313	49.3983	2.06426	0.0417881	-4.58076	2.28206e-06	4.73109e-05	Down	1.93849	1.0178	2.69884	0.0383935	0	0.19607	Endochitinase		GO:0008061,GO:0004568,GO:0016998,GO:0006032,GO:0006952,GO:0000272	chitin binding|chitinase activity|cell wall macromolecule catabolic process|chitin catabolic process|defense response|polysaccharide catabolic process	ko04016,ko00520	MAPK signaling pathway - plant|Amino sugar and nucleotide sugar metabolism
Glyma.01G164600	25.896	15.7376	36.0543	2.29097	1.19596	0.0139537	0.0820096	Up	0.334893	0.485979	0.362559	0.746096	0.664017	0.940062	Probable L-ascorbate peroxidase 3	APX3,Os04g0223300, LOC_Os04g14680,OsJ_013310, OSJNBb0072N21.2	GO:0009507,GO:0016021,GO:0004130,GO:0020037,GO:0016688,GO:0046872,GO:0034599,GO:0042744,GO:0000302	chloroplast|integral component of membrane|cytochrome-c peroxidase activity|heme binding|L-ascorbate peroxidase activity|metal ion binding|cellular response to oxidative stress|hydrogen peroxide catabolic process|response to reactive oxygen species	ko00053,ko00480	Ascorbate and aldarate metabolism|Glutathione metabolism
Glyma.01G164700	84.2723	34.7009	133.844	3.85706	1.9475	5.07838e-06	9.56972e-05	Up	0.873007	1.0021	1.29796	5.38546	3.10799	3.71528	L-ascorbate peroxidase 3, peroxisomal	APX3,Synonyms=APX, APXIII,At4g35000,M4E13.60	GO:0009507,GO:0009941,GO:0046861,GO:0009514,GO:0016021,GO:0005739,GO:0005778,GO:0005777,GO:0009506,GO:0009536,GO:0005774,GO:0005773,GO:0004130,GO:0020037,GO:0016688,GO:0046872,GO:0034599,GO:0042744,GO:0009735,GO:0006979,GO:0000302	chloroplast|chloroplast envelope|glyoxysomal membrane|glyoxysome|integral component of membrane|mitochondrion|peroxisomal membrane|peroxisome|plasmodesma|plastid|vacuolar membrane|vacuole|cytochrome-c peroxidase activity|heme binding|L-ascorbate peroxidase activity|metal ion binding|cellular response to oxidative stress|hydrogen peroxide catabolic process|response to cytokinin|response to oxidati…	ko00053,ko00480	Ascorbate and aldarate metabolism|Glutathione metabolism
Glyma.01G165600	162.345	83.47	241.219	2.8899	1.53102	4.19233e-09	1.65881e-07	Up	2.05535	2.01546	2.19001	6.56019	4.99071	5.60726	Thaumatin-like protein 1		GO:0005576,GO:0006952	extracellular region|defense response
Glyma.01G166200	44.1554	10.9249	77.386	7.08346	2.82445	5.99473e-12	3.89289e-10	Up	0.230848	0.273953	0.130792	1.57517	1.63255	1.32397	Naringenin,2-oxoglutarate 3-dioxygenase		GO:0031418,GO:0046872,GO:0045486,GO:0009813	L-ascorbic acid binding|metal ion binding|naringenin 3-dioxygenase activity|flavonoid biosynthetic process	ko00941	Flavonoid biosynthesis
Glyma.01G166500	14.863	27.2758	2.45017	0.0898297	-3.47666	1.86983e-06	3.96277e-05	Down	0.835112	1.26776	0.934566	0.187965	0.0731313	0	WEB family protein At3g51220	At3g51220,F24M12.260	GO:0005829,GO:0009904,GO:0009903	cytosol|chloroplast accumulation movement|chloroplast avoidance movement
Glyma.01G166900	122.593	47.4676	197.719	4.16535	2.05844	2.10166e-05	0.000341198	Up	2.0036	3.14726	2.52412	12.9772	9.51596	7.69044
Glyma.01G167000	346.774	129.304	564.243	4.36368	2.12555	8.01331e-29	2.34008e-26	Up	4.86477	4.18069	5.4686	21.3701	18.4954	20.0915	Auxin-responsive protein SAUR50 {ECO:0000303|PubMed:12036261}	SAUR50 {ECO:0000303|PubMed:12036261},At4g34760 {ECO:0000312|Araport:AT4G34760},T4L20.340 {ECO:0000312|EMBL:CAA18855.1}	GO:0009734,GO:0040008	auxin-activated signaling pathway|regulation of growth	ko04075	Plant hormone signal transduction
Glyma.01G167200	13.2434	20.8113	5.67561	0.272718	-1.87452	0.0068961	0.0472308	Down	0.2015	0.361338	0.216709	0.054984	0.106389	0.0420587	Filament-like plant protein 5	FPP5,At4g36120,F23E13.10, T19K4.250
Glyma.01G170000	10.8137	4.81951	16.808	3.48749	1.80219	0.0166158	0.0936878	Up	0.0750542	0.103045	0.0889307	0.254824	0.381733	0.147607	3-epi-6-deoxocathasterone 23-monooxygenase	ROT3,Synonyms=CYP90C1,At4g36380,AP22.10, C7A10.980, F23E13.220	GO:0005789,GO:0016021,GO:0102097,GO:0020037,GO:0005506,GO:0016709,GO:0016132,GO:0010268,GO:0048366,GO:0009965,GO:0042814,GO:0048441,GO:0048443,GO:0016125	endoplasmic reticulum membrane|integral component of membrane|(22S)-22-hydroxy-5alpha-campestan-3-one C-23 hydroxylase activity|heme binding|iron ion binding|oxidoreductase activity, acting on paired donors, with incorporation or reduction of molecular oxygen, NAD(P)H as one donor, and incorporation of one atom of oxygen|brassinosteroid biosynthetic process|brassinosteroid homeostasis|leaf develo…	ko00905	Brassinosteroid biosynthesis
Glyma.01G171200	1471.01	686.089	2255.92	3.28809	1.71725	7.26711e-09	2.741e-07	Up	11.2256	12.4737	7.43681	36.8867	25.1252	33.5926	Phosphatidylinositol/phosphatidylcholine transfer protein SFH12	SFH12,At4g36490,AP22.26, C7A10.870	GO:0000139,GO:0005886,GO:0015031	Golgi membrane|plasma membrane|protein transport
Glyma.01G171500	40.8891	0	81.7782	Inf	Inf	3.51437e-06	6.91541e-05	Up	0	0	0	5.29451	1.65889	1.10559	Heavy metal-associated isoprenylated plant protein 43 {ECO:0000303|PubMed:21072340, ECO:0000303|PubMed:23368984}	HIPP43 {ECO:0000303|PubMed:21072340, ECO:0000303|PubMed:23368984},At3g05920 {ECO:0000312|Araport:AT3G05920},F10A16.22 {ECO:0000312|EMBL:AAF26094.1}, F2O10.12 {ECO:0000312|EMBL:AAF23224.1}	GO:0005737,GO:0046914,GO:0046916,GO:0030001	cytoplasm|transition metal ion binding|cellular transition metal ion homeostasis|metal ion transport
Glyma.01G172600	195.216	295.669	94.7638	0.320506	-1.64158	9.37258e-08	2.76587e-06	Down	7.10864	6.04241	9.79614	1.75418	2.4445	3.07644	Isoflavone reductase	IFR	GO:0047526	2'-hydroxyisoflavone reductase activity
Glyma.01G172900	26.8348	2.30396	51.3657	22.2945	4.47862	9.3311e-06	0.000165484	Up	0.0890258	0	0.0561313	1.56329	0.550012	0.995468	Isoflavone reductase-like protein		GO:0005737,GO:0016491	cytoplasm|oxidoreductase activity
Glyma.01G173200	5.18983	9.03744	1.34222	0.148517	-2.7513	0.0240108	0.124595	Down	0.0330736	0.146059	0.308356	0	0.0301398	0.0961485	Pentatricopeptide repeat-containing protein At5g66520	PCMP-H61,At5g66520,K1F13.18
Glyma.01G173600	142.52	92.0076	193.032	2.098	1.06901	6.51875e-06	0.000120315	Up	1.38803	1.84363	1.78738	3.78701	2.93623	3.44782	Laccase-11	LAC11,At5g03260,F15A17_290, MOK16.17	GO:0048046,GO:0005507,GO:0052716,GO:0016722,GO:0009809,GO:0046274	apoplast|copper ion binding|hydroquinone:oxygen oxidoreductase activity|oxidoreductase activity, oxidizing metal ions|lignin biosynthetic process|lignin catabolic process
Glyma.01G174300	11.5116	22.6827	0.340502	0.0150116	-6.05778	9.26687e-07	2.13609e-05	Down	0.655401	2.14481	1.72984	0	0	0
Glyma.01G174600	43.1733	17.4937	68.8529	3.93587	1.97668	4.63097e-07	1.1474e-05	Up	0.490565	0.250624	0.468972	1.77121	1.43749	1.34703
Glyma.01G175000	1891.55	802.396	2980.71	3.71476	1.89327	2.40938e-10	1.2149e-08	Up	11.5422	14.2325	8.45984	44.6759	31.3155	44.7068	Proline-rich receptor-like protein kinase PERK4	PERK4,At2g18470,T30D6.2
Glyma.01G180300	13.7418	19.639	7.84466	0.399442	-1.32394	0.0442099	0.194707	Down	2.71236	3.22595	1.61238	0.897662	0.364344	0.657851
Glyma.01G184000	133.881	49.5853	218.177	4.40003	2.13751	6.19568e-06	0.000115021	Up	1.01523	1.40925	0.353922	3.7034	2.59275	4.75668	Mitogen-activated protein kinase kinase kinase 5 {ECO:0000303|PubMed:27679653}	MAPKKK5 {ECO:0000303|PubMed:27679653},Synonyms=MAP3KG {ECO:0000303|PubMed:10095117},At5g66850 {ECO:0000312|Araport:AT5G66850},MUD21.11 {ECO:0000312|EMBL:BAB08627.1}	GO:0005737,GO:0005829,GO:0005886,GO:0005524,GO:0004709,GO:0004674,GO:0004702,GO:0071323,GO:0035420,GO:0046777,GO:2000071,GO:1900150,GO:0010200	cytoplasm|cytosol|plasma membrane|ATP binding|MAP kinase kinase kinase activity|protein serine/threonine kinase activity|signal transducer, downstream of receptor, with serine/threonine kinase activity|cellular response to chitin|MAPK cascade involved in innate immune response|protein autophosphorylation|regulation of defense response by callose deposition|regulation of defense response to fungus…
Glyma.01G184600	146.248	95.2407	197.255	2.07112	1.05041	0.00565924	0.0404292	Up	0.878803	1.0173	1.00897	2.89315	1.92922	1.575
Glyma.01G187500	12.8115	3.93413	21.6889	5.513	2.46284	0.000663871	0.00680307	Up	0.150932	0.0223116	0.0468537	0.424705	0.299484	0.366239	Nicotinate phosphoribosyltransferase 2 {ECO:0000303|PubMed:18978034}	NAPRT2 {ECO:0000303|PubMed:18978034},At2g23420 {ECO:0000312|Araport:AT2G23420},F26B6.7 {ECO:0000312|EMBL:AAC23757.1}	GO:0016874,GO:0004516,GO:0004514,GO:0009435,GO:0019358	ligase activity|nicotinate phosphoribosyltransferase activity|nicotinate-nucleotide diphosphorylase (carboxylating) activity|NAD biosynthetic process|nicotinate nucleotide salvage	ko00760	Nicotinate and nicotinamide metabolism
Glyma.01G188300	11.2355	5.72958	16.7413	2.92191	1.54691	0.034435	0.163241	Up	0.0838775	0.396241	0.194378	0.348715	0.87991	0.639136
Glyma.01G189300	106.063	69.3231	142.804	2.05997	1.04262	0.0147231	0.0853929	Up	1.78397	2.09331	1.2827	4.24866	2.86413	2.67539	UPF0481 protein At3g47200	At3g47200,F13I12.250	GO:0016021,GO:0005886	integral component of membrane|plasma membrane
Glyma.01G190600	50.61	24.0654	77.1546	3.20604	1.68079	7.90249e-06	0.000142646	Up	0.368462	0.584133	0.506435	1.63278	1.78818	1.00565	Probable indole-3-acetic acid-amido synthetase GH3.1	GH3.1,At2g14960,T26I20.12	GO:0016874,GO:0009733	ligase activity|response to auxin	ko04075	Plant hormone signal transduction
Glyma.01G191200	9.60282	17.4394	1.76626	0.10128	-3.30358	0.000237427	0.00282326	Down	0.630037	0.550357	0.26907	0.0919193	0	0.0628559	Probable esterase KAI2	KAI2,Synonyms=D14L, HTL,At4g37470,F6G17.120	GO:0005829,GO:0005634,GO:0016787,GO:0009704,GO:0009640,GO:0080167	cytosol|nucleus|hydrolase activity|de-etiolation|photomorphogenesis|response to karrikin
Glyma.01G192400	23.1913	33.2072	13.1754	0.396763	-1.33365	0.00921425	0.0591262	Down	0.523671	0.453526	0.685558	0.217276	0.255018	0.268101
Glyma.01G193300	752.397	334.608	1170.19	3.49718	1.80619	8.66779e-08	2.58028e-06	Up	8.71318	10.373	6.05105	32.3159	21.9941	30.5743	BTB/POZ and TAZ domain-containing protein 4	BT4,At5g67480,K9I9.4
Glyma.01G195000	228.195	131.171	325.219	2.47936	1.30997	0.00084799	0.00838478	Up	1.3861	2.52495	2.18465	5.95432	4.15361	3.81264	Galactomannan galactosyltransferase 1	GMGT1	GO:0000139,GO:0016021,GO:0016757,GO:0071555	Golgi membrane|integral component of membrane|transferase activity, transferring glycosyl groups|cell wall organization
Glyma.01G195300	13.782	1.93867	25.6253	13.218	3.72443	0.000111439	0.00146492	Up	0.120697	0.0562362	0.1719	1.93472	1.72324	0.602569
Glyma.01G195500	11.4006	5.09159	17.7096	3.47821	1.79834	0.0158338	0.0902948	Up	0.0308734	0.1284	0.0439159	0.194539	0.240984	0.246595	ACT domain-containing protein ACR1 {ECO:0000305}	ACR1 {ECO:0000303|PubMed:12481063},At5g65890 {ECO:0000312|Araport:AT5G65890},F6H11.30 {ECO:0000312|EMBL:CAA16674.1}, K14B20.6 {ECO:0000312|EMBL:BAB11136.1}	GO:0005634,GO:0016597,GO:0008152	nucleus|amino acid binding|metabolic process
Glyma.01G196200	11.0672	5.1453	16.989	3.30185	1.72328	0.0211295	0.112951	Up	0.142918	0.208035	0.0810223	0.384711	0.475649	0.253736	Transcription factor RAX3	RAX3,Synonyms=MYB84,At3g49690,T16K5.40	GO:0005634,GO:0003677,GO:0003700,GO:0007275,GO:0009751,GO:0006351	nucleus|DNA binding|transcription factor activity, sequence-specific DNA binding|multicellular organism development|response to salicylic acid|transcription, DNA-templated
Glyma.01G197200	14.7095	28.7365	0.682461	0.0237489	-5.396	0.000526845	0.00560148	Down	0.163072	0.0891289	0.0614561	0	0	0
Glyma.01G197300	58.9643	37.0222	80.9063	2.18535	1.12786	0.000659192	0.00676095	Up	0.558006	0.670578	0.665461	1.40431	1.31041	1.04883
Glyma.01G202800	74.8086	109.208	40.409	0.370017	-1.43433	1.7939e-06	3.81886e-05	Down	8.13083	9.66346	6.15833	2.41429	3.5328	2.39556	Protein FAR1-RELATED SEQUENCE 5	FRS5,At4g38180,F20D10.300	GO:0005634,GO:0008270,GO:0006355	nucleus|zinc ion binding|regulation of transcription, DNA-templated
Glyma.01G202900	136.31	201.278	71.3414	0.354441	-1.49638	7.45172e-10	3.43371e-08	Down	2.63921	1.46893	2.8756	1.32411	1.0651	0.845469	Protein FAR1-RELATED SEQUENCE 5	FRS5,At4g38180,F20D10.300	GO:0005634,GO:0008270,GO:0006355	nucleus|zinc ion binding|regulation of transcription, DNA-templated
Glyma.01G204700	68.2368	97.7945	38.679	0.395513	-1.3382	7.05864e-05	0.000983005	Down	3.7555	4.13458	6.02387	1.7905	2.50384	0.708854	Light-harvesting complex-like protein 3 isotype 1, chloroplastic {ECO:0000305}	LIL3.1 {ECO:0000303|PubMed:15322131},At4g17600 {ECO:0000312|Araport:AT4G17600},dl4835w {ECO:0000312|EMBL:CAB10540.1}	GO:0009507,GO:0009535,GO:0016021,GO:0009523,GO:0042651,GO:0016168,GO:0019899,GO:0042802,GO:0043495,GO:0022891,GO:0003700,GO:0015979,GO:1902326,GO:1904964,GO:1904966,GO:0018298,GO:0006355,GO:0055085	chloroplast|chloroplast thylakoid membrane|integral component of membrane|photosystem II|thylakoid membrane|chlorophyll binding|enzyme binding|identical protein binding|protein anchor|substrate-specific transmembrane transporter activity|transcription factor activity, sequence-specific DNA binding|photosynthesis|positive regulation of chlorophyll biosynthetic process|positive regulation of phytol…
Glyma.01G205300	85.6616	42.7691	128.554	3.00577	1.58774	0.010834	0.0672622	Up	1.7341	1.98708	1.25574	7.03451	4.58726	2.7918	Vesicle-associated protein 2-1, N-terminally processed	PVA21,At5g47180,MQL5.3	GO:0005783,GO:0005789,GO:0016021,GO:0005886	endoplasmic reticulum|endoplasmic reticulum membrane|integral component of membrane|plasma membrane
Glyma.01G205500	23.6048	13.093	34.1166	2.60571	1.38167	0.00668745	0.0460736	Up	0.248936	0.810624	0.467841	1.47428	1.28121	1.4129
Glyma.01G206600	102.028	145.753	58.3038	0.400018	-1.32186	0.000108569	0.00143353	Down	3.46695	3.02073	4.22333	2.17087	0.913281	0.976639	Ethylene-responsive transcription factor 1A	ERF1A,Synonyms=ERF-1, ERF100,At4g17500,dl4785w, FCAALL.123	GO:0005634,GO:0003677,GO:0003700,GO:0051301,GO:0006952,GO:0009873,GO:0010200,GO:0006351,GO:0001944	nucleus|DNA binding|transcription factor activity, sequence-specific DNA binding|cell division|defense response|ethylene-activated signaling pathway|response to chitin|transcription, DNA-templated|vasculature development
Glyma.01G208200	402.703	212.872	592.533	2.78352	1.47691	0.000171895	0.00213468	Up	6.99384	10.2277	8.85496	29.3597	21.5147	18.5898	Probable aquaporin TIP-type RB7-5A		GO:0016021,GO:0005774,GO:0005215	integral component of membrane|vacuolar membrane|transporter activity
Glyma.01G208800	65.9845	42.7975	89.1715	2.08357	1.05906	0.000803379	0.00802704	Up	1.16249	1.81717	0.943627	2.75526	2.26846	3.21139	Metalloendoproteinase 1-MMP {ECO:0000303|PubMed:10574937}	1MMP {ECO:0000303|PubMed:10574937},At4g16640 {ECO:0000312|Araport:AT4G16640},dl4345c {ECO:0000312|EMBL:CAB10439.1}	GO:0031225,GO:0031012,GO:0005886,GO:0004222,GO:0008270	anchored component of membrane|extracellular matrix|plasma membrane|metalloendopeptidase activity|zinc ion binding
Glyma.01G209000	162.697	58.4505	266.943	4.56699	2.19124	5.86187e-11	3.2711e-09	Up	1.01658	1.34722	1.2637	6.24622	4.13992	4.85673	WAT1-related protein At5g47470	At5g47470,MNJ7.6	GO:0016021,GO:0005886,GO:0022857,GO:0006810	integral component of membrane|plasma membrane|transmembrane transporter activity|transport
Glyma.01G210100	34.784	18.0157	51.5524	2.86153	1.51679	0.000343729	0.00388507	Up	0.469035	0.661366	0.205645	1.20962	1.20853	1.10694	Vesicle-associated protein 1-2, N-terminally processed	PVA12,Synonyms=VAP12,At2g45140,T14P1.5	GO:0005829,GO:0005783,GO:0005789,GO:0016021,GO:0005634,GO:0005886,GO:0006605	cytosol|endoplasmic reticulum|endoplasmic reticulum membrane|integral component of membrane|nucleus|plasma membrane|protein targeting
Glyma.01G210500	360.256	72.7006	647.811	8.91066	3.15553	7.12414e-14	6.111e-12	Up	1.38131	1.96812	0.761901	13.9205	10.3248	10.0492	Protein NRT1/ PTR FAMILY 6.3	NPF6.3,Synonyms=CHL1, NRT1, NRT1.1,At1g12110,F12F1.1, T28K15_13	GO:0016021,GO:0005886,GO:0015112,GO:0015293,GO:0009734,GO:0042128,GO:0015706,GO:0006857,GO:0009635,GO:0010167,GO:0009414	integral component of membrane|plasma membrane|nitrate transmembrane transporter activity|symporter activity|auxin-activated signaling pathway|nitrate assimilation|nitrate transport|oligopeptide transport|response to herbicide|response to nitrate|response to water deprivation
Glyma.01G211200	5294.21	7244.59	3343.83	0.461562	-1.1154	1.22315e-15	1.3113e-13	Down	90.8278	95.6539	80.9446	33.6968	40.7832	43.7068	Hsp70-Hsp90 organizing protein 3	HOP3,At4g12400,T4C9.240	GO:0005737,GO:0005634,GO:0051879,GO:0070678,GO:0051131,GO:0010286,GO:0009408,GO:0009644,GO:0042542	cytoplasm|nucleus|Hsp90 protein binding|preprotein binding|chaperone-mediated protein complex assembly|heat acclimation|response to heat|response to high light intensity|response to hydrogen peroxide
Glyma.01G211800	12.2233	20.9748	3.47168	0.165517	-2.59495	0.0219105	0.116166	Down	0.362662	0.1773	0.819703	0.134668	0.0519106	0.0822067	Isoflavone reductase	IFR	GO:0047526	2'-hydroxyisoflavone reductase activity
Glyma.01G212000	191.32	81.0518	301.588	3.72093	1.89566	9.65075e-18	1.30876e-15	Up	1.19114	1.50251	1.49839	4.8376	4.98167	5.56782	Putative transferase At4g12130, mitochondrial {ECO:0000305}	At4g12130 {ECO:0000312|Araport:AT4G12130},F16J13.200 {ECO:0000312|EMBL:CAB40954.1}	GO:0005759,GO:0016740,GO:0016226	mitochondrial matrix|transferase activity|iron-sulfur cluster assembly
Glyma.01G212700	500.414	265.704	735.124	2.7667	1.46817	0.000128422	0.00165841	Up	7.19247	12.415	8.70338	29.3302	18.1829	29.5712	Protein cornichon homolog 4	At1g12390,F5O11.11	GO:0016021,GO:0006810	integral component of membrane|transport
Glyma.01G213500	560.807	260.669	860.944	3.30282	1.7237	8.47791e-08	2.53167e-06	Up	8.52772	11.1244	5.73205	29.6653	20.085	28.1535	TVP38/TMEM64 family membrane protein slr0305	slr0305	GO:0016021,GO:0005886	integral component of membrane|plasma membrane
Glyma.01G216200	3.84678	7.69355	0	0	#NAME?	0.0019563	0.0170082	Down	0.347311	0.111195	0.110291	0	0	0	Ethylene-responsive transcription factor ERF026	ERF026,At1g63040,F16M19.1, F16P17.21	GO:0005634,GO:0003677,GO:0003700,GO:0009873,GO:0006351	nucleus|DNA binding|transcription factor activity, sequence-specific DNA binding|ethylene-activated signaling pathway|transcription, DNA-templated
Glyma.01G217400	1800.4	2543.52	1057.29	0.415679	-1.26646	7.90938e-08	2.37531e-06	Down	40.2548	57.3431	44.5627	18.0562	17.4617	21.2411	Heat stress transcription factor B-2b	HSFB2B,Synonyms=HSF11, HSF7,At4g11660,T5C23.90	GO:0005634,GO:0043565,GO:0003700,GO:0045892,GO:0010200,GO:0006351	nucleus|sequence-specific DNA binding|transcription factor activity, sequence-specific DNA binding|negative regulation of transcription, DNA-templated|response to chitin|transcription, DNA-templated
Glyma.01G218500	15.135	28.9263	1.34367	0.0464515	-4.42813	2.57312e-06	5.25893e-05	Down	1.97023	5.77444	1.90342	0.175125	0.338132	0.179278
Glyma.01G218600	34.5462	53.9562	15.1363	0.28053	-1.83377	2.29465e-05	0.000368257	Down	1.0207	1.64865	1.06935	0.204309	0.481692	0.419885	Vacuolar amino acid transporter 1	AVT1,YJR001W,J1409, YJR83.4	GO:0000324,GO:0000329,GO:0016021,GO:0015186,GO:0015188,GO:0005302,GO:0003333,GO:0006865,GO:0015824,GO:0007034	fungal-type vacuole|fungal-type vacuole membrane|integral component of membrane|L-glutamine transmembrane transporter activity|L-isoleucine transmembrane transporter activity|L-tyrosine transmembrane transporter activity|amino acid transmembrane transport|amino acid transport|proline transport|vacuolar transport
Glyma.01G218900	238.782	86.1268	391.438	4.5449	2.18425	1.7735e-06	3.7805e-05	Up	5.09384	7.74785	2.60483	25.9014	15.9732	21.5079	Actin-depolymerizing factor 7	ADF7,At4g25590,M7J2.40	GO:0005884,GO:0005737,GO:0030042	actin filament|cytoplasm|actin filament depolymerization	ko04810	Regulation of actin cytoskeleton
Glyma.01G221200	20.4846	32.1761	8.79316	0.273282	-1.87154	0.00344597	0.0270005	Down	1.16152	1.01028	2.15064	0.603895	0.134728	0.239852
Glyma.01G221700	22.8695	10.2406	35.4984	3.46644	1.79345	0.000627629	0.00649319	Up	0.0221047	0.102147	0.0422131	0.257833	0.369147	0.261913
Glyma.01G221800	152.433	235.187	69.6789	0.296271	-1.75501	4.85749e-09	1.89194e-07	Down	8.04011	10.942	5.6375	2.17737	1.64296	2.39294
Glyma.01G221900	12.3256	5.1527	19.4986	3.78415	1.91997	0.00740162	0.0500877	Up	0.22324	0.201466	0.262088	0.740805	0.40999	0.654686
Glyma.01G222200	52.4	13.4768	91.3232	6.7763	2.7605	5.67421e-12	3.69989e-10	Up	0.233148	0.321264	0.243659	2.18852	1.60843	1.80788	Transcription factor MYB26 {ECO:0000305}	MYB26 {ECO:0000303|PubMed:11597504},Synonyms=MS35 {ECO:0000303|PubMed:12753590},At3g13890 {ECO:0000312|Araport:AT3G13890},MDC16.1 {ECO:0000312|EMBL:BAB02319.1}	GO:0005634,GO:0003677,GO:0003700,GO:0009834,GO:0009739,GO:0006351	nucleus|DNA binding|transcription factor activity, sequence-specific DNA binding|plant-type secondary cell wall biogenesis|response to gibberellin|transcription, DNA-templated
Glyma.01G224600	23.4787	14.4554	32.502	2.24843	1.16892	0.0212062	0.113265	Up	0.635043	0.857349	1.07074	2.21171	1.81265	1.44502
Glyma.01G224700	150.449	229.061	71.8382	0.313621	-1.67291	1.10529e-12	7.92344e-11	Down	5.10078	4.70929	4.82689	1.15448	1.17513	1.25496	Protein SEH1 {ECO:0000303|PubMed:21189294}	SEH1 {ECO:0000303|PubMed:21189294},Synonyms=SEH1H,At1g64350 {ECO:0000312|Araport:AT1G64350},F15H21.2 {ECO:0000312|EMBL:AAG51710.1}	GO:0005737,GO:0005635,GO:0005643,GO:0051028,GO:0015031	cytoplasm|nuclear envelope|nuclear pore|mRNA transport|protein transport	ko04150,ko03013	mTOR signaling pathway|RNA transport
Glyma.01G224800	44.203	65.5364	22.8697	0.348961	-1.51886	0.0041246	0.0313228	Down	1.61941	1.09713	1.86138	1.05309	0.162644	0.272424	Probable WRKY transcription factor 41	WRKY41,At4g11070,F2P3.16, T22B4.50	GO:0005634,GO:0043565,GO:0003700,GO:0006351	nucleus|sequence-specific DNA binding|transcription factor activity, sequence-specific DNA binding|transcription, DNA-templated
Glyma.01G225000	90.6854	121.973	59.3983	0.486981	-1.03806	0.000130381	0.00167961	Down	3.28444	3.19497	3.08414	2.08945	1.12266	1.0917	Ethylene-responsive transcription factor ERF061	ERF061,At1g64380,F15H21.12	GO:0005634,GO:0003677,GO:0003700,GO:0009873,GO:0010200,GO:0006351	nucleus|DNA binding|transcription factor activity, sequence-specific DNA binding|ethylene-activated signaling pathway|response to chitin|transcription, DNA-templated
Glyma.01G226200	3186.04	1690.4	4681.68	2.76957	1.46966	3.73995e-08	1.20529e-06	Up	28.0211	30.5058	19.8683	75.683	56.0581	75.9882	Phosphatidylinositol 4-kinase gamma 4	PI4KG4,Synonyms=PI4KGAMMA4, UBDKGAMMA4,At2g46500,F11C10.19, F13A10.3	GO:0005829,GO:0016020,GO:0004430,GO:0005524,GO:0004674,GO:0046854,GO:0046777,GO:0009651	cytosol|membrane|1-phosphatidylinositol 4-kinase activity|ATP binding|protein serine/threonine kinase activity|phosphatidylinositol phosphorylation|protein autophosphorylation|response to salt stress
Glyma.01G226400	10.9188	4.80901	17.0286	3.54098	1.82415	0.0162892	0.0922504	Up	0.0532623	0.119558	0.174279	0.326015	0.416346	0.415316	Uncharacterized protein slp1 {ECO:0000250|UniProtKB:Q12232}	SPBC3E7.09 {ECO:0000312|PomBase:SPBC3E7.09}	GO:0005789,GO:0016021,GO:0034975	endoplasmic reticulum membrane|integral component of membrane|protein folding in endoplasmic reticulum
Glyma.01G227800	241.139	88.6085	393.67	4.4428	2.15147	3.70321e-07	9.39121e-06	Up	1.17282	1.38471	0.984847	6.1484	3.67764	4.82716	Probable serine/threonine-protein kinase At1g09600	At1g09600,F14J9.26	GO:0005634,GO:0005524,GO:0004693,GO:0006468	nucleus|ATP binding|cyclin-dependent protein serine/threonine kinase activity|protein phosphorylation
Glyma.01G227900	48.5952	88.2895	8.90104	0.100817	-3.3102	1.83578e-15	1.94185e-13	Down	2.24112	2.04379	2.45044	0.080612	0.446903	0.0555763	11-beta-hydroxysteroid dehydrogenase-like 5	HSD5,At4g10020,T5L19.150	GO:0016021,GO:0016491,GO:0006694	integral component of membrane|oxidoreductase activity|steroid biosynthetic process
Glyma.01G229200	427.588	588.846	266.33	0.452292	-1.14467	6.95063e-11	3.83188e-09	Down	5.99418	6.87661	5.54431	2.17377	2.5032	2.98641	Probable GTP diphosphokinase RSH3, chloroplastic	RSH3,At1g54130,F15I1.23	GO:0009507,GO:0005524,GO:0005525,GO:0008728,GO:0008893,GO:0016301,GO:0015970,GO:0015969,GO:0010150,GO:0015979,GO:0042594	chloroplast|ATP binding|GTP binding|GTP diphosphokinase activity|guanosine-3',5'-bis(diphosphate) 3'-diphosphatase activity|kinase activity|guanosine tetraphosphate biosynthetic process|guanosine tetraphosphate metabolic process|leaf senescence|photosynthesis|response to starvation
Glyma.01G231800	1694.39	777.484	2611.29	3.35864	1.74788	6.48551e-05	0.000915816	Up	32.3219	38.2763	18.8397	124.821	82.5821	80.771
Glyma.01G232800	9.14964	0	18.2993	Inf	Inf	2.0351e-07	5.53864e-06	Up	0.0391084	0	0.0244947	0.419872	0.19208	0.39166	Protein NETWORKED 1A {ECO:0000303|PubMed:22840520}	NET1A {ECO:0000303|PubMed:22840520},At3g22790 {ECO:0000312|Araport:AT3G22790},MWI23.16 {ECO:0000312|EMBL:BAB01254.1}	GO:0005737,GO:0005856,GO:0005886,GO:0009506	cytoplasm|cytoskeleton|plasma membrane|plasmodesma
Glyma.01G232900	15.1945	1.26117	29.1278	23.0959	4.52956	2.2258e-08	7.51404e-07	Up	0.103989	0.120233	0.153404	0.70577	0.696145	0.618314	Protein NETWORKED 1B {ECO:0000303|PubMed:22840520}	NET1B {ECO:0000303|PubMed:22840520},At4g14760 {ECO:0000312|Araport:AT4G14760},dl3420w {ECO:0000312|EMBL:CAB10255.1}	GO:0005634	nucleus
Glyma.01G233100	6.62637	11.3087	1.94405	0.171908	-2.5403	0.0168893	0.0948368	Down	0.25207	0.10226	0.129351	0	0.0846016	0.0221617
Glyma.01G236200	1144.07	382.406	1905.73	4.98352	2.31717	2.59178e-05	0.000411229	Up	20.8387	28.8761	16.9934	144.96	85.7556	85.0738
Glyma.01G237100	13.3309	26.6619	0	0	#NAME?	3.28236e-08	1.07014e-06	Down	0.287559	0.807692	0.342214	0	0	0	Pentatricopeptide repeat-containing protein At4g14820	PCMP-H3,At4g14820,dl3135c, FCAALL.115
Glyma.01G238600	598.526	859.057	337.995	0.393448	-1.34575	0.00603379	0.042499	Down	13.0527	23.2669	12.699	4.83292	6.83124	6.74936	Heat shock 70 kDa protein 8	HSP70-8,Synonyms=HSP70T-2,At2g32120,F22D22.13	GO:0005524,GO:0009408,GO:0009644,GO:0042542	ATP binding|response to heat|response to high light intensity|response to hydrogen peroxide	ko04530	Tight junction
Glyma.01G241400	44.0663	61.4307	26.7018	0.434666	-1.20202	0.00122004	0.0114657	Down	2.45867	2.64488	2.28791	0.95336	0.912793	0.974723
Glyma.01G241500	181.549	275.099	87.998	0.319877	-1.64441	1.42427e-13	1.17293e-11	Down	6.14184	5.77808	5.798	1.59608	1.76636	2.24081	Probable zinc metallopeptidase EGY3, chloroplastic	EGY3,At1g17870,F2H15.10	GO:0031969,GO:0016021,GO:0008237,GO:0009408,GO:0009644,GO:0042542	chloroplast membrane|integral component of membrane|metallopeptidase activity|response to heat|response to high light intensity|response to hydrogen peroxide
Glyma.01G241700	21.5912	12.5631	30.6193	2.43725	1.28525	0.0142481	0.0832872	Up	1.09709	1.04809	1.17629	1.78806	2.04927	3.39062
Glyma.01G244200	31.8052	46.9295	16.6808	0.355444	-1.4923	0.0121565	0.0737323	Down	0.726177	0.960657	1.51903	0.387551	0.296424	0.319815	Methylthioribose kinase	MTK,At1g49820,F10F5.1	GO:0005829,GO:0005524,GO:0042802,GO:0046522,GO:0071369,GO:0071281,GO:0071732,GO:0019509	cytosol|ATP binding|identical protein binding|S-methyl-5-thioribose kinase activity|cellular response to ethylene stimulus|cellular response to iron ion|cellular response to nitric oxide|L-methionine biosynthetic process from methylthioadenosine	ko00270	Cysteine and methionine metabolism
Glyma.02G002100	39.5728	9.73593	69.4097	7.12923	2.83375	0.00882591	0.0571972	Up	0.348899	0.197828	0.456305	4.21716	2.52663	1.11445	Calmodulin-like protein 8	CML8,Synonyms=CAM8,At4g14640,dl3360w, FCAALL.157	GO:0005622,GO:0005509,GO:0019722,GO:0005513	intracellular|calcium ion binding|calcium-mediated signaling|detection of calcium ion
Glyma.02G002600	16.3758	9.23852	23.5131	2.54511	1.34773	0.0429715	0.190522	Up	0.11556	0.415416	0.599153	1.44304	0.37582	1.18079
Glyma.02G003700	26.7794	8.72154	44.8373	5.14098	2.36204	1.97322e-05	0.000322989	Up	0.162331	0.132019	0.107334	0.74662	0.360229	0.731867	Phosphate transporter PHO1 {ECO:0000303|PubMed:11971143}	PHO1 {ECO:0000303|PubMed:11971143},At3g23430 {ECO:0000312|Araport:AT3G23430},MLM24.26 {ECO:0000312|EMBL:BAB02287.1}	GO:0005789,GO:0005794,GO:0000139,GO:0016021,GO:0005886,GO:0005802,GO:0000822,GO:0015114,GO:0016036,GO:0048016,GO:0006799	endoplasmic reticulum membrane|Golgi apparatus|Golgi membrane|integral component of membrane|plasma membrane|trans-Golgi network|inositol hexakisphosphate binding|phosphate ion transmembrane transporter activity|cellular response to phosphate starvation|inositol phosphate-mediated signaling|polyphosphate biosynthetic process
Glyma.02G003900	1503.29	649.315	2357.26	3.63037	1.86012	3.43917e-08	1.11667e-06	Up	14.9105	24.1456	11.7737	71.067	45.018	63.6795	CRIB domain-containing protein RIC3	RIC3,At1g04450,F19P19.8	GO:0005737,GO:0051650,GO:0009860,GO:0050850,GO:0007204,GO:0030834,GO:0050848,GO:0017157,GO:0040008	cytoplasm|establishment of vesicle localization|pollen tube growth|positive regulation of calcium-mediated signaling|positive regulation of cytosolic calcium ion concentration|regulation of actin filament depolymerization|regulation of calcium-mediated signaling|regulation of exocytosis|regulation of growth
Glyma.02G004300	21.8149	0.637989	42.9919	67.3866	6.07439	3.78977e-14	3.35927e-12	Up	0	0	0.229704	3.78835	3.24414	3.00566
Glyma.02G005200	164.593	220.715	108.471	0.491452	-1.02488	0.000177984	0.00220053	Down	8.03344	4.9015	6.56011	2.49296	3.71402	3.31267	Protein tas	tas,SF2844, S3042	GO:0016491	oxidoreductase activity
Glyma.02G005300	16.8325	8.64004	25.0249	2.89639	1.53426	0.040848	0.183813	Up	0.0433459	0.0770906	0.152094	0.326886	0.228134	0.115401	Probable E3 ubiquitin-protein ligase HERC1	HERC1	GO:0005737,GO:0005829,GO:0005794,GO:0016020,GO:0005086,GO:0004842,GO:0021702,GO:0010507,GO:0050885,GO:0031175,GO:0006810	cytoplasm|cytosol|Golgi apparatus|membrane|ARF guanyl-nucleotide exchange factor activity|ubiquitin-protein transferase activity|cerebellar Purkinje cell differentiation|negative regulation of autophagy|neuromuscular process controlling balance|neuron projection development|transport
Glyma.02G005400	253.609	133.606	373.611	2.79636	1.48355	3.92218e-13	3.00154e-11	Up	4.71121	7.33997	4.27441	15.4037	14.3685	13.5191
Glyma.02G006800	1127.42	645.99	1608.85	2.49052	1.31645	1.53167e-06	3.32303e-05	Up	12.6001	15.3411	15.1076	40.8942	29.7791	31.43	Transcription factor MYB86	MYB86,Synonyms=MYB4,At5g26660,F21E10.4	GO:0005634,GO:0003677,GO:0006355,GO:0006351	nucleus|DNA binding|regulation of transcription, DNA-templated|transcription, DNA-templated
Glyma.02G008300	26651.9	12153.9	41149.9	3.38575	1.75948	3.70584e-09	1.48483e-07	Up	190.197	237.18	148.199	695.543	479.05	680.68	Pectinesterase 13	PME13,Synonyms=ARATH13,At2g26450,T9J22.12	GO:0071944,GO:0005618,GO:0016021,GO:0045330,GO:0030599,GO:0046910,GO:0042545,GO:0045490	cell periphery|cell wall|integral component of membrane|aspartyl esterase activity|pectinesterase activity|pectinesterase inhibitor activity|cell wall modification|pectin catabolic process	ko00040	Pentose and glucuronate interconversions
Glyma.02G008400	1460.48	408.963	2511.99	6.14234	2.61879	1.18845e-15	1.27698e-13	Up	7.99456	8.22585	3.98955	46.7795	38.1799	34.1521	Pectinesterase 21	PME21,Synonyms=ARATH21,At3g05610,F18C1.12	GO:0071944,GO:0005618,GO:0016021,GO:0045330,GO:0030599,GO:0046910,GO:0042545,GO:0045490	cell periphery|cell wall|integral component of membrane|aspartyl esterase activity|pectinesterase activity|pectinesterase inhibitor activity|cell wall modification|pectin catabolic process	ko00040	Pentose and glucuronate interconversions
Glyma.02G008700	80.3645	51.4917	109.237	2.12146	1.08505	0.00274657	0.0225447	Up	0.271691	1.18669	0.495184	1.04203	1.61872	1.47845	S-adenosylmethionine synthase 1	METK1,POPTR_0014s11000g	GO:0005737,GO:0005524,GO:0046872,GO:0004478,GO:0006730,GO:0006556	cytoplasm|ATP binding|metal ion binding|methionine adenosyltransferase activity|one-carbon metabolic process|S-adenosylmethionine biosynthetic process	ko00270	Cysteine and methionine metabolism
Glyma.02G009300	17.8802	9.77422	25.9861	2.65864	1.41069	0.0128229	0.076763	Up	0.424784	0.22941	0.0713913	0.413035	0.674306	0.720868	Polygalacturonase At1g48100	At1g48100,F21D18.17, F21D18.18	GO:0005618,GO:0005576,GO:0004650,GO:0005975,GO:0071555	cell wall|extracellular region|polygalacturonase activity|carbohydrate metabolic process|cell wall organization
Glyma.02G009400	29.6933	51.1634	8.22329	0.160726	-2.63732	6.70981e-05	0.000942145	Down	1.39524	3.40316	3.18005	0.40685	0.296533	0.526479
Glyma.02G009500	303.972	450.484	157.46	0.349535	-1.51649	2.1886e-11	1.31041e-09	Down	21.8711	24.2156	21.8965	10.7491	4.20802	7.28641
Glyma.02G009800	3.72154	7.44307	0	0	#NAME?	0.00296141	0.0239611	Down	0.262308	0.0619934	0.346525	0	0	0	Transcription factor MYB78 {ECO:0000303|PubMed:9839469}	MYB78 {ECO:0000303|PubMed:9839469},At5g49620 {ECO:0000312|Araport:AT5G49620},K6M13.18 {ECO:0000312|EMBL:BAB10776.1}	GO:0003677	DNA binding
Glyma.02G011500	5540.86	2538.37	8543.35	3.36569	1.7509	1.25021e-06	2.77049e-05	Up	87.8028	142.025	76.7912	376.697	240.781	347.674
Glyma.02G014400	1613.55	678.891	2548.22	3.7535	1.90824	1.97845e-07	5.3999e-06	Up	23.829	35.6009	20.8282	110.559	71.722	104.078
Glyma.02G015800	271.623	100.021	443.225	4.43132	2.14774	0.000118071	0.00154274	Up	1.96581	1.67228	2.11498	10.4517	8.69791	5.14243	Fumarate hydratase 2, chloroplastic	FUM2,At5g50950,K3K7.11	GO:0009507,GO:0005829,GO:0005739,GO:0045239,GO:0004333,GO:0006106,GO:0006108,GO:0042128,GO:0051262,GO:0009651,GO:0006099	chloroplast|cytosol|mitochondrion|tricarboxylic acid cycle enzyme complex|fumarate hydratase activity|fumarate metabolic process|malate metabolic process|nitrate assimilation|protein tetramerization|response to salt stress|tricarboxylic acid cycle	ko00020,ko00620,ko00720	Citrate cycle (TCA cycle)|Pyruvate metabolism|Carbon fixation pathways in prokaryotes
Glyma.02G016300	1349.99	682.855	2017.13	2.95396	1.56265	6.98051e-06	0.000127699	Up	16.6993	20.867	12.0964	56.4068	36.273	48.2905	Exopolygalacturonase clone GBGE184	PGA3,At1g02790,F22D16.22, T14P4_2	GO:0005618,GO:0005576,GO:0047911,GO:0004650,GO:0005975,GO:0071555	cell wall|extracellular region|galacturan 1,4-alpha-galacturonidase activity|polygalacturonase activity|carbohydrate metabolic process|cell wall organization	ko00040	Pentose and glucuronate interconversions
Glyma.02G016600	415.622	59.1114	772.132	13.0623	3.70734	6.5261e-18	8.90093e-16	Up	1.01025	1.66684	0.743302	18.0953	12.5639	12.8123	Pectinesterase 41	PME41,Synonyms=ARATH41,At4g02330,T14P8.14	GO:0071944,GO:0005618,GO:0005576,GO:0045330,GO:0030599,GO:0046910,GO:0042545,GO:0045490,GO:0009741,GO:0009409,GO:0009620	cell periphery|cell wall|extracellular region|aspartyl esterase activity|pectinesterase activity|pectinesterase inhibitor activity|cell wall modification|pectin catabolic process|response to brassinosteroid|response to cold|response to fungus	ko00040	Pentose and glucuronate interconversions
Glyma.02G016700	121.974	25.605	218.344	8.52737	3.0921	2.94074e-11	1.73671e-09	Up	1.38318	0.914252	0.713059	9.9984	6.32578	7.73437	Putative invertase inhibitor		GO:0005576,GO:0004857	extracellular region|enzyme inhibitor activity
Glyma.02G017900	49.1021	13.3836	84.8205	6.33763	2.66394	0.00109066	0.0104331	Up	0.148775	0.724023	0.345944	2.48904	1.24747	3.51669	Caffeoylshikimate esterase	CSE,At1g52760,F14G24.3	GO:0005783,GO:0005794,GO:0005886,GO:0009506,GO:0003846,GO:0090430,GO:0016787,GO:0004622,GO:0009809,GO:0006629,GO:0046686,GO:0042542,GO:0006979,GO:0010043	endoplasmic reticulum|Golgi apparatus|plasma membrane|plasmodesma|2-acylglycerol O-acyltransferase activity|caffeoyl-CoA: alcohol caffeoyl transferase activity|hydrolase activity|lysophospholipase activity|lignin biosynthetic process|lipid metabolic process|response to cadmium ion|response to hydrogen peroxide|response to oxidative stress|response to zinc ion	ko00561	Glycerolipid metabolism
Glyma.02G020500	137.692	81.8421	193.543	2.36483	1.24174	4.65326e-05	0.000686168	Up	0.582097	0.929511	0.704029	2.02131	1.60115	1.48019	Alpha-amylase 3, chloroplastic	AMY3,At1g69830,T17F3.14	GO:0009507,GO:0009570,GO:0004556,GO:0005509,GO:0005983	chloroplast|chloroplast stroma|alpha-amylase activity|calcium ion binding|starch catabolic process
Glyma.02G020600	4084.87	1744.87	6424.87	3.68216	1.88055	6.50155e-08	1.97747e-06	Up	40.4722	46.161	24.2133	156.215	110.682	118.968	Probable pectate lyase 3	AT59,At1g14420,F14L17.19	GO:0046872,GO:0030570,GO:0045490,GO:0009664	metal ion binding|pectate lyase activity|pectin catabolic process|plant-type cell wall organization	ko02024,ko00040	Quorum sensing|Pentose and glucuronate interconversions
Glyma.02G025300	362.31	136.471	588.149	4.30971	2.10759	3.03357e-08	9.97225e-07	Up	1.0921	1.68072	1.69153	7.74051	4.52769	4.05681
Glyma.02G025400	1916.9	714.471	3119.32	4.36592	2.12628	2.20551e-07	5.95812e-06	Up	13.8831	18.3694	21.5109	93.8331	69.7854	59.7016	Transcription factor BPE	BPE,Synonyms=BHLH31, EN88, ZCW32,At1g59640,T30E16.21	GO:0005634,GO:0003677,GO:0003700,GO:0048446,GO:0006355,GO:0006351	nucleus|DNA binding|transcription factor activity, sequence-specific DNA binding|petal morphogenesis|regulation of transcription, DNA-templated|transcription, DNA-templated
Glyma.02G025500	743.177	433.673	1052.68	2.42736	1.27939	0.000300448	0.00345275	Up	8.97989	9.63583	11.5263	29.2371	22.9691	18.4463	Transcription factor BPE	BPE,Synonyms=BHLH31, EN88, ZCW32,At1g59640,T30E16.21	GO:0005634,GO:0003677,GO:0003700,GO:0048446,GO:0006355,GO:0006351	nucleus|DNA binding|transcription factor activity, sequence-specific DNA binding|petal morphogenesis|regulation of transcription, DNA-templated|transcription, DNA-templated
Glyma.02G027200	8.86309	13.9125	3.81364	0.274115	-1.86715	0.0476467	0.205471	Down	0.241202	0.237565	0.0487013	0.0753262	0.0355847	0.0254362	Formin-like protein 8	FH8,At1g70140,F20P5.14	GO:0005911,GO:0016021,GO:0005886,GO:0003779,GO:0051015,GO:0005522,GO:0045010,GO:0009932	cell-cell junction|integral component of membrane|plasma membrane|actin binding|actin filament binding|profilin binding|actin nucleation|cell tip growth
Glyma.02G028000	1706.32	3070.84	341.797	0.111304	-3.16742	7.69399e-72	1.04638e-68	Down	92.8836	92.6115	111.839	10.3975	11.0385	10.7034	Metalloendoproteinase 5-MMP {ECO:0000303|PubMed:10574937}	5MMP {ECO:0000303|PubMed:10574937},At1g59970 {ECO:0000312|Araport:AT1G59970},T2K10.2 {ECO:0000312|EMBL:AAD14473.1}	GO:0031225,GO:0031012,GO:0005886,GO:0004222,GO:0008270	anchored component of membrane|extracellular matrix|plasma membrane|metalloendopeptidase activity|zinc ion binding
Glyma.02G028100	173.203	342.891	3.51418	0.0102487	-6.60842	4.50918e-81	9.75622e-78	Down	7.40931	9.01447	9.03025	0	0	0	Metalloendoproteinase 5-MMP {ECO:0000303|PubMed:10574937}	5MMP {ECO:0000303|PubMed:10574937},At1g59970 {ECO:0000312|Araport:AT1G59970},T2K10.2 {ECO:0000312|EMBL:AAD14473.1}	GO:0031225,GO:0031012,GO:0005886,GO:0004222,GO:0008270	anchored component of membrane|extracellular matrix|plasma membrane|metalloendopeptidase activity|zinc ion binding
Glyma.02G028200	2767.98	5283.86	252.108	0.047713	-4.38947	2.44938e-18	3.53305e-16	Down	125.787	119.71	189.897	6.77765	3.08026	11.1459	Metalloendoproteinase 5-MMP {ECO:0000303|PubMed:10574937}	5MMP {ECO:0000303|PubMed:10574937},At1g59970 {ECO:0000312|Araport:AT1G59970},T2K10.2 {ECO:0000312|EMBL:AAD14473.1}	GO:0031225,GO:0031012,GO:0005886,GO:0004222,GO:0008270	anchored component of membrane|extracellular matrix|plasma membrane|metalloendopeptidase activity|zinc ion binding
Glyma.02G028300	7.42147	14.8429	0	0	#NAME?	1.03279e-05	0.000181539	Down	0.254107	0.114836	0.0571432	0	0	0	Metalloendoproteinase 5-MMP {ECO:0000303|PubMed:10574937}	5MMP {ECO:0000303|PubMed:10574937},At1g59970 {ECO:0000312|Araport:AT1G59970},T2K10.2 {ECO:0000312|EMBL:AAD14473.1}	GO:0031225,GO:0031012,GO:0005886,GO:0004222,GO:0008270	anchored component of membrane|extracellular matrix|plasma membrane|metalloendopeptidase activity|zinc ion binding
Glyma.02G030700	12.3789	6.09858	18.6592	3.0596	1.61334	0.0215196	0.11454	Up	0.0660212	0.0717933	0.0626243	0.216572	0.307832	0.103348	Putative disease resistance protein RGA3	RGA3,Synonyms=177O13.36, CB3A14.6	GO:0043531,GO:0005524,GO:0006952	ADP binding|ATP binding|defense response
Glyma.02G032300	1049.77	1591.5	508.036	0.319219	-1.64738	3.28932e-12	2.22719e-10	Down	89.4236	104.695	95.8171	18.706	24.4945	46.1662	MLP-like protein 423	MLP423,At1g24020,T23E23.17, T23E23_22	GO:0016020,GO:0006952,GO:0009607	membrane|defense response|response to biotic stimulus
Glyma.02G032400	5.67225	11.3445	0	0	#NAME?	9.21413e-05	0.00124177	Down	0.508592	0.328843	0.345644	0	0	0	WAT1-related protein At5g40240	At5g40240,MSN9.140	GO:0016021,GO:0005886,GO:0022857,GO:0006810	integral component of membrane|plasma membrane|transmembrane transporter activity|transport
Glyma.02G033600	353.027	214.457	491.598	2.29229	1.19679	0.000493064	0.00529554	Up	2.96172	3.44152	2.9917	8.46078	5.96238	5.56625	Potassium transporter 6	POT6,Synonyms=HAK6, KUP6,At1g70300,F17O7.17	GO:0016021,GO:0005886,GO:0015079	integral component of membrane|plasma membrane|potassium ion transmembrane transporter activity
Glyma.02G033700	128.488	78.6912	178.284	2.26561	1.1799	1.35947e-06	2.99172e-05	Up	1.414	1.50509	1.35303	3.37429	2.87834	2.83086	Ankyrin repeat domain-containing protein 50	ANKRD50,Synonyms=KIAA1223	GO:0005768,GO:0006886,GO:1990126	endosome|intracellular protein transport|retrograde transport, endosome to plasma membrane
Glyma.02G035300	37.1992	18.6647	55.7336	2.98604	1.57823	0.000129828	0.00167429	Up	0.162185	0.347916	0.21231	0.802767	0.671804	0.581697	Proline-rich receptor-like protein kinase PERK12	PERK12,Synonyms=IGI1,At1g23540,F28C11.17, F5O8.10
Glyma.02G035700	17.3442	28.1889	6.49953	0.23057	-2.11672	0.00132318	0.0122488	Down	0.280927	0.69595	0.3543	0.12634	0.0867159	0.109867	DNA (cytosine-5)-methyltransferase DRM2 {ECO:0000305}	DRM2 {ECO:0000303|PubMed:22380881},Os03g0110800 {ECO:0000312|EMBL:BAS81924.1}, LOC_Os03g02010 {ECO:0000312|EMBL:ABF93591.1},OSJNBb0043C10.1 {ECO:0000312|EMBL:AAN61474.1}	GO:0005634,GO:0003886,GO:0003677	nucleus|DNA (cytosine-5-)-methyltransferase activity|DNA binding
Glyma.02G037600	4.19744	7.75345	0.641419	0.0827269	-3.5955	0.0168592	0.0947233	Down	0.277223	0.244291	0.0517998	0	0.0506507	0	L-tryptophan--pyruvate aminotransferase 1	TAA1,Synonyms=CKRC1, SAV3, TIR2, WEI8,At1g70560,F24J13.13, F5A18.26	GO:0005737,GO:0016846,GO:0004021,GO:0080100,GO:0050048,GO:0080099,GO:0080130,GO:0047312,GO:0050362,GO:0080097,GO:0004838,GO:0080098,GO:0030170,GO:0042742,GO:0009908,GO:0048467,GO:0009684,GO:0048366,GO:0010078,GO:0010087,GO:0009958,GO:0009723,GO:0048364,GO:0009641,GO:0048367	cytoplasm|carbon-sulfur lyase activity|L-alanine:2-oxoglutarate aminotransferase activity|L-glutamine:2-oxoglutarate aminotransferase activity|L-leucine:2-oxoglutarate aminotransferase activity|L-methionine:2-oxoglutarate aminotransferase activity|L-phenylalanine:2-oxoglutarate aminotransferase activity|L-phenylalanine:pyruvate aminotransferase activity|L-tryptophan:2-oxoglutarate aminotransferas…	ko00380	Tryptophan metabolism
Glyma.02G037800	513.595	201.033	826.157	4.10956	2.03899	9.00768e-13	6.53606e-11	Up	5.59748	6.77295	3.8924	24.2754	16.9223	22.4062	Peroxidase 36	PER36,Synonyms=P36,At3g50990,F24M12.30	GO:0005576,GO:0009505,GO:0020037,GO:0046872,GO:0004601,GO:0044347,GO:0042744,GO:0080001,GO:0006979	extracellular region|plant-type cell wall|heme binding|metal ion binding|peroxidase activity|cell wall polysaccharide catabolic process|hydrogen peroxide catabolic process|mucilage extrusion from seed coat|response to oxidative stress
Glyma.02G039700	6555.22	3968.26	9142.19	2.30383	1.20403	0.00402898	0.0306946	Up	160.942	209.243	183.858	544.87	353.369	314.954
Glyma.02G040200	15.4208	23.278	7.56353	0.324921	-1.62184	0.0346039	0.163751	Down	0.178147	0.972252	1.0274	0.300112	0.194436	0.237921
Glyma.02G042000	33.519	46.2441	20.7939	0.449656	-1.15311	0.0201297	0.108698	Down	0.815419	1.36897	0.791386	0.40131	0.291183	0.536436	Serine acetyltransferase 4	SAT4,At4g35640,F8D20.150	GO:0005829,GO:0009001,GO:0019344,GO:0006535,GO:0000103	cytosol|serine O-acetyltransferase activity|cysteine biosynthetic process|cysteine biosynthetic process from serine|sulfate assimilation	ko05111,ko00270,ko00920	Biofilm formation - Vibrio cholerae|Cysteine and methionine metabolism|Sulfur metabolism
Glyma.02G042400	13.8903	7.76516	20.0154	2.57759	1.36602	0.0358483	0.167757	Up	0.0744167	0.0676307	0.187978	0.309754	0.436933	0.365751	Protein STRICTOSIDINE SYNTHASE-LIKE 6 {ECO:0000303|PubMed:10777701}	SSL6 {ECO:0000303|PubMed:10777701},At3g51440 {ECO:0000312|Araport:AT3G51440},F26O13.80 {ECO:0000312|EMBL:CAB63008.1}	GO:0005783,GO:0016020,GO:0005773,GO:0016788,GO:0009058,GO:0009723,GO:0009620,GO:0009753,GO:0009751,GO:0009615,GO:0009611	endoplasmic reticulum|membrane|vacuole|hydrolase activity, acting on ester bonds|biosynthetic process|response to ethylene|response to fungus|response to jasmonic acid|response to salicylic acid|response to virus|response to wounding
Glyma.02G042500	103.586	183.35	23.8218	0.129925	-2.94425	1.65154e-08	5.7592e-07	Down	6.1331	3.18532	6.37298	0.477968	0.431296	0.932415	Endochitinase		GO:0008061,GO:0004568,GO:0016998,GO:0006032,GO:0006952,GO:0000272	chitin binding|chitinase activity|cell wall macromolecule catabolic process|chitin catabolic process|defense response|polysaccharide catabolic process	ko04016,ko00520	MAPK signaling pathway - plant|Amino sugar and nucleotide sugar metabolism
Glyma.02G043500	74.1826	102.137	46.228	0.452607	-1.14367	0.000139407	0.00177892	Down	2.35148	2.53928	2.35877	0.82049	1.04588	1.16363	F-box protein SKIP23	SKIP23,At2g17030,F6P23.19
Glyma.02G043600	5.59608	9.46694	1.72522	0.182236	-2.45612	0.036927	0.171185	Down	1.63165	0	0.47041	0	0.115234	0.121865
Glyma.02G044500	63.8875	93.1902	34.5848	0.37112	-1.43004	0.00821951	0.0542873	Down	10.8704	5.90598	5.6605	1.53382	3.72228	2.63792	Germin-like protein 9-3	Os09g0568700, LOC_Os09g39530,OJ1003_C09.14, OsJ_029209	GO:0048046,GO:0005618,GO:0030145,GO:0045735,GO:0046564,GO:0033609	apoplast|cell wall|manganese ion binding|nutrient reservoir activity|oxalate decarboxylase activity|oxalate metabolic process
Glyma.02G044600	19.3461	29.0189	9.6732	0.333341	-1.58493	0.0192651	0.104979	Down	0.443446	0.75898	0.325723	0.21233	0.0910841	0.120717	Receptor-like protein kinase THESEUS 1	THE1,At5g54380,GA469.3
Glyma.02G046700	43.0573	19.6748	66.4397	3.37689	1.75569	0.000115458	0.00151192	Up	0.407254	0.283755	0.219503	1.28345	0.65528	1.37542	Protein EARLY-RESPONSIVE TO DEHYDRATION 7, chloroplastic {ECO:0000303|PubMed:8075396}	ERD7 {ECO:0000303|PubMed:8075396},At2g17840 {ECO:0000312|Araport:AT2G17840},T13L16.14 {ECO:0000305}	GO:0009507,GO:0005886,GO:0007623,GO:0009737,GO:0009409,GO:0009644,GO:0009651,GO:0009414	chloroplast|plasma membrane|circadian rhythm|response to abscisic acid|response to cold|response to high light intensity|response to salt stress|response to water deprivation	ko04144	Endocytosis
Glyma.02G048000	47.5211	23.8242	71.2181	2.98931	1.57981	1.95943e-05	0.000320952	Up	1.84495	1.97249	1.18842	6.10868	5.32956	5.19778	Chaperone protein dnaJ 11, chloroplastic	ATJ11,Synonyms=C11, J11,At4g36040,T19K4.170	GO:0009507,GO:0009570,GO:0005634,GO:0009536	chloroplast|chloroplast stroma|nucleus|plastid
Glyma.02G053200	762.276	284.653	1239.9	4.35582	2.12295	9.82311e-09	3.62185e-07	Up	4.71168	4.78044	3.25704	20.7511	13.3094	18.1622	Phosphatidylinositol/phosphatidylcholine transfer protein SFH12	SFH12,At4g36490,AP22.26, C7A10.870	GO:0000139,GO:0005886,GO:0015031	Golgi membrane|plasma membrane|protein transport
Glyma.02G053600	55.6327	75.0859	36.1794	0.48184	-1.05337	0.00170938	0.0151877	Down	1.37671	1.15491	1.67738	0.607875	0.496419	0.840518	Protein HYPER-SENSITIVITY-RELATED 4 {ECO:0000303|PubMed:15181213}	HSR4 {ECO:0000303|PubMed:15181213},Synonyms=BCS1,At3g50930 {ECO:0000312|EMBL:AEE78728.1},F18B3.210 {ECO:0000312|EMBL:CAB42922.1}	GO:0016021,GO:0005740,GO:0005741,GO:0005739,GO:0005524,GO:0016887,GO:0042802,GO:0008219,GO:0009626,GO:0009617,GO:0002237,GO:0009411,GO:0009863	integral component of membrane|mitochondrial envelope|mitochondrial outer membrane|mitochondrion|ATP binding|ATPase activity|identical protein binding|cell death|plant-type hypersensitive response|response to bacterium|response to molecule of bacterial origin|response to UV|salicylic acid mediated signaling pathway
Glyma.02G053900	112.337	197.644	27.0302	0.136762	-2.87026	0.000122671	0.00159452	Down	5.26276	3.17039	7.46055	1.06421	0.450115	0.574665	Salicylate carboxymethyltransferase	SAMT	GO:0046872,GO:0008168	metal ion binding|methyltransferase activity
Glyma.02G055000	13.0093	21.8417	4.17685	0.191233	-2.3866	0.00452443	0.0338195	Down	0.800229	0.819591	1.80481	0.40516	0.196382	0
Glyma.02G056000	283.859	139.298	428.42	3.07557	1.62085	0.0076433	0.0513147	Up	6.30103	7.80579	16.9252	39.8685	19.1216	27.4303
Glyma.02G056400	95.4382	45.9123	144.964	3.15742	1.65874	9.14593e-07	2.11436e-05	Up	1.40187	1.03008	1.25973	2.69426	3.17386	4.86048	Epoxide hydrolase 4	Ephx4,Synonyms=Abhd7, Ephxrp	GO:0016021,GO:0016787	integral component of membrane|hydrolase activity
Glyma.02G057700	1617.73	943.268	2292.19	2.43005	1.28099	2.82134e-05	0.000442928	Up	14.2352	16.7612	8.41221	35.2715	26.2086	28.0313	Proline-rich receptor-like protein kinase PERK4	PERK4,At2g18470,T30D6.2
Glyma.02G058000	860.761	215.475	1506.05	6.98941	2.80517	4.40454e-11	2.49294e-09	Up	4.09718	7.42204	2.60556	37.0833	24.2323	32.0532	Probable polyol transporter 3	PLT3,At2g18480,F24H14.17	GO:0005887,GO:0005355,GO:0005351,GO:0046323,GO:0035428,GO:0010311	integral component of plasma membrane|glucose transmembrane transporter activity|sugar:proton symporter activity|glucose import|hexose transmembrane transport|lateral root formation
Glyma.02G058400	34.1746	14.8059	53.5432	3.61634	1.85453	0.0218475	0.115884	Up	0.157817	0.108935	0.162234	0.241934	0.460608	0.868302	Protein indeterminate-domain 2 {ECO:0000303|PubMed:16784536}	IDD2 {ECO:0000303|PubMed:16784536},At3g50700 {ECO:0000312|Araport:AT3G50700},T3A5.80 {ECO:0000312|EMBL:CAB62439.1}	GO:0003677,GO:0046872,GO:0003700,GO:0006355,GO:0006351	DNA binding|metal ion binding|transcription factor activity, sequence-specific DNA binding|regulation of transcription, DNA-templated|transcription, DNA-templated
Glyma.02G060800	126.703	60.7133	192.693	3.17381	1.66622	1.49588e-10	7.77336e-09	Up	3.32866	3.20796	2.07441	8.17843	8.68756	6.54441	STS14 protein	STS14
Glyma.02G060900	153.139	61.223	245.054	4.00265	2.00096	0.00369194	0.0285147	Up	3.38602	2.07347	2.41225	14.7023	7.59873	7.19201
Glyma.02G063100	50.7311	15.3118	86.1504	5.62641	2.49221	8.31408e-09	3.10636e-07	Up	0.0668241	0.59156	0.419128	2.59758	1.61736	1.72468	Salicylic acid-binding protein 2	SABP2	GO:0016298,GO:0080031,GO:0008152,GO:0009862	lipase activity|methyl salicylate esterase activity|metabolic process|systemic acquired resistance, salicylic acid mediated signaling pathway
Glyma.02G063900	18.4249	25.4513	11.3984	0.447852	-1.15891	0.0372581	0.172233	Down	0.437444	0.48671	0.306573	0.294326	0.0882022	0.150286	MLO-like protein 12	MLO12,At2g39200,T16B24.16	GO:0016021,GO:0005886,GO:0006952,GO:0009817,GO:0010150	integral component of membrane|plasma membrane|defense response|defense response to fungus, incompatible interaction|leaf senescence
Glyma.02G064700	2136.16	3111.16	1161.16	0.373225	-1.42188	2.25381e-22	4.54583e-20	Down	39.4845	43.7363	41.6106	11.8803	15.4859	18.1692	Chlorophyll a-b binding protein 6, chloroplastic	LHCA1 {ECO:0000303|PubMed:10366881},Synonyms=CAB6,At3g54890,F28P10.130	GO:0009507,GO:0009941,GO:0009534,GO:0009535,GO:0016021,GO:0016020,GO:0009522,GO:0010287,GO:0009579,GO:0016168,GO:0046872,GO:0031409,GO:0009768,GO:0018298,GO:0009637,GO:0009409,GO:0010218,GO:0009644,GO:0009645,GO:0010114	chloroplast|chloroplast envelope|chloroplast thylakoid|chloroplast thylakoid membrane|integral component of membrane|membrane|photosystem I|plastoglobule|thylakoid|chlorophyll binding|metal ion binding|pigment binding|photosynthesis, light harvesting in photosystem I|protein-chromophore linkage|response to blue light|response to cold|response to far red light|response to high light intensity|resp…	ko00196	Photosynthesis - antenna proteins
Glyma.02G065100	73.2144	23.1505	123.278	5.3251	2.41281	2.65815e-10	1.33187e-08	Up	0.230119	0.351954	0.150993	1.45066	0.965257	1.24202	Exocyst complex component EXO70B1	EXO70B1,At5g58430,MQJ2.3	GO:0005829,GO:0000145,GO:0070062,GO:0045335,GO:0005886,GO:0006887	cytosol|exocyst|extracellular exosome|phagocytic vesicle|plasma membrane|exocytosis
Glyma.02G066300	23.6822	8.57832	38.7861	4.52141	2.17677	3.65263e-05	0.000553888	Up	0.166316	1.20773	0.465557	2.18585	2.47821	2.74578					ko02020,ko00190	Two-component system|Oxidative phosphorylation
Glyma.02G068100	292.278	123.224	461.332	3.74386	1.90453	4.01038e-16	4.63335e-14	Up	4.20223	7.40681	3.24519	15.1085	18.1779	20.4602
Glyma.02G068800	75.2119	109.823	40.6009	0.369694	-1.4356	2.76527e-06	5.61068e-05	Down	0.344744	0.448107	0.36603	0.516586	0.222881	0.0963533	Glyceraldehyde-3-phosphate dehydrogenase A, chloroplastic	GAPA,Synonyms=GPA1	GO:0009507,GO:0047100,GO:0051287,GO:0050661,GO:0006006,GO:0019253	chloroplast|glyceraldehyde-3-phosphate dehydrogenase (NADP+) (phosphorylating) activity|NAD binding|NADP binding|glucose metabolic process|reductive pentose-phosphate cycle	ko00710	Carbon fixation in photosynthetic organisms
Glyma.02G068900	10388	5328.73	15447.3	2.89886	1.53549	1.80125e-08	6.23561e-07	Up	135.328	167.747	166.204	511.75	399.469	385.685	Xyloglucan endotransglucosylase/hydrolase protein A	XTHA,Synonyms=EXT, XTH1	GO:0048046,GO:0005618,GO:0004553,GO:0016762,GO:0042546,GO:0071555,GO:0010411	apoplast|cell wall|hydrolase activity, hydrolyzing O-glycosyl compounds|xyloglucan:xyloglucosyl transferase activity|cell wall biogenesis|cell wall organization|xyloglucan metabolic process
Glyma.02G069400	76.3216	152.002	0.641419	0.00421981	-7.88861	1.99011e-43	1.14132e-40	Down	1.80017	2.8758	2.74065	0	0	0	Shaggy-related protein kinase eta	ASK7,Synonyms=BIN2, DWF12, UCU1,At4g18710,F28A21.120	GO:0005886,GO:0005524,GO:0004672,GO:0004674,GO:0009742,GO:0009729,GO:0009965,GO:0009825,GO:0046827,GO:0046777,GO:0006468,GO:0009733,GO:0048765,GO:0016032	plasma membrane|ATP binding|protein kinase activity|protein serine/threonine kinase activity|brassinosteroid mediated signaling pathway|detection of brassinosteroid stimulus|leaf morphogenesis|multidimensional cell growth|positive regulation of protein export from nucleus|protein autophosphorylation|protein phosphorylation|response to auxin|root hair cell differentiation|viral process
Glyma.02G069500	41.8643	79.0181	4.71057	0.0596138	-4.06821	1.04573e-17	1.41011e-15	Down	4.60782	6.28513	5.53955	0.0753082	0.366759	0.53772	Protein HEADING DATE 3A	HD3A,Os06g0157700, LOC_Os06g06320,OsJ_20191, P0046E09.30, P0702F05.10	GO:0005737,GO:0005634,GO:0008429,GO:0030154,GO:0009908,GO:0010229,GO:0009909,GO:0048510,GO:0048572,GO:0048575	cytoplasm|nucleus|phosphatidylethanolamine binding|cell differentiation|flower development|inflorescence development|regulation of flower development|regulation of timing of transition from vegetative to reproductive phase|short-day photoperiodism|short-day photoperiodism, flowering
Glyma.02G071200	529.795	209.816	849.774	4.0501	2.01796	3.71846e-07	9.42485e-06	Up	4.78441	7.60084	3.17587	24.8968	18.1676	17.097	E3 ubiquitin-protein ligase RING1	RING1	GO:0004842,GO:0008270,GO:0090378	ubiquitin-protein transferase activity|zinc ion binding|seed trichome elongation
[truncated: 4,556 more rows]

## Sheet: Table S1-4
Table S1-4 Total number of differently expressed genes between CHA and CJA.
[truncated: 3,960 more rows]
