# Supplementary material for: Integrated transcriptome and proteome analysis reveals molecular responses of soybean anther under high-temperature stress
Source: Front Plant Sci. 2023 Jun 14;14:1187922. doi: 10.3389/fpls.2023.1187922 (PMC10303809; doi:10.3389/fpls.2023.1187922)
Supplement: Supplementary file 3 [file Table_2.xlsx]

## Sheet: Table S2-1
Table S2-1 Gene Ontology functional classification of differentially expressed genes between TJA vs CJA.
id	term	category	ListHits	P value_adjusted	Gene	Enrichment_score
GO:1901599	(-)-pinoresinol biosynthetic process	biological_process	1	0	Glyma.09G198900	254.308
GO:0009607	response to biotic stimulus	biological_process	8	4.03489e-08	Glyma.15G062400; Glyma.17G030100; Glyma.09G040600; Glyma.17G030200; Glyma.07G243600; Glyma.11G025600; Glyma.09G040400; Glyma.13G094200	20.7598
GO:0080040	positive regulation of cellular response to phosphate starvation	biological_process	2	7.81367e-05	Glyma.01G135500; Glyma.03G032400	101.723
GO:0006952	defense response	biological_process	15	0.000155181	Glyma.11G095100; Glyma.15G062400; Glyma.04G174300; Glyma.17G030100; Glyma.09G040600; Glyma.17G030200; Glyma.02G042500; Glyma.08G079100; Glyma.07G243600; Glyma.11G025600; Glyma.02G239100; Glyma.19G200500; Glyma.09G040400; Glyma.07G076600; Glyma.13G094200	3.92047
GO:0030751	licodione 2'-O-methyltransferase activity	molecular_function	2	0.000324402	Glyma.09G281900; Glyma.09G281800	56.5128
GO:0033802	isoliquiritigenin 2'-O-methyltransferase activity	molecular_function	2	0.000324402	Glyma.09G281900; Glyma.09G281800	56.5128
GO:0097201	negative regulation of transcription from RNA polymerase II promoter in response to stress	biological_process	1	0.000675613	Glyma.03G057500	127.154
GO:0030964	NADH dehydrogenase complex	cellular_component	1	0.000675613	Glyma.13G068600	127.154
GO:0008691	3-hydroxybutyryl-CoA dehydrogenase activity	molecular_function	1	0.000675613	Glyma.06G238900	127.154
GO:0009685	gibberellin metabolic process	biological_process	2	0.000941999	Glyma.11G104800; Glyma.12G029800	33.9077
GO:0052635	C-20 gibberellin 2-beta-dioxygenase activity	molecular_function	2	0.000941999	Glyma.11G104800; Glyma.12G029800	33.9077
GO:1900103	positive regulation of endoplasmic reticulum unfolded protein response	biological_process	1	0.00117773	Glyma.07G047900	84.7692
GO:0050619	phytochromobilin:ferredoxin oxidoreductase activity	molecular_function	1	0.00117773	Glyma.14G136300	84.7692
GO:0033771	licodione synthase activity	molecular_function	1	0.00117773	Glyma.12G067000	84.7692
GO:0009856	pollination	biological_process	1	0.00117773	Glyma.08G128100	84.7692
GO:0009617	response to bacterium	biological_process	5	0.00117773	Glyma.08G044400; Glyma.04G174300; Glyma.18G273200; Glyma.19G188100; Glyma.12G218200	7.80085
GO:0042349	guiding stereospecific synthesis activity	molecular_function	3	0.00117903	Glyma.12G030300; Glyma.01G127200; Glyma.09G198900	14.6716
GO:0010187	negative regulation of seed germination	biological_process	3	0.00117903	Glyma.04G051300; Glyma.13G103900; Glyma.03G170300	14.6716
GO:0005576	extracellular region	cellular_component	17	0.00139595	Glyma.15G062400; Glyma.08G079100; Glyma.14G053600; Glyma.08G245700; Glyma.10G016900; Glyma.11G025600; Glyma.18G152600; Glyma.07G129900; Glyma.08G080200; Glyma.06G323100; Glyma.20G146800; Glyma.13G094200; Glyma.03G252600; Glyma.06G321600; Glyma.09G277800; Glyma.20G036100; Glyma.20G175800	2.66701
GO:0016036	cellular response to phosphate starvation	biological_process	4	0.00139595	Glyma.03G078300; Glyma.01G135500; Glyma.03G032400; Glyma.20G036100	9.08242
GO:0010380	regulation of chlorophyll biosynthetic process	biological_process	2	0.00139595	Glyma.04G051300; Glyma.13G103900	23.1189
GO:0003838	sterol 24-C-methyltransferase activity	molecular_function	1	0.00139595	Glyma.12G009300	63.5769
GO:0008646	high-affinity hexose transport	biological_process	1	0.00139595	Glyma.09G284200	63.5769
GO:0015578	mannose transmembrane transporter activity	molecular_function	1	0.00139595	Glyma.09G284200	63.5769
GO:0055055	D-glucose:proton symporter activity	molecular_function	1	0.00139595	Glyma.09G284200	63.5769
GO:0010313	phytochrome binding	molecular_function	1	0.00139595	Glyma.03G170300	63.5769
GO:0002229	defense response to oomycetes	biological_process	3	0.00177855	Glyma.08G044400; Glyma.18G273200; Glyma.19G188100	11.9207
GO:0047526	2'-hydroxyisoflavone reductase activity	molecular_function	1	0.00194556	Glyma.11G070600	50.8615
GO:0010024	phytochromobilin biosynthetic process	biological_process	1	0.00194556	Glyma.14G136300	50.8615
GO:0047911	galacturan 1,4-alpha-galacturonidase activity	molecular_function	1	0.00194556	Glyma.10G016900	50.8615
GO:0050392	vicianin beta-glucosidase activity	molecular_function	1	0.00194556	Glyma.08G150500	50.8615
GO:0010112	regulation of systemic acquired resistance	biological_process	1	0.00194556	Glyma.08G044400	42.3846
GO:0046506	sulfolipid biosynthetic process	biological_process	1	0.00194556	Glyma.03G078300	42.3846
GO:0005753	mitochondrial proton-transporting ATP synthase complex	cellular_component	1	0.00194556	Glyma.14G174100	42.3846
GO:0006983	ER overload response	biological_process	1	0.00194556	Glyma.17G146500	42.3846
GO:0000416	positive regulation of histone H3-K36 methylation	biological_process	1	0.00194556	Glyma.13G213900	42.3846
GO:0001570	vasculogenesis	biological_process	1	0.00194556	Glyma.13G213900	42.3846
GO:0030330	DNA damage response, signal transduction by p53 class mediator	biological_process	1	0.00194556	Glyma.13G213900	42.3846
GO:0043542	endothelial cell migration	biological_process	1	0.00194556	Glyma.13G213900	42.3846
GO:0044666	MLL3/4 complex	cellular_component	1	0.00194556	Glyma.13G213900	42.3846
GO:0060612	adipose tissue development	biological_process	1	0.00194556	Glyma.13G213900	42.3846
GO:0060717	chorion development	biological_process	1	0.00194556	Glyma.13G213900	42.3846
GO:0016052	carbohydrate catabolic process	biological_process	1	0.00194556	Glyma.08G150500	42.3846
GO:0072660	maintenance of protein location in plasma membrane	biological_process	1	0.00194556	Glyma.19G200500	42.3846
GO:0050482	arachidonic acid secretion	biological_process	1	0.00194556	Glyma.07G129900	42.3846
GO:0033808	6'-deoxychalcone synthase activity	molecular_function	1	0.00194556	Glyma.18G285800	42.3846
GO:0009740	gibberellic acid mediated signaling pathway	biological_process	4	0.00194556	Glyma.04G051300; Glyma.13G103900; Glyma.03G170300; Glyma.20G175800	7.31821
GO:0004864	protein phosphatase inhibitor activity	molecular_function	2	0.00195508	Glyma.17G030200; Glyma.07G243600	16.4069
GO:0002239	response to oomycetes	biological_process	2	0.00195508	Glyma.18G273200; Glyma.19G188100	16.4069
GO:0046244	salicylic acid catabolic process	biological_process	2	0.00195508	Glyma.18G273200; Glyma.19G188100	16.4069
GO:0010427	abscisic acid binding	molecular_function	2	0.0020684	Glyma.17G030200; Glyma.07G243600	15.8942
GO:0080163	regulation of protein serine/threonine phosphatase activity	biological_process	2	0.0020684	Glyma.17G030200; Glyma.07G243600	15.8942
GO:0070404	NADH binding	molecular_function	1	0.00225089	Glyma.10G282100	36.3297
GO:1902749	regulation of cell cycle G2/M phase transition	biological_process	1	0.00225089	Glyma.13G213900	36.3297
GO:0004623	phospholipase A2 activity	molecular_function	1	0.00225089	Glyma.07G129900	36.3297
GO:1902448	positive regulation of shade avoidance	biological_process	1	0.00225089	Glyma.05G234500	36.3297
GO:0009686	gibberellin biosynthetic process	biological_process	3	0.00263358	Glyma.15G093900; Glyma.11G104800; Glyma.12G029800	8.8712
GO:0043090	amino acid import	biological_process	2	0.00263894	Glyma.04G250900; Glyma.19G076800	14.1282
GO:0071333	cellular response to glucose stimulus	biological_process	1	0.00270376	Glyma.09G284200	31.7885
GO:0034009	isoprene synthase activity	molecular_function	1	0.00270376	Glyma.09G122500	31.7885
GO:0070403	NAD+ binding	molecular_function	1	0.00270376	Glyma.06G238900	31.7885
GO:0050105	L-gulonolactone oxidase activity	molecular_function	1	0.00270376	Glyma.16G019900	31.7885
GO:0090709	regulation of timing of plant organ formation	biological_process	1	0.00311553	Glyma.08G041500	28.2564
GO:0000038	very long-chain fatty acid metabolic process	biological_process	1	0.00311553	Glyma.17G146500	28.2564
GO:0045830	positive regulation of isotype switching	biological_process	1	0.00311553	Glyma.13G213900	28.2564
GO:0048304	positive regulation of isotype switching to IgG isotypes	biological_process	1	0.00311553	Glyma.13G213900	28.2564
GO:2001022	positive regulation of response to DNA damage stimulus	biological_process	1	0.00311553	Glyma.13G213900	28.2564
GO:0033759	flavone synthase activity	molecular_function	1	0.00311553	Glyma.18G273200	28.2564
GO:0072661	protein targeting to plasma membrane	biological_process	1	0.00311553	Glyma.19G200500	28.2564
GO:0009543	chloroplast thylakoid lumen	cellular_component	3	0.00339268	Glyma.13G242300; Glyma.20G020600; Glyma.08G052800	7.78493
GO:0080142	regulation of salicylic acid biosynthetic process	biological_process	1	0.00339268	Glyma.08G044400	25.4308
GO:0009247	glycolipid biosynthetic process	biological_process	1	0.00339268	Glyma.03G078300	25.4308
GO:0035097	histone methyltransferase complex	cellular_component	1	0.00339268	Glyma.13G213900	25.4308
GO:0051571	positive regulation of histone H3-K4 methylation	biological_process	1	0.00339268	Glyma.13G213900	25.4308
GO:0003857	3-hydroxyacyl-CoA dehydrogenase activity	molecular_function	1	0.00339268	Glyma.06G238900	25.4308
GO:0004766	spermidine synthase activity	molecular_function	1	0.00339268	Glyma.05G034900	25.4308
GO:0090602	sieve element enucleation	biological_process	1	0.00339268	Glyma.18G043900	25.4308
GO:0090603	sieve element differentiation	biological_process	1	0.00339268	Glyma.18G043900	25.4308
GO:0003885	D-arabinono-1,4-lactone oxidase activity	molecular_function	1	0.00339268	Glyma.16G019900	25.4308
GO:0031012	extracellular matrix	cellular_component	2	0.00370528	Glyma.02G028200; Glyma.08G128100	11.3026
GO:0005354	galactose transmembrane transporter activity	molecular_function	1	0.00384397	Glyma.09G284200	23.1189
GO:0009679	hexose:proton symporter activity	molecular_function	1	0.00384397	Glyma.09G284200	23.1189
GO:0052861	glucan endo-1,3-beta-glucanase activity, C-3 substituted reducing group	molecular_function	1	0.00384397	Glyma.08G245700	23.1189
GO:0052862	glucan endo-1,4-beta-glucanase activity, C-3 substituted reducing group	molecular_function	1	0.00384397	Glyma.08G245700	23.1189
GO:0019605	butyrate metabolic process	biological_process	1	0.00384397	Glyma.06G238900	23.1189
GO:1902065	response to L-glutamate	biological_process	1	0.00429752	Glyma.15G048500	21.1923
GO:0008194	UDP-glycosyltransferase activity	molecular_function	1	0.00429752	Glyma.03G078300	21.1923
GO:0031398	positive regulation of protein ubiquitination	biological_process	1	0.00429752	Glyma.13G213900	21.1923
GO:0006612	protein targeting to membrane	biological_process	1	0.00429752	Glyma.19G200500	21.1923
GO:0010099	regulation of photomorphogenesis	biological_process	1	0.00429752	Glyma.03G170300	21.1923
GO:0030435	sporulation resulting in formation of a cellular spore	biological_process	1	0.00429752	Glyma.06G238900	21.1923
GO:0035066	positive regulation of histone acetylation	biological_process	1	0.00470395	Glyma.13G213900	19.5621
GO:0004784	superoxide dismutase activity	molecular_function	1	0.00470395	Glyma.10G193500	19.5621
GO:0033612	receptor serine/threonine kinase binding	molecular_function	1	0.00470395	Glyma.17G121800	19.5621
GO:0047292	trihydroxypterocarpan dimethylallyltransferase activity	molecular_function	1	0.00470395	Glyma.01G134600	19.5621
GO:0010148	transpiration	biological_process	1	0.00470395	Glyma.19G200500	19.5621
GO:0043495	protein anchor	molecular_function	1	0.00470395	Glyma.19G200500	19.5621
GO:0010100	negative regulation of photomorphogenesis	biological_process	1	0.00470395	Glyma.03G170300	19.5621
GO:0050897	cobalt ion binding	molecular_function	2	0.00478256	Glyma.14G174100; Glyma.14G136300	9.59652
GO:0004867	serine-type endopeptidase inhibitor activity	molecular_function	2	0.00478256	Glyma.10G184700; Glyma.08G341300	9.59652
GO:0010019	chloroplast-nucleus signaling pathway	biological_process	1	0.00531122	Glyma.14G136300	18.1648
GO:0070402	NADPH binding	molecular_function	1	0.00599385	Glyma.10G282100	16.9538
GO:0060261	positive regulation of transcription initiation from RNA polymerase II promoter	biological_process	1	0.00599385	Glyma.13G213900	16.9538
GO:0004872	receptor activity	molecular_function	2	0.00627287	Glyma.17G030200; Glyma.07G243600	8.6206
GO:0006144	purine nucleobase metabolic process	biological_process	1	0.00651616	Glyma.10G282100	15.8942
GO:0019628	urate catabolic process	biological_process	1	0.00651616	Glyma.10G282100	15.8942
GO:0001106	RNA polymerase II transcription corepressor activity	molecular_function	1	0.00651616	Glyma.03G057500	15.8942
GO:0005851	eukaryotic translation initiation factor 2B complex	cellular_component	1	0.00651616	Glyma.16G013400	15.8942
GO:0001085	RNA polymerase II transcription factor binding	molecular_function	2	0.00679936	Glyma.04G051300; Glyma.13G103900	8.20347
GO:0009620	response to fungus	biological_process	3	0.00679936	Glyma.18G273200; Glyma.19G188100; Glyma.19G200500	5.73626
GO:0045263	proton-transporting ATP synthase complex, coupling factor F(o)	cellular_component	1	0.00679936	Glyma.14G174100	14.9593
GO:0090691	formation of plant organ boundary	biological_process	1	0.00679936	Glyma.08G041500	14.9593
GO:0050734	hydroxycinnamoyltransferase activity	molecular_function	1	0.00679936	Glyma.19G096100	14.9593
GO:0102406	omega-hydroxypalmitate O-sinapoyl transferase activity	molecular_function	1	0.00679936	Glyma.19G096100	14.9593
GO:0009959	negative gravitropism	biological_process	1	0.00679936	Glyma.03G170300	14.9593
GO:0010161	red light signaling pathway	biological_process	1	0.00679936	Glyma.03G170300	14.9593
GO:0033897	ribonuclease T2 activity	molecular_function	1	0.00679936	Glyma.20G036100	14.9593
GO:0045543	gibberellin 2-beta-dioxygenase activity	molecular_function	1	0.00750137	Glyma.15G093900	14.1282
GO:0006446	regulation of translational initiation	biological_process	1	0.00750137	Glyma.16G013400	14.1282
GO:0009910	negative regulation of flower development	biological_process	2	0.00815669	Glyma.04G051300; Glyma.13G103900	7.47964
GO:0071219	cellular response to molecule of bacterial origin	biological_process	1	0.00815669	Glyma.08G044400	13.3846
GO:0045168	cell-cell signaling involved in cell fate commitment	biological_process	1	0.00815669	Glyma.17G121800	13.3846
GO:0004097	catechol oxidase activity	molecular_function	1	0.00861594	Glyma.13G242300	12.7154
GO:0046148	pigment biosynthetic process	biological_process	1	0.00861594	Glyma.13G242300	12.7154
GO:0099402	plant organ development	biological_process	1	0.00861594	Glyma.17G097200	12.7154
GO:0005179	hormone activity	molecular_function	1	0.00861594	Glyma.08G108200	12.7154
GO:0071421	manganese ion transmembrane transport	biological_process	1	0.00861594	Glyma.20G166100	12.7154
GO:0009759	indole glucosinolate biosynthetic process	biological_process	1	0.00861594	Glyma.12G218200	12.7154
GO:0051568	histone H3-K4 methylation	biological_process	1	0.00935227	Glyma.13G213900	12.1099
GO:0004366	glycerol-3-phosphate O-acyltransferase activity	molecular_function	1	0.00935227	Glyma.03G221100	12.1099
GO:0009699	phenylpropanoid biosynthetic process	biological_process	2	0.0095133	Glyma.12G030300; Glyma.01G127200	6.87318
GO:0022622	root system development	biological_process	1	0.0100296	Glyma.15G048500	11.5594
GO:0008295	spermidine biosynthetic process	biological_process	1	0.0100296	Glyma.05G034900	11.5594
GO:0006644	phospholipid metabolic process	biological_process	1	0.0107149	Glyma.07G129900	11.0569
GO:0006783	heme biosynthetic process	biological_process	1	0.0107149	Glyma.03G170300	11.0569
GO:0004540	ribonuclease activity	molecular_function	1	0.0107149	Glyma.20G036100	11.0569
GO:0019900	kinase binding	molecular_function	1	0.0111628	Glyma.15G048500	10.5962
GO:0005302	L-tyrosine transmembrane transporter activity	molecular_function	1	0.0111628	Glyma.11G252400	10.5962
GO:0015188	L-isoleucine transmembrane transporter activity	molecular_function	1	0.0111628	Glyma.11G252400	10.5962
GO:0090447	glycerol-3-phosphate 2-O-acyltransferase activity	molecular_function	1	0.0111628	Glyma.03G221100	10.5962
GO:0005384	manganese ion transmembrane transporter activity	molecular_function	1	0.0111628	Glyma.20G166100	10.5962
GO:0009625	response to insect	biological_process	1	0.0111628	Glyma.12G218200	10.5962
GO:0003700	transcription factor activity, sequence-specific DNA binding	molecular_function	22	0.0111628	Glyma.08G044400; Glyma.05G123600; Glyma.14G085500; Glyma.10G082800; Glyma.07G047900; Glyma.12G199600; Glyma.08G041500; Glyma.18G281400; Glyma.03G258200; Glyma.07G189300; Glyma.06G063700; Glyma.19G137800; Glyma.04G051300; Glyma.20G150300; Glyma.13G103900; Glyma.03G170300; Glyma.18G043900; Glyma.05G234500; Glyma.08G059900; Glyma.12G218200; Glyma.11G182000; Glyma.02G258300	1.72465
GO:0008308	voltage-gated anion channel activity	molecular_function	1	0.0111628	Glyma.04G174300	10.1723
GO:0016602	CCAAT-binding factor complex	cellular_component	1	0.0111628	Glyma.10G082800	10.1723
GO:0047196	long-chain-alcohol O-fatty-acyltransferase activity	molecular_function	1	0.0111628	Glyma.06G291300	10.1723
GO:0103095	wax ester synthase activity	molecular_function	1	0.0111628	Glyma.06G291300	10.1723
GO:0052325	cell wall pectin biosynthetic process	biological_process	1	0.0111628	Glyma.19G096100	10.1723
GO:0000701	purine-specific mismatch base pair DNA N-glycosylase activity	molecular_function	1	0.0111628	Glyma.14G097200	10.1723
GO:0017065	single-strand selective uracil DNA N-glycosylase activity	molecular_function	1	0.0111628	Glyma.14G097200	10.1723
GO:0043733	DNA-3-methylbase glycosylase activity	molecular_function	1	0.0111628	Glyma.14G097200	10.1723
GO:0070635	nicotinamide riboside hydrolase activity	molecular_function	1	0.0111628	Glyma.14G097200	10.1723
GO:0070636	nicotinic acid riboside hydrolase activity	molecular_function	1	0.0111628	Glyma.14G097200	10.1723
GO:0070694	deoxyribonucleoside 5'-monophosphate N-glycosidase activity	molecular_function	1	0.0111628	Glyma.14G097200	10.1723
GO:0000329	fungal-type vacuole membrane	cellular_component	1	0.0117566	Glyma.11G252400	9.78107
GO:0016998	cell wall macromolecule catabolic process	biological_process	1	0.0117566	Glyma.02G042500	9.78107
GO:0032973	amino acid export	biological_process	1	0.0117566	Glyma.04G250900	9.78107
GO:0043069	negative regulation of programmed cell death	biological_process	1	0.0117566	Glyma.17G146500	9.78107
GO:0004144	diacylglycerol O-acyltransferase activity	molecular_function	1	0.0125063	Glyma.06G291300	9.4188
GO:0016799	hydrolase activity, hydrolyzing N-glycosyl compounds	molecular_function	1	0.0125063	Glyma.14G097200	9.4188
GO:0080167	response to karrikin	biological_process	3	0.0131846	Glyma.03G135400; Glyma.19G076800; Glyma.18G152600	4.3103
GO:0000324	fungal-type vacuole	cellular_component	1	0.0131865	Glyma.11G252400	9.08242
GO:0006880	intracellular sequestering of iron ion	biological_process	1	0.0131865	Glyma.20G166100	9.08242
GO:0016614	oxidoreductase activity, acting on CH-OH group of donors	molecular_function	2	0.0135673	Glyma.08G080200; Glyma.06G321600	5.58918
GO:0000159	protein phosphatase type 2A complex	cellular_component	1	0.0139557	Glyma.10G283500	8.76923
GO:0005667	transcription factor complex	cellular_component	2	0.0142363	Glyma.04G051300; Glyma.13G103900	5.46898
GO:0010449	root meristem growth	biological_process	1	0.0146479	Glyma.15G048500	8.47692
GO:0015116	sulfate transmembrane transporter activity	molecular_function	1	0.0146479	Glyma.13G043300	8.47692
GO:0004860	protein kinase inhibitor activity	molecular_function	1	0.0151666	Glyma.18G143300	8.20347
GO:0015824	proline transport	biological_process	1	0.0151666	Glyma.11G252400	8.20347
GO:0010048	vernalization response	biological_process	1	0.0151666	Glyma.16G046700	8.20347
GO:0008061	chitin binding	molecular_function	1	0.0151666	Glyma.02G042500	8.20347
GO:0030026	cellular manganese ion homeostasis	biological_process	1	0.0151666	Glyma.20G166100	8.20347
GO:0046930	pore complex	cellular_component	1	0.0157716	Glyma.04G174300	7.94712
GO:0019888	protein phosphatase regulator activity	molecular_function	1	0.0157716	Glyma.10G283500	7.94712
GO:0009814	defense response, incompatible interaction	biological_process	1	0.0157716	Glyma.07G047900	7.94712
GO:0005381	iron ion transmembrane transporter activity	molecular_function	1	0.0157716	Glyma.20G166100	7.94712
GO:0015288	porin activity	molecular_function	1	0.0162861	Glyma.04G174300	7.70629
GO:0080144	amino acid homeostasis	biological_process	1	0.0162861	Glyma.04G250900	7.70629
GO:0043066	negative regulation of apoptotic process	biological_process	1	0.0162861	Glyma.17G146500	7.70629
GO:0006303	double-strand break repair via nonhomologous end joining	biological_process	1	0.0162861	Glyma.13G213900	7.70629
GO:0019853	L-ascorbic acid biosynthetic process	biological_process	1	0.0162861	Glyma.16G019900	7.70629
GO:0016363	nuclear matrix	cellular_component	1	0.017072	Glyma.13G213900	7.47964
GO:0016311	dephosphorylation	biological_process	1	0.017072	Glyma.03G221100	7.47964
GO:0015186	L-glutamine transmembrane transporter activity	molecular_function	1	0.0175826	Glyma.11G252400	7.26593
GO:0004575	sucrose alpha-glucosidase activity	molecular_function	1	0.0175826	Glyma.15G024600	7.26593
GO:0015992	proton transport	biological_process	1	0.0175826	Glyma.14G174100	7.26593
GO:0009682	induced systemic resistance	biological_process	1	0.0175826	Glyma.12G218200	7.26593
GO:0052544	defense response by callose deposition in cell wall	biological_process	1	0.0175826	Glyma.12G218200	7.26593
GO:0015171	amino acid transmembrane transporter activity	molecular_function	2	0.0197108	Glyma.04G250900; Glyma.19G076800	4.62378
GO:0055114	oxidation-reduction process	biological_process	4	0.0207858	Glyma.10G282100; Glyma.20G020600; Glyma.13G068600; Glyma.08G128100	3.08252
GO:0010212	response to ionizing radiation	biological_process	1	0.0212246	Glyma.13G213900	6.52071
GO:0005578	proteinaceous extracellular matrix	cellular_component	1	0.0212246	Glyma.08G128100	6.52071
GO:0005528	FK506 binding	molecular_function	1	0.022056	Glyma.08G052800	6.35769
GO:0009691	cytokinin biosynthetic process	biological_process	1	0.022056	Glyma.14G097200	6.35769
GO:0010072	primary shoot apical meristem specification	biological_process	1	0.0227774	Glyma.08G041500	6.20263
GO:0008271	secondary active sulfate transmembrane transporter activity	molecular_function	1	0.0227774	Glyma.13G043300	6.20263
GO:0016024	CDP-diacylglycerol biosynthetic process	biological_process	1	0.0227774	Glyma.03G221100	6.20263
GO:0009734	auxin-activated signaling pathway	biological_process	6	0.0236441	Glyma.17G142100; Glyma.17G256700; Glyma.15G251500; Glyma.06G282100; Glyma.12G086900; Glyma.06G281800	2.44919
GO:0048653	anther development	biological_process	1	0.0246366	Glyma.08G128100	5.91413
GO:0004650	polygalacturonase activity	molecular_function	2	0.0246366	Glyma.09G132100; Glyma.10G016900	4.16898
GO:0045335	phagocytic vesicle	cellular_component	1	0.0255602	Glyma.14G199600	5.77972
GO:0019432	triglyceride biosynthetic process	biological_process	1	0.0265494	Glyma.06G291300	5.65128
GO:0009611	response to wounding	biological_process	4	0.0265949	Glyma.15G048500; Glyma.18G293300; Glyma.10G184700; Glyma.20G036100	2.84939
GO:0035556	intracellular signal transduction	biological_process	4	0.0272822	Glyma.03G204100; Glyma.03G036900; Glyma.14G016400; Glyma.12G086900	2.82564
GO:1900426	positive regulation of defense response to bacterium	biological_process	1	0.0272822	Glyma.08G044400	5.52843
GO:0015238	drug transmembrane transporter activity	molecular_function	2	0.0287832	Glyma.18G293300; Glyma.04G102100	3.88256
GO:0010468	regulation of gene expression	biological_process	2	0.0287832	Glyma.04G051300; Glyma.13G103900	3.88256
GO:0004568	chitinase activity	molecular_function	1	0.0291576	Glyma.02G042500	5.29808
GO:0071949	FAD binding	molecular_function	1	0.0297515	Glyma.10G282100	5.18995
GO:0006032	chitin catabolic process	biological_process	1	0.0297515	Glyma.02G042500	5.18995
GO:0018107	peptidyl-threonine phosphorylation	biological_process	1	0.0297515	Glyma.03G036900	5.18995
GO:0009718	anthocyanin-containing compound biosynthetic process	biological_process	1	0.0297515	Glyma.20G036100	5.18995
GO:0001228	transcriptional activator activity, RNA polymerase II transcription regulatory region sequence-specific binding	molecular_function	2	0.0302948	Glyma.04G051300; Glyma.13G103900	3.76752
GO:0051119	sugar transmembrane transporter activity	molecular_function	1	0.0304638	Glyma.14G160100	5.08615
GO:0007267	cell-cell signaling	biological_process	1	0.0304638	Glyma.08G108200	5.08615
GO:0006887	exocytosis	biological_process	2	0.0304638	Glyma.14G199600; Glyma.19G200500	3.73982
GO:0050660	flavin adenine dinucleotide binding	molecular_function	3	0.0306508	Glyma.08G080200; Glyma.06G321600; Glyma.16G019900	3.0763
GO:0030245	cellulose catabolic process	biological_process	1	0.0312127	Glyma.06G323100	4.98643
GO:0007165	signal transduction	biological_process	4	0.0324169	Glyma.10G283500; Glyma.06G264400; Glyma.13G028100; Glyma.06G259100	2.65596
GO:0010345	suberin biosynthetic process	biological_process	1	0.033259	Glyma.19G096100	4.79826
GO:0010223	secondary shoot formation	biological_process	1	0.0341413	Glyma.08G041500	4.7094
GO:0048278	vesicle docking	biological_process	1	0.0341413	Glyma.19G200500	4.7094
GO:0008810	cellulase activity	molecular_function	1	0.0351818	Glyma.06G323100	4.62378
GO:0009055	electron carrier activity	molecular_function	3	0.0358696	Glyma.19G054600; Glyma.20G020600; Glyma.08G128100	2.90085
GO:0006855	drug transmembrane transport	biological_process	2	0.0358696	Glyma.18G293300; Glyma.04G102100	3.45997
GO:0016126	sterol biosynthetic process	biological_process	1	0.0359111	Glyma.12G009300	4.54121
GO:0009504	cell plate	cellular_component	1	0.0367981	Glyma.19G200500	4.46154
GO:0031348	negative regulation of defense response	biological_process	1	0.0367981	Glyma.19G200500	4.46154
GO:0070417	cellular response to cold	biological_process	1	0.0378502	Glyma.07G047900	4.38462
GO:0000741	karyogamy	biological_process	1	0.0387419	Glyma.10G276600	4.3103
GO:0005085	guanyl-nucleotide exchange factor activity	molecular_function	1	0.0387419	Glyma.16G013400	4.3103
GO:0018105	peptidyl-serine phosphorylation	biological_process	2	0.0399216	Glyma.03G204100; Glyma.03G036900	3.28139
GO:0010540	basipetal auxin transport	biological_process	1	0.0408739	Glyma.12G086900	4.16898
GO:0009931	calcium-dependent protein serine/threonine kinase activity	molecular_function	1	0.0419499	Glyma.03G204100	4.10174
GO:0005516	calmodulin binding	molecular_function	2	0.0424921	Glyma.14G085500; Glyma.03G204100	3.17885
GO:0000272	polysaccharide catabolic process	biological_process	1	0.0424921	Glyma.02G042500	4.03663
GO:0004683	calmodulin-dependent protein kinase activity	molecular_function	1	0.0424921	Glyma.03G204100	4.03663
GO:0008137	NADH dehydrogenase (ubiquinone) activity	molecular_function	1	0.0424921	Glyma.13G068600	4.03663
GO:0007034	vacuolar transport	biological_process	1	0.0448384	Glyma.11G252400	3.91243
GO:0006869	lipid transport	biological_process	2	0.0467385	Glyma.U001700; Glyma.20G146800	3.0456
GO:0048046	apoplast	cellular_component	6	0.0475211	Glyma.12G030300; Glyma.17G121800; Glyma.01G127200; Glyma.09G198900; Glyma.08G108200; Glyma.08G128100	2.03718
GO:0009631	cold acclimation	biological_process	1	0.0492413	Glyma.15G048500	3.68562
GO:0010143	cutin biosynthetic process	biological_process	1	0.0492413	Glyma.03G221100	3.68562

## Sheet: Table S2-2
Table S2-2 Gene Ontology functional classification of differentially expressed genes between THA vs CHA.
id	term	category	ListHits	P value_adjusted	Gene	Enrichment_score
GO:0072732	cellular response to calcium ion starvation	biological_process	1	0	Glyma.10G016700	79.75
GO:0008917	lipopolysaccharide N-acetylglucosaminyltransferase activity	molecular_function	1	0	Glyma.16G106900	79.75
GO:0009312	oligosaccharide biosynthetic process	biological_process	1	0	Glyma.19G217700	79.75
GO:0033532	stachyose biosynthetic process	biological_process	1	0	Glyma.19G217700	79.75
GO:0047268	galactinol-raffinose galactosyltransferase activity	molecular_function	1	0	Glyma.19G217700	79.75
GO:0012502	induction of programmed cell death	biological_process	3	0	Glyma.18G186200; Glyma.16G030000; Glyma.07G061500	79.75
GO:0004867	serine-type endopeptidase inhibitor activity	molecular_function	10	5.9074e-09	Glyma.18G231500; Glyma.20G205800; Glyma.12G234800; Glyma.08G235300; Glyma.08G235400; Glyma.08G341400; Glyma.20G205700; Glyma.10G184700; Glyma.10G184600; Glyma.08G341300	15.0472
GO:0009734	auxin-activated signaling pathway	biological_process	28	2.07282e-07	Glyma.08G137100; Glyma.06G282200; Glyma.06G282000; Glyma.06G282900; Glyma.12G035700; Glyma.10G192900; Glyma.04G006500; Glyma.15G251700; Glyma.01G210500; Glyma.01G167000; Glyma.11G076200; Glyma.06G282800; Glyma.06G281200; Glyma.12G035300; Glyma.12G035800; Glyma.09G221100; Glyma.12G127000; Glyma.06G278700; Glyma.09G222200; Glyma.06G280800; Glyma.06G282100; Glyma.06G280300; Glyma.06G282600; Glyma.10…	3.58427
GO:0015066	alpha-amylase inhibitor activity	molecular_function	3	2.20971e-06	Glyma.12G234800; Glyma.08G235300; Glyma.08G235400	59.8125
GO:0009835	fruit ripening	biological_process	8	2.75602e-05	Glyma.17G125400; Glyma.10G103200; Glyma.07G264200; Glyma.01G196100; Glyma.10G088900; Glyma.02G183000; Glyma.16G032200; Glyma.15G275400	8.73973
GO:0009607	response to biotic stimulus	biological_process	9	3.3799e-05	Glyma.15G062400; Glyma.17G030100; Glyma.15G062300; Glyma.17G030200; Glyma.09G102400; Glyma.11G025600; Glyma.15G274100; Glyma.07G243900; Glyma.13G094200	7.32398
GO:0010508	positive regulation of autophagy	biological_process	4	3.75652e-05	Glyma.18G186200; Glyma.16G030000; Glyma.07G061500; Glyma.09G280200	22.7857
GO:0032973	amino acid export	biological_process	5	4.38907e-05	Glyma.13G081000; Glyma.14G148100; Glyma.13G081100; Glyma.06G112100; Glyma.14G148300	15.3365
GO:0050113	inositol oxygenase activity	molecular_function	3	4.82504e-05	Glyma.07G013900; Glyma.01G005100; Glyma.08G199300	34.1786
GO:0019310	inositol catabolic process	biological_process	3	8.91729e-05	Glyma.07G013900; Glyma.01G005100; Glyma.08G199300	29.9062
GO:0034639	L-amino acid efflux transmembrane transporter activity	molecular_function	2	9.97744e-05	Glyma.13G081000; Glyma.14G148300	53.1667
GO:0080144	amino acid homeostasis	biological_process	5	0.000149902	Glyma.13G081000; Glyma.14G148100; Glyma.13G081100; Glyma.06G112100; Glyma.14G148300	12.0833
GO:0043090	amino acid import	biological_process	5	0.00024118	Glyma.13G081000; Glyma.14G148100; Glyma.13G081100; Glyma.06G112100; Glyma.14G148300	11.0764
GO:0009817	defense response to fungus, incompatible interaction	biological_process	6	0.000345815	Glyma.01G217700; Glyma.18G186200; Glyma.12G171300; Glyma.01G217600; Glyma.16G030000; Glyma.07G061500	8.25
GO:0000272	polysaccharide catabolic process	biological_process	6	0.000572818	Glyma.01G160100; Glyma.02G042500; Glyma.12G156600; Glyma.20G164700; Glyma.15G206800; Glyma.13G087500	7.59524
GO:0006952	defense response	biological_process	28	0.000739501	Glyma.11G095100; Glyma.15G208700; Glyma.15G062400; Glyma.17G030100; Glyma.15G062300; Glyma.11G055100; Glyma.04G143000; Glyma.01G160100; Glyma.02G195300; Glyma.01G129100; Glyma.17G030200; Glyma.06G104900; Glyma.02G042500; Glyma.03G016400; Glyma.09G102400; Glyma.12G164900; Glyma.01G035800; Glyma.16G038600; Glyma.13G298800; Glyma.11G025600; Glyma.15G274100; Glyma.02G239100; Glyma.20G065500; Glyma.07…	2.29496
GO:0004568	chitinase activity	molecular_function	5	0.00109491	Glyma.01G160100; Glyma.02G042500; Glyma.12G156600; Glyma.20G164700; Glyma.15G206800	8.30729
GO:0006032	chitin catabolic process	biological_process	5	0.00118089	Glyma.01G160100; Glyma.02G042500; Glyma.12G156600; Glyma.20G164700; Glyma.15G206800	8.13776
GO:1901683	arsenate ion transmembrane transporter activity	molecular_function	2	0.00124167	Glyma.19G164300; Glyma.13G123200	26.5833
GO:0006799	polyphosphate biosynthetic process	biological_process	2	0.00124167	Glyma.10G004800; Glyma.02G003700	26.5833
GO:0070370	cellular heat acclimation	biological_process	3	0.00203572	Glyma.05G149900; Glyma.08G106700; Glyma.09G280200	13.2917
GO:1901684	arsenate ion transmembrane transport	biological_process	2	0.00280309	Glyma.19G164300; Glyma.13G123200	19.9375
GO:0004514	nicotinate-nucleotide diphosphorylase (carboxylating) activity	molecular_function	2	0.00280309	Glyma.01G187500; Glyma.07G165500	19.9375
GO:0000822	inositol hexakisphosphate binding	molecular_function	2	0.00280309	Glyma.10G004800; Glyma.02G003700	19.9375
GO:0015114	phosphate ion transmembrane transporter activity	molecular_function	2	0.00280309	Glyma.10G004800; Glyma.02G003700	19.9375
GO:0042542	response to hydrogen peroxide	biological_process	6	0.00280309	Glyma.19G227300; Glyma.18G186200; Glyma.19G219100; Glyma.16G030000; Glyma.01G238600; Glyma.07G061500	5.56395
GO:0009644	response to high light intensity	biological_process	6	0.0029216	Glyma.02G046700; Glyma.18G186200; Glyma.19G219100; Glyma.16G030000; Glyma.01G238600; Glyma.07G061500	5.5
GO:0015293	symporter activity	molecular_function	9	0.00297363	Glyma.11G107000; Glyma.20G174200; Glyma.16G109100; Glyma.01G210500; Glyma.19G164300; Glyma.04G088200; Glyma.05G029900; Glyma.06G106100; Glyma.13G123200	3.83824
GO:0010597	green leaf volatile biosynthetic process	biological_process	2	0.00297363	Glyma.20G053700; Glyma.13G030300	17.7222
GO:0008465	glycerate dehydrogenase activity	molecular_function	1	0.00297363	Glyma.10G281400	39.875
GO:0006703	estrogen biosynthetic process	biological_process	1	0.00297363	Glyma.11G237100	39.875
GO:0090084	negative regulation of inclusion body assembly	biological_process	1	0.00297363	Glyma.20G013600	39.875
GO:0009244	lipopolysaccharide core region biosynthetic process	biological_process	1	0.00297363	Glyma.16G106900	39.875
GO:0004635	phosphoribosyl-AMP cyclohydrolase activity	molecular_function	1	0.00297363	Glyma.11G241900	39.875
GO:0004636	phosphoribosyl-ATP diphosphatase activity	molecular_function	1	0.00297363	Glyma.11G241900	39.875
GO:0015690	aluminum cation transport	biological_process	1	0.00297363	Glyma.06G220800	39.875
GO:0008843	endochitinase activity	molecular_function	1	0.00297363	Glyma.15G206800	39.875
GO:0009090	homoserine biosynthetic process	biological_process	1	0.00297363	Glyma.18G002900	39.875
GO:0048016	inositol phosphate-mediated signaling	biological_process	2	0.00407739	Glyma.10G004800; Glyma.02G003700	15.95
GO:0031012	extracellular matrix	cellular_component	4	0.00440051	Glyma.11G033400; Glyma.02G028300; Glyma.02G028800; Glyma.01G037200	7.08889
GO:0009753	response to jasmonic acid	biological_process	10	0.00440051	Glyma.14G077900; Glyma.06G300200; Glyma.04G113300; Glyma.11G158900; Glyma.07G141100; Glyma.13G280000; Glyma.11G142900; Glyma.01G037200; Glyma.13G282100; Glyma.12G218200	3.32292
GO:0061077	chaperone-mediated protein folding	biological_process	6	0.00497614	Glyma.09G131500; Glyma.08G180300; Glyma.20G013600; Glyma.16G178800; Glyma.05G149900; Glyma.08G106700	4.73762
GO:0016998	cell wall macromolecule catabolic process	biological_process	3	0.00497614	Glyma.01G160100; Glyma.02G042500; Glyma.12G178000	9.20192
GO:0045486	naringenin 3-dioxygenase activity	molecular_function	2	0.00498749	Glyma.02G136200; Glyma.01G166200	14.5
GO:0042128	nitrate assimilation	biological_process	5	0.00500533	Glyma.13G084000; Glyma.01G210500; Glyma.02G015800; Glyma.05G029900; Glyma.08G284000	5.24671
GO:0006612	protein targeting to membrane	biological_process	2	0.00500533	Glyma.02G195300; Glyma.12G171500	13.2917
GO:0048317	seed morphogenesis	biological_process	2	0.00500533	Glyma.13G286100; Glyma.13G280000	13.2917
GO:0043530	adenosine 5'-monophosphoramidase activity	molecular_function	1	0.00500533	Glyma.18G049000	26.5833
GO:0047710	bis(5'-adenosyl)-triphosphatase activity	molecular_function	1	0.00500533	Glyma.18G049000	26.5833
GO:0007204	positive regulation of cytosolic calcium ion concentration	biological_process	1	0.00500533	Glyma.19G166300	26.5833
GO:0030834	regulation of actin filament depolymerization	biological_process	1	0.00500533	Glyma.19G166300	26.5833
GO:0050848	regulation of calcium-mediated signaling	biological_process	1	0.00500533	Glyma.19G166300	26.5833
GO:0050850	positive regulation of calcium-mediated signaling	biological_process	1	0.00500533	Glyma.19G166300	26.5833
GO:0033611	oxalate catabolic process	biological_process	1	0.00500533	Glyma.11G198300	26.5833
GO:0050203	oxalate-CoA ligase activity	molecular_function	1	0.00500533	Glyma.11G198300	26.5833
GO:0010334	sesquiterpene synthase activity	molecular_function	1	0.00500533	Glyma.13G321100	26.5833
GO:0051762	sesquiterpene biosynthetic process	biological_process	1	0.00500533	Glyma.13G321100	26.5833
GO:0010054	trichoblast differentiation	biological_process	1	0.00500533	Glyma.10G016700	26.5833
GO:0004303	estradiol 17-beta-dehydrogenase activity	molecular_function	1	0.00500533	Glyma.11G237100	26.5833
GO:0004745	retinol dehydrogenase activity	molecular_function	1	0.00500533	Glyma.11G237100	26.5833
GO:0050896	response to stimulus	biological_process	1	0.00500533	Glyma.11G237100	26.5833
GO:0052650	NADP-retinol dehydrogenase activity	molecular_function	1	0.00500533	Glyma.11G237100	26.5833
GO:0005746	mitochondrial respiratory chain	cellular_component	1	0.00500533	Glyma.03G219600	26.5833
GO:0006337	nucleosome disassembly	biological_process	1	0.00500533	Glyma.09G159500	26.5833
GO:0031542	positive regulation of anthocyanin biosynthetic process	biological_process	1	0.00500533	Glyma.03G009500	26.5833
GO:0033772	flavonoid 3',5'-hydroxylase activity	molecular_function	1	0.00500533	Glyma.13G072100	26.5833
GO:0033771	licodione synthase activity	molecular_function	1	0.00500533	Glyma.12G067000	26.5833
GO:0036033	mediator complex binding	molecular_function	1	0.00500533	Glyma.02G136700	26.5833
GO:0043039	tRNA aminoacylation	biological_process	1	0.00500533	Glyma.19G138800	26.5833
GO:0034213	quinolinate catabolic process	biological_process	1	0.00500533	Glyma.07G165500	26.5833
GO:0015671	oxygen transport	biological_process	1	0.00500533	Glyma.04G079200	26.5833
GO:0042349	guiding stereospecific synthesis activity	molecular_function	4	0.00513684	Glyma.03G147700; Glyma.03G147900; Glyma.03G044900; Glyma.12G030300	6.13462
GO:0009816	defense response to bacterium, incompatible interaction	biological_process	6	0.00568734	Glyma.01G217700; Glyma.09G131500; Glyma.16G178800; Glyma.01G217600; Glyma.11G245900; Glyma.15G232200	4.27232
GO:0008061	chitin binding	molecular_function	3	0.00605626	Glyma.01G160100; Glyma.02G042500; Glyma.15G206800	7.71774
GO:0033926	glycopeptide alpha-N-acetylgalactosaminidase activity	molecular_function	2	0.00642754	Glyma.19G227300; Glyma.03G230400	11.3929
GO:0009435	NAD biosynthetic process	biological_process	2	0.00642754	Glyma.01G187500; Glyma.07G165500	11.3929
GO:0009611	response to wounding	biological_process	12	0.00642754	Glyma.20G205800; Glyma.06G155100; Glyma.16G059300; Glyma.08G070700; Glyma.08G197300; Glyma.11G171600; Glyma.16G057100; Glyma.20G065500; Glyma.20G205700; Glyma.10G184700; Glyma.10G184600; Glyma.05G001700	2.68067
GO:0009693	ethylene biosynthetic process	biological_process	4	0.00725465	Glyma.14G049500; Glyma.07G264200; Glyma.01G196100; Glyma.16G032200	5.59649
GO:0019853	L-ascorbic acid biosynthetic process	biological_process	3	0.00725465	Glyma.07G013900; Glyma.01G005100; Glyma.08G199300	7.25
GO:0009686	gibberellin biosynthetic process	biological_process	5	0.00725465	Glyma.10G010700; Glyma.08G042100; Glyma.04G211100; Glyma.11G104800; Glyma.05G234600	4.63663
GO:0085030	mutualism	biological_process	2	0.00725465	Glyma.16G039300; Glyma.17G188200	10.6333
GO:2000899	xyloglucan catabolic process	biological_process	2	0.00725465	Glyma.16G039300; Glyma.17G188200	10.6333
GO:0033473	indoleacetic acid conjugate metabolic process	biological_process	1	0.00725465	Glyma.02G219600	19.9375
GO:0000064	L-ornithine transmembrane transporter activity	molecular_function	1	0.00725465	Glyma.08G205800	19.9375
GO:0043091	L-arginine import	biological_process	1	0.00725465	Glyma.08G205800	19.9375
GO:0045848	positive regulation of nitrogen utilization	biological_process	1	0.00725465	Glyma.08G194100	19.9375
GO:0004333	fumarate hydratase activity	molecular_function	1	0.00725465	Glyma.02G015800	19.9375
GO:0006106	fumarate metabolic process	biological_process	1	0.00725465	Glyma.02G015800	19.9375
GO:0045239	tricarboxylic acid cycle enzyme complex	cellular_component	1	0.00725465	Glyma.02G015800	19.9375
GO:0080139	borate efflux transmembrane transporter activity	molecular_function	1	0.00725465	Glyma.04G069500	19.9375
GO:0010945	CoA pyrophosphatase activity	molecular_function	1	0.00725465	Glyma.07G204200	19.9375
GO:0046208	spermine catabolic process	biological_process	1	0.00725465	Glyma.02G018800	19.9375
GO:0050358	tropinone reductase activity	molecular_function	1	0.00725465	Glyma.12G059200	19.9375
GO:0048480	stigma development	biological_process	1	0.00725465	Glyma.16G057100	19.9375
GO:0052694	jasmonoyl-isoleucine-12-hydroxylase activity	molecular_function	1	0.00725465	Glyma.16G057100	19.9375
GO:0004512	inositol-3-phosphate synthase activity	molecular_function	1	0.00725465	Glyma.08G138200	19.9375
GO:0006437	tyrosyl-tRNA aminoacylation	biological_process	1	0.00725465	Glyma.19G138800	19.9375
GO:0046522	S-methyl-5-thioribose kinase activity	molecular_function	1	0.00725465	Glyma.01G244200	19.9375
GO:0005034	osmosensor activity	molecular_function	1	0.00725465	Glyma.11G078300	19.9375
GO:0004575	sucrose alpha-glucosidase activity	molecular_function	3	0.00728879	Glyma.19G227300; Glyma.15G024600; Glyma.03G230400	6.83571
GO:0004022	alcohol dehydrogenase (NAD) activity	molecular_function	3	0.00892917	Glyma.01G116700; Glyma.13G035200; Glyma.12G015400	6.46622
GO:0005315	inorganic phosphate transmembrane transporter activity	molecular_function	3	0.00974241	Glyma.19G164300; Glyma.13G206700; Glyma.13G123200	6.29605
GO:0016847	1-aminocyclopropane-1-carboxylate synthase activity	molecular_function	2	0.00974241	Glyma.01G196100; Glyma.16G032200	8.86111
GO:0006970	response to osmotic stress	biological_process	8	0.00974241	Glyma.08G137100; Glyma.07G052100; Glyma.14G171800; Glyma.17G155000; Glyma.08G194100; Glyma.01G002300; Glyma.11G078300; Glyma.09G280200	3.0237
GO:0009651	response to salt stress	biological_process	20	0.00974241	Glyma.01G217700; Glyma.14G077900; Glyma.02G046700; Glyma.08G070700; Glyma.10G276800; Glyma.14G171800; Glyma.06G300200; Glyma.02G015800; Glyma.01G002300; Glyma.04G199000; Glyma.16G183700; Glyma.19G219100; Glyma.01G217600; Glyma.18G254200; Glyma.05G124900; Glyma.01G037200; Glyma.13G282100; Glyma.14G126500; Glyma.09G280200; Glyma.12G218200	1.97646
GO:0003840	gamma-glutamyltransferase activity	molecular_function	1	0.00974241	Glyma.11G236100	15.95
GO:0036374	glutathione hydrolase activity	molecular_function	1	0.00974241	Glyma.11G236100	15.95
GO:0009703	nitrate reductase (NADH) activity	molecular_function	1	0.00974241	Glyma.13G084000	15.95
GO:0005513	detection of calcium ion	biological_process	1	0.00974241	Glyma.10G161900	15.95
GO:0010055	atrichoblast differentiation	biological_process	1	0.00974241	Glyma.16G054400	15.95
GO:0032107	regulation of response to nutrient levels	biological_process	1	0.00974241	Glyma.16G054400	15.95
GO:0030410	nicotianamine synthase activity	molecular_function	1	0.00974241	Glyma.03G231200	15.95
GO:0030418	nicotianamine biosynthetic process	biological_process	1	0.00974241	Glyma.03G231200	15.95
GO:0004516	nicotinate phosphoribosyltransferase activity	molecular_function	1	0.00974241	Glyma.01G187500	15.95
GO:0019358	nicotinate nucleotide salvage	biological_process	1	0.00974241	Glyma.01G187500	15.95
GO:0050356	tropine dehydrogenase activity	molecular_function	1	0.00974241	Glyma.12G059200	15.95
GO:0050392	vicianin beta-glucosidase activity	molecular_function	1	0.00974241	Glyma.08G150500	15.95
GO:1901430	positive regulation of syringal lignin biosynthetic process	biological_process	1	0.00974241	Glyma.04G220600	15.95
GO:0005522	profilin binding	molecular_function	1	0.00974241	Glyma.01G037600	15.95
GO:0005911	cell-cell junction	cellular_component	1	0.00974241	Glyma.01G037600	15.95
GO:0000024	maltose biosynthetic process	biological_process	1	0.00974241	Glyma.11G039400	15.95
GO:0034004	germacradienol synthase activity	molecular_function	1	0.00974241	Glyma.12G138600	15.95
GO:0052577	germacrene-D synthase activity	molecular_function	1	0.00974241	Glyma.12G138600	15.95
GO:0010038	response to metal ion	biological_process	3	0.00985707	Glyma.07G140700; Glyma.07G139700; Glyma.07G139800	5.98125
GO:0008515	sucrose transmembrane transporter activity	molecular_function	2	0.0101687	Glyma.04G198400; Glyma.20G174200	8.39474
GO:0016099	monoterpenoid biosynthetic process	biological_process	2	0.0101687	Glyma.18G223000; Glyma.U000100	8.39474
GO:0005506	iron ion binding	molecular_function	16	0.0112869	Glyma.17G125400; Glyma.07G220400; Glyma.09G186200; Glyma.08G140600; Glyma.13G072100; Glyma.07G013900; Glyma.01G005100; Glyma.12G067000; Glyma.16G057100; Glyma.11G232600; Glyma.08G199300; Glyma.11G051800; Glyma.18G223000; Glyma.16G076600; Glyma.U000100; Glyma.20G006900	2.11258
GO:0020037	heme binding	molecular_function	19	0.0114167	Glyma.17G036200; Glyma.09G277900; Glyma.17G125400; Glyma.07G220400; Glyma.13G084000; Glyma.09G186200; Glyma.08G140600; Glyma.13G072100; Glyma.12G067000; Glyma.16G057100; Glyma.04G220600; Glyma.18G211000; Glyma.11G051800; Glyma.18G223000; Glyma.16G076600; Glyma.U000100; Glyma.20G006900; Glyma.09G277800; Glyma.04G079200	1.97555
GO:0004097	catechol oxidase activity	molecular_function	2	0.0114167	Glyma.13G242300; Glyma.15G071200	7.975
GO:0046148	pigment biosynthetic process	biological_process	2	0.0114167	Glyma.13G242300; Glyma.15G071200	7.975
GO:0009759	indole glucosinolate biosynthetic process	biological_process	2	0.0114167	Glyma.13G282100; Glyma.12G218200	7.975
GO:0009867	jasmonic acid mediated signaling pathway	biological_process	5	0.0114964	Glyma.06G155100; Glyma.04G218700; Glyma.03G009500; Glyma.20G065500; Glyma.10G186800	3.87136
GO:0030570	pectate lyase activity	molecular_function	3	0.0115939	Glyma.08G356800; Glyma.19G053800; Glyma.04G173900	5.56395
GO:0004364	glutathione transferase activity	molecular_function	6	0.0115939	Glyma.10G192900; Glyma.15G251700; Glyma.07G140700; Glyma.07G139700; Glyma.07G139800; Glyma.11G198500	3.39362
GO:0016165	linoleate 13S-lipoxygenase activity	molecular_function	2	0.0115939	Glyma.20G053700; Glyma.13G030300	7.59524
GO:0006826	iron ion transport	biological_process	2	0.0115939	Glyma.11G232600; Glyma.16G060200	7.59524
GO:0009408	response to heat	biological_process	10	0.0115939	Glyma.07G140700; Glyma.07G139700; Glyma.02G244300; Glyma.07G139800; Glyma.18G186200; Glyma.19G219100; Glyma.16G030000; Glyma.01G238600; Glyma.07G061500; Glyma.09G280200	2.53981
GO:0031418	L-ascorbic acid binding	molecular_function	4	0.0115939	Glyma.02G136200; Glyma.14G049500; Glyma.07G264200; Glyma.01G166200	4.36986
GO:0043813	phosphatidylinositol-3,5-bisphosphate 5-phosphatase activity	molecular_function	1	0.0115939	Glyma.14G077900	13.2917
GO:0072660	maintenance of protein location in plasma membrane	biological_process	1	0.0115939	Glyma.02G195300	13.2917
GO:0032556	pyrimidine deoxyribonucleotide binding	molecular_function	1	0.0115939	Glyma.05G023900	13.2917
GO:0015172	acidic amino acid transmembrane transporter activity	molecular_function	1	0.0115939	Glyma.04G088200	13.2917
GO:0015827	tryptophan transport	biological_process	1	0.0115939	Glyma.04G088200	13.2917
GO:0090448	glucosinolate:proton symporter activity	molecular_function	1	0.0115939	Glyma.05G030400	13.2917
GO:0090449	phloem glucosinolate loading	biological_process	1	0.0115939	Glyma.05G030400	13.2917
GO:1901349	glucosinolate transport	biological_process	1	0.0115939	Glyma.05G030400	13.2917
GO:0006104	succinyl-CoA metabolic process	biological_process	1	0.0115939	Glyma.07G204200	13.2917
GO:0015853	adenine transport	biological_process	1	0.0115939	Glyma.09G276800	13.2917
GO:0015854	guanine transport	biological_process	1	0.0115939	Glyma.09G276800	13.2917
GO:0016052	carbohydrate catabolic process	biological_process	1	0.0115939	Glyma.08G150500	13.2917
GO:0010112	regulation of systemic acquired resistance	biological_process	1	0.0115939	Glyma.09G182400	13.2917
GO:0004831	tyrosine-tRNA ligase activity	molecular_function	1	0.0115939	Glyma.19G138800	13.2917
GO:0047216	inositol 3-alpha-galactosyltransferase activity	molecular_function	1	0.0115939	Glyma.19G219100	13.2917
GO:0004412	homoserine dehydrogenase activity	molecular_function	1	0.0115939	Glyma.18G002900	13.2917
GO:0050200	plasmalogen synthase activity	molecular_function	1	0.0115939	Glyma.08G262200	13.2917
GO:0009699	phenylpropanoid biosynthetic process	biological_process	4	0.012163	Glyma.03G147700; Glyma.03G147900; Glyma.03G044900; Glyma.12G030300	4.31081
GO:0071369	cellular response to ethylene stimulus	biological_process	2	0.0127091	Glyma.10G016700; Glyma.01G244200	7.25
GO:0015171	amino acid transmembrane transporter activity	molecular_function	5	0.0134557	Glyma.13G081000; Glyma.14G148100; Glyma.13G081100; Glyma.06G112100; Glyma.14G148300	3.625
GO:0031408	oxylipin biosynthetic process	biological_process	5	0.0139914	Glyma.15G223900; Glyma.20G053700; Glyma.17G049900; Glyma.06G037900; Glyma.13G030300	3.59234
GO:0003959	NADPH dehydrogenase activity	molecular_function	2	0.0141316	Glyma.15G223900; Glyma.17G049900	6.93478
GO:0042597	periplasmic space	cellular_component	2	0.0141316	Glyma.16G039300; Glyma.17G188200	6.93478
GO:0016036	cellular response to phosphate starvation	biological_process	5	0.0143674	Glyma.08G042100; Glyma.08G194100; Glyma.05G234600; Glyma.10G004800; Glyma.02G003700	3.56027
GO:0015949	nucleobase-containing small molecule interconversion	biological_process	1	0.0145509	Glyma.05G023900	11.3929
GO:0047840	dCTP diphosphatase activity	molecular_function	1	0.0145509	Glyma.05G023900	11.3929
GO:0006574	valine catabolic process	biological_process	1	0.0145509	Glyma.16G209300	11.3929
GO:0015800	acidic amino acid transport	biological_process	1	0.0145509	Glyma.11G107000	11.3929
GO:0015804	neutral amino acid transport	biological_process	1	0.0145509	Glyma.11G107000	11.3929
GO:0050464	nitrate reductase (NADPH) activity	molecular_function	1	0.0145509	Glyma.13G084000	11.3929
GO:0007601	visual perception	biological_process	1	0.0145509	Glyma.11G237100	11.3929
GO:0043620	regulation of DNA-templated transcription in response to stress	biological_process	1	0.0145509	Glyma.16G054400	11.3929
GO:0080131	hydroxyjasmonate sulfotransferase activity	molecular_function	1	0.0145509	Glyma.11G158900	11.3929
GO:0016655	oxidoreductase activity, acting on NAD(P)H, quinone or similar compound as acceptor	molecular_function	1	0.0145509	Glyma.04G245200	11.3929
GO:0006811	ion transport	biological_process	4	0.0146289	Glyma.17G085100; Glyma.16G027800; Glyma.06G192100; Glyma.07G058900	4.03797
GO:0000919	cell plate assembly	biological_process	2	0.0146753	Glyma.11G055100; Glyma.12G164900	6.64583
GO:0009694	jasmonic acid metabolic process	biological_process	2	0.0146753	Glyma.11G158900; Glyma.16G057100	6.64583
GO:0009625	response to insect	biological_process	2	0.0146753	Glyma.13G282100; Glyma.12G218200	6.64583
GO:0051119	sugar transmembrane transporter activity	molecular_function	3	0.0159584	Glyma.04G198400; Glyma.05G122200; Glyma.02G088400	4.785
GO:0009751	response to salicylic acid	biological_process	10	0.016452	Glyma.08G042100; Glyma.02G245600; Glyma.06G300200; Glyma.05G234600; Glyma.18G273200; Glyma.11G142900; Glyma.13G282100; Glyma.11G045400; Glyma.12G218200; Glyma.06G128100	2.34559
GO:0009815	1-aminocyclopropane-1-carboxylate oxidase activity	molecular_function	2	0.016452	Glyma.14G049500; Glyma.07G264200	6.13462
GO:0031540	regulation of anthocyanin biosynthetic process	biological_process	2	0.016452	Glyma.14G188400; Glyma.07G141100	6.13462
GO:0051650	establishment of vesicle localization	biological_process	1	0.016452	Glyma.19G166300	9.96875
GO:0043546	molybdopterin cofactor binding	molecular_function	1	0.016452	Glyma.13G084000	9.96875
GO:0016174	NAD(P)H oxidase activity	molecular_function	1	0.016452	Glyma.19G233900	9.96875
GO:1990585	hydroxyproline O-arabinosyltransferase activity	molecular_function	1	0.016452	Glyma.14G035100	9.96875
GO:0008686	3,4-dihydroxy-2-butanone-4-phosphate synthase activity	molecular_function	1	0.016452	Glyma.15G041600	9.96875
GO:0015175	neutral amino acid transmembrane transporter activity	molecular_function	1	0.016452	Glyma.04G088200	9.96875
GO:0006753	nucleoside phosphate metabolic process	biological_process	1	0.016452	Glyma.07G204200	9.96875
GO:0052894	norspermine:oxygen oxidoreductase activity	molecular_function	1	0.016452	Glyma.02G018800	9.96875
GO:0052895	N1-acetylspermine:oxygen oxidoreductase (N1-acetylspermidine-forming) activity	molecular_function	1	0.016452	Glyma.02G018800	9.96875
GO:0052901	spermine:oxygen oxidoreductase (spermidine-forming) activity	molecular_function	1	0.016452	Glyma.02G018800	9.96875
GO:0001708	cell fate specification	biological_process	1	0.016452	Glyma.03G009500	9.96875
GO:1901141	regulation of lignin biosynthetic process	biological_process	1	0.016452	Glyma.06G220800	9.96875
GO:0006147	guanine catabolic process	biological_process	1	0.016452	Glyma.09G080100	9.96875
GO:0008892	guanine deaminase activity	molecular_function	1	0.016452	Glyma.09G080100	9.96875
GO:0016629	12-oxophytodienoate reductase activity	molecular_function	1	0.016452	Glyma.17G049900	9.96875
GO:0000935	barrier septum	cellular_component	1	0.016452	Glyma.13G087500	9.96875
GO:0046557	glucan endo-1,6-beta-glucosidase activity	molecular_function	1	0.016452	Glyma.13G087500	9.96875
GO:0070879	fungal-type cell wall beta-glucan metabolic process	biological_process	1	0.016452	Glyma.13G087500	9.96875
GO:1904541	fungal-type cell wall disassembly involved in conjugation with cellular fusion	biological_process	1	0.016452	Glyma.13G087500	9.96875
GO:1990819	actin fusion focus	cellular_component	1	0.016452	Glyma.13G087500	9.96875
GO:0015152	glucose-6-phosphate transmembrane transporter activity	molecular_function	1	0.016452	Glyma.13G206700	9.96875
GO:0015760	glucose-6-phosphate transport	biological_process	1	0.016452	Glyma.13G206700	9.96875
GO:0015706	nitrate transport	biological_process	2	0.0179496	Glyma.01G210500; Glyma.08G284000	5.90741
GO:0009617	response to bacterium	biological_process	6	0.0181475	Glyma.18G273200; Glyma.09G182400; Glyma.15G206800; Glyma.13G282100; Glyma.12G218200; Glyma.06G128100	2.93558
GO:0005545	1-phosphatidylinositol binding	molecular_function	2	0.019214	Glyma.06G223100; Glyma.15G165800	5.69643
GO:0048268	clathrin coat assembly	biological_process	2	0.019214	Glyma.06G223100; Glyma.15G165800	5.69643
GO:0045010	actin nucleation	biological_process	2	0.019214	Glyma.13G286100; Glyma.01G037600	5.69643
GO:0015770	sucrose transport	biological_process	1	0.019214	Glyma.04G198400	8.86111
GO:0016790	thiolester hydrolase activity	molecular_function	1	0.019214	Glyma.04G197400	8.86111
GO:0016618	hydroxypyruvate reductase activity	molecular_function	1	0.019214	Glyma.10G281400	8.86111
GO:0072661	protein targeting to plasma membrane	biological_process	1	0.019214	Glyma.02G195300	8.86111
GO:0006751	glutathione catabolic process	biological_process	1	0.019214	Glyma.11G236100	8.86111
GO:0003860	3-hydroxyisobutyryl-CoA hydrolase activity	molecular_function	1	0.019214	Glyma.16G209300	8.86111
GO:0090709	regulation of timing of plant organ formation	biological_process	1	0.019214	Glyma.08G041500	8.86111
GO:0000293	ferric-chelate reductase activity	molecular_function	1	0.019214	Glyma.17G085100	8.86111
GO:0033759	flavone synthase activity	molecular_function	1	0.019214	Glyma.18G273200	8.86111
GO:0009957	epidermal cell fate specification	biological_process	1	0.019214	Glyma.03G009500	8.86111
GO:0004338	glucan exo-1,3-beta-glucosidase activity	molecular_function	1	0.019214	Glyma.13G087500	8.86111
GO:0015714	phosphoenolpyruvate transport	biological_process	1	0.019214	Glyma.13G206700	8.86111
GO:0005344	oxygen transporter activity	molecular_function	1	0.019214	Glyma.04G079200	8.86111
GO:0051091	positive regulation of sequence-specific DNA binding transcription factor activity	biological_process	1	0.019214	Glyma.15G232200	8.86111
GO:0009737	response to abscisic acid	biological_process	16	0.019425	Glyma.02G136500; Glyma.14G077900; Glyma.02G046700; Glyma.02G195300; Glyma.08G070700; Glyma.07G052100; Glyma.14G171800; Glyma.07G140700; Glyma.07G139700; Glyma.07G139800; Glyma.04G199000; Glyma.16G183700; Glyma.19G219100; Glyma.18G254200; Glyma.13G282100; Glyma.12G218200	1.89599
GO:0071482	cellular response to light stimulus	biological_process	2	0.0200816	Glyma.10G281400; Glyma.15G232200	5.5
GO:0016614	oxidoreductase activity, acting on CH-OH group of donors	molecular_function	4	0.0206773	Glyma.05G122000; Glyma.15G134300; Glyma.04G113300; Glyma.05G124900	3.50549
GO:0006813	potassium ion transport	biological_process	4	0.0206773	Glyma.01G002300; Glyma.11G163600; Glyma.11G229400; Glyma.14G126500	3.50549
GO:0009739	response to gibberellin	biological_process	8	0.0206773	Glyma.05G201700; Glyma.07G140700; Glyma.07G139700; Glyma.04G211100; Glyma.07G139800; Glyma.11G142900; Glyma.13G282100; Glyma.12G218200	2.45385
GO:0016756	glutathione gamma-glutamylcysteinyltransferase activity	molecular_function	1	0.0220619	Glyma.11G236100	7.975
GO:0009790	embryo development	biological_process	1	0.0220619	Glyma.17G155000	7.975
GO:0016773	phosphotransferase activity, alcohol group as acceptor	molecular_function	1	0.0220619	Glyma.09G161200	7.975
GO:0010322	regulation of isopentenyl diphosphate biosynthetic process, methylerythritol 4-phosphate pathway	biological_process	1	0.0220619	Glyma.08G180300	7.975
GO:1902395	regulation of 1-deoxy-D-xylulose-5-phosphate synthase activity	biological_process	1	0.0220619	Glyma.08G180300	7.975
GO:0015810	aspartate transport	biological_process	1	0.0220619	Glyma.04G088200	7.975
GO:0008441	3'(2'),5'-bisphosphate nucleotidase activity	molecular_function	1	0.0220619	Glyma.07G191500	7.975
GO:0080142	regulation of salicylic acid biosynthetic process	biological_process	1	0.0220619	Glyma.09G182400	7.975
GO:0004072	aspartate kinase activity	molecular_function	1	0.0220619	Glyma.18G002900	7.975
GO:0015120	phosphoglycerate transmembrane transporter activity	molecular_function	1	0.0220619	Glyma.13G206700	7.975
GO:0015713	phosphoglycerate transport	biological_process	1	0.0220619	Glyma.13G206700	7.975
GO:0071917	triose-phosphate transmembrane transporter activity	molecular_function	1	0.0220619	Glyma.13G206700	7.975
GO:0006308	DNA catabolic process	biological_process	1	0.0220619	Glyma.16G019200	7.975
GO:0002239	response to oomycetes	biological_process	2	0.0223871	Glyma.18G273200; Glyma.06G128100	5.14516
GO:0046244	salicylic acid catabolic process	biological_process	2	0.0223871	Glyma.18G273200; Glyma.06G128100	5.14516
GO:0009620	response to fungus	biological_process	5	0.0223871	Glyma.02G195300; Glyma.02G016600; Glyma.11G171600; Glyma.18G273200; Glyma.06G128100	2.99812
GO:0005623	cell	cellular_component	2	0.0242786	Glyma.08G137100; Glyma.14G171800	4.98438
GO:0006817	phosphate ion transport	biological_process	2	0.0242786	Glyma.19G164300; Glyma.13G123200	4.98438
GO:0072488	ammonium transmembrane transport	biological_process	1	0.0255884	Glyma.19G244400	7.25
GO:0030041	actin filament polymerization	biological_process	1	0.0255884	Glyma.13G286100	7.25
GO:0006021	inositol biosynthetic process	biological_process	1	0.0255884	Glyma.08G138200	7.25
GO:0009643	photosynthetic acclimation	biological_process	1	0.0255884	Glyma.13G206700	7.25
GO:0035436	triose phosphate transmembrane transport	biological_process	1	0.0255884	Glyma.13G206700	7.25
GO:0019825	oxygen binding	molecular_function	1	0.0255884	Glyma.04G079200	7.25
GO:0045490	pectin catabolic process	biological_process	6	0.0266038	Glyma.09G042200; Glyma.08G356800; Glyma.02G016600; Glyma.19G053800; Glyma.01G137700; Glyma.04G173900	2.62912
GO:0002229	defense response to oomycetes	biological_process	3	0.0271924	Glyma.18G273200; Glyma.09G182400; Glyma.06G128100	3.73828
GO:0005887	integral component of plasma membrane	cellular_component	14	0.0272781	Glyma.04G198400; Glyma.11G107000; Glyma.20G174200; Glyma.11G237100; Glyma.19G164300; Glyma.19G244400; Glyma.06G106100; Glyma.06G076300; Glyma.04G069500; Glyma.05G122200; Glyma.02G088400; Glyma.14G126500; Glyma.02G058000; Glyma.13G123200	1.86083
GO:0009682	induced systemic resistance	biological_process	2	0.0272781	Glyma.13G282100; Glyma.12G218200	4.55714
GO:0052544	defense response by callose deposition in cell wall	biological_process	2	0.0272781	Glyma.13G282100; Glyma.12G218200	4.55714
GO:0047627	adenylylsulfatase activity	molecular_function	1	0.0272781	Glyma.18G049000	6.64583
GO:0071339	MLL1 complex	cellular_component	1	0.0272781	Glyma.09G115700	6.64583
GO:0017157	regulation of exocytosis	biological_process	1	0.0272781	Glyma.19G166300	6.64583
GO:0010277	chlorophyllide a oxygenase [overall] activity	molecular_function	1	0.0272781	Glyma.08G114300	6.64583
GO:0042256	mature ribosome assembly	biological_process	1	0.0272781	Glyma.10G175500	6.64583
GO:1902626	assembly of large subunit precursor of preribosome	biological_process	1	0.0272781	Glyma.10G175500	6.64583
GO:0097237	cellular response to toxic substance	biological_process	1	0.0272781	Glyma.14G058700	6.64583
GO:0004143	diacylglycerol kinase activity	molecular_function	1	0.0272781	Glyma.04G143000	6.64583
GO:0030267	glyoxylate reductase (NADP) activity	molecular_function	1	0.0272781	Glyma.10G281400	6.64583
GO:0009143	nucleoside triphosphate catabolic process	biological_process	1	0.0272781	Glyma.05G023900	6.64583
GO:0047429	nucleoside-triphosphate diphosphatase activity	molecular_function	1	0.0272781	Glyma.05G023900	6.64583
GO:0010179	IAA-Ala conjugate hydrolase activity	molecular_function	1	0.0272781	Glyma.08G197300	6.64583
GO:0006809	nitric oxide biosynthetic process	biological_process	1	0.0272781	Glyma.13G084000	6.64583
GO:0016621	cinnamoyl-CoA reductase activity	molecular_function	1	0.0272781	Glyma.18G057900	6.64583
GO:0046029	mannitol dehydrogenase activity	molecular_function	1	0.0272781	Glyma.01G021000	6.64583
GO:0045544	gibberellin 20-oxidase activity	molecular_function	1	0.0272781	Glyma.04G211100	6.64583
GO:0090440	abscisic acid transporter activity	molecular_function	1	0.0272781	Glyma.05G029900	6.64583
GO:0006598	polyamine catabolic process	biological_process	1	0.0272781	Glyma.02G018800	6.64583
GO:0046592	polyamine oxidase activity	molecular_function	1	0.0272781	Glyma.02G018800	6.64583
GO:0016984	ribulose-bisphosphate carboxylase activity	molecular_function	1	0.0272781	Glyma.13G097100	6.64583
GO:0009001	serine O-acetyltransferase activity	molecular_function	1	0.0272781	Glyma.14G014700	6.64583
GO:0003886	DNA (cytosine-5-)-methyltransferase activity	molecular_function	1	0.0272781	Glyma.02G035700	6.64583
GO:0010375	stomatal complex patterning	biological_process	1	0.0272781	Glyma.11G078300	6.64583
GO:0005242	inward rectifier potassium channel activity	molecular_function	1	0.0272781	Glyma.14G126500	6.64583
GO:0102483	scopolin beta-glucosidase activity	molecular_function	3	0.0272781	Glyma.06G263100; Glyma.16G039300; Glyma.17G188200	3.625
GO:0051453	regulation of intracellular pH	biological_process	2	0.0293278	Glyma.06G076300; Glyma.04G069500	4.43056
GO:0050832	defense response to fungus	biological_process	10	0.0297875	Glyma.02G195300; Glyma.11G198300; Glyma.04G218700; Glyma.11G171600; Glyma.18G186200; Glyma.06G220800; Glyma.02G136700; Glyma.16G030000; Glyma.07G061500; Glyma.09G280200	2.05541
GO:0003779	actin binding	molecular_function	2	0.0308536	Glyma.13G286100; Glyma.01G037600	4.31081
GO:0000812	Swr1 complex	cellular_component	1	0.0308536	Glyma.09G115700	6.13462
GO:0010148	transpiration	biological_process	1	0.0308536	Glyma.02G195300	6.13462
GO:0043495	protein anchor	molecular_function	1	0.0308536	Glyma.02G195300	6.13462
GO:0005987	sucrose catabolic process	biological_process	1	0.0308536	Glyma.19G227300	6.13462
GO:0008519	ammonium transmembrane transporter activity	molecular_function	1	0.0308536	Glyma.19G244400	6.13462
GO:0003935	GTP cyclohydrolase II activity	molecular_function	1	0.0308536	Glyma.15G041600	6.13462
GO:0010109	regulation of photosynthesis	biological_process	1	0.0308536	Glyma.13G206700	6.13462
GO:0030136	clathrin-coated vesicle	cellular_component	3	0.0321389	Glyma.06G223100; Glyma.15G165800; Glyma.03G242800	3.41786
GO:0055072	iron ion homeostasis	biological_process	3	0.0336149	Glyma.16G027800; Glyma.07G058900; Glyma.16G060200	3.36972
GO:0040008	regulation of growth	biological_process	9	0.0337545	Glyma.19G166300; Glyma.12G035700; Glyma.04G006500; Glyma.01G167000; Glyma.11G076200; Glyma.12G035800; Glyma.03G242800; Glyma.09G222200; Glyma.10G055800	2.08043
GO:0006820	anion transport	biological_process	1	0.0337545	Glyma.17G146300	5.69643
GO:0000054	ribosomal subunit export from nucleus	biological_process	1	0.0337545	Glyma.10G175500	5.69643
GO:0007205	protein kinase C-activating G-protein coupled receptor signaling pathway	biological_process	1	0.0337545	Glyma.04G143000	5.69643
GO:0080051	cutin transport	biological_process	1	0.0337545	Glyma.08G070700	5.69643
GO:0080030	methyl indole-3-acetate esterase activity	molecular_function	1	0.0337545	Glyma.02G219600	5.69643
GO:0043044	ATP-dependent chromatin remodeling	biological_process	1	0.0337545	Glyma.09G159500	5.69643
GO:0005452	inorganic anion exchanger activity	molecular_function	1	0.0337545	Glyma.04G069500	5.69643
GO:0015301	anion:anion antiporter activity	molecular_function	1	0.0337545	Glyma.04G069500	5.69643
GO:0046713	borate transport	biological_process	1	0.0337545	Glyma.04G069500	5.69643
GO:0080029	cellular response to boron-containing substance levels	biological_process	1	0.0337545	Glyma.04G069500	5.69643
GO:0008893	guanosine-3',5'-bis(diphosphate) 3'-diphosphatase activity	molecular_function	1	0.0337545	Glyma.07G204200	5.69643
GO:0004322	ferroxidase activity	molecular_function	1	0.0337545	Glyma.11G232600	5.69643
GO:0003950	NAD+ ADP-ribosyltransferase activity	molecular_function	1	0.0337545	Glyma.12G088300	5.69643
GO:0001709	cell fate determination	biological_process	1	0.0337545	Glyma.18G276100	5.69643
GO:0016705	oxidoreductase activity, acting on paired donors, with incorporation or reduction of molecular oxygen	molecular_function	6	0.0343423	Glyma.17G125400; Glyma.09G186200; Glyma.08G140600; Glyma.16G057100; Glyma.11G051800; Glyma.20G006900	2.40452
GO:0004497	monooxygenase activity	molecular_function	7	0.0343423	Glyma.17G125400; Glyma.09G186200; Glyma.08G140600; Glyma.13G097100; Glyma.05G231100; Glyma.11G051800; Glyma.20G006900	2.26012
GO:0008483	transaminase activity	molecular_function	2	0.0352934	Glyma.16G162500; Glyma.11G028200	3.9875
GO:0022891	substrate-specific transmembrane transporter activity	molecular_function	2	0.0352934	Glyma.16G109100; Glyma.06G192100	3.9875
GO:0005528	FK506 binding	molecular_function	2	0.0352934	Glyma.05G149900; Glyma.08G106700	3.9875
GO:0005576	extracellular region	cellular_component	30	0.0353974	Glyma.09G042200; Glyma.15G062400; Glyma.18G231500; Glyma.17G036200; Glyma.09G277900; Glyma.13G221900; Glyma.15G062300; Glyma.06G194500; Glyma.05G122000; Glyma.10G016700; Glyma.10G103200; Glyma.15G134300; Glyma.02G016600; Glyma.02G245600; Glyma.04G113300; Glyma.03G226000; Glyma.10G016600; Glyma.11G025600; Glyma.10G088900; Glyma.13G324100; Glyma.01G137700; Glyma.02G183000; Glyma.15G206800; Glyma.18…	1.47594
GO:0004553	hydrolase activity, hydrolyzing O-glycosyl compounds	molecular_function	6	0.0363331	Glyma.13G095000; Glyma.12G178000; Glyma.01G142400; Glyma.19G066300; Glyma.08G150500; Glyma.15G206800	2.36881
GO:0048046	apoplast	cellular_component	16	0.0365205	Glyma.13G095000; Glyma.13G223000; Glyma.11G236100; Glyma.11G198300; Glyma.14G188400; Glyma.02G261600; Glyma.12G178000; Glyma.03G147700; Glyma.03G147900; Glyma.03G044900; Glyma.12G030300; Glyma.06G004200; Glyma.U027400; Glyma.19G057700; Glyma.19G066300; Glyma.04G220600	1.7036
GO:0000975	regulatory region DNA binding	molecular_function	1	0.0365205	Glyma.03G183900	5.31667
GO:0035987	endodermal cell differentiation	biological_process	1	0.0365205	Glyma.03G183900	5.31667
GO:0018742	epoxide hydrolase B activity	molecular_function	1	0.0365205	Glyma.07G245800	5.31667
GO:0016462	pyrophosphatase activity	molecular_function	1	0.0365205	Glyma.05G023900	5.31667
GO:0005782	peroxisomal matrix	cellular_component	1	0.0365205	Glyma.02G244300	5.31667
GO:0009685	gibberellin metabolic process	biological_process	1	0.0365205	Glyma.11G104800	5.31667
GO:0052635	C-20 gibberellin 2-beta-dioxygenase activity	molecular_function	1	0.0365205	Glyma.11G104800	5.31667
GO:0003910	DNA ligase (ATP) activity	molecular_function	1	0.0365205	Glyma.12G088300	5.31667
GO:0006471	protein ADP-ribosylation	biological_process	1	0.0365205	Glyma.12G088300	5.31667
GO:0051103	DNA ligation involved in DNA repair	biological_process	1	0.0365205	Glyma.12G088300	5.31667
GO:0008422	beta-glucosidase activity	molecular_function	3	0.0379419	Glyma.06G263100; Glyma.16G039300; Glyma.17G188200	3.14803
GO:0005215	transporter activity	molecular_function	8	0.0380838	Glyma.11G115100; Glyma.08G362800; Glyma.16G027800; Glyma.20G247400; Glyma.13G068200; Glyma.09G276800; Glyma.08G120200; Glyma.07G058900	2.0918
GO:0006857	oligopeptide transport	biological_process	2	0.0383296	Glyma.01G210500; Glyma.08G362800	3.79762
GO:0006914	autophagy	biological_process	3	0.0392792	Glyma.18G186200; Glyma.16G030000; Glyma.07G061500	3.10714
GO:0009733	response to auxin	biological_process	10	0.0395858	Glyma.14G077900; Glyma.07G140700; Glyma.12G103600; Glyma.06G300200; Glyma.07G139700; Glyma.07G139800; Glyma.15G182300; Glyma.13G282100; Glyma.04G079200; Glyma.12G218200	1.92633
GO:0048653	anther development	biological_process	2	0.0396963	Glyma.16G057100; Glyma.18G276100	3.7093
GO:0045597	positive regulation of cell differentiation	biological_process	1	0.0396963	Glyma.03G183900	4.98438
GO:2000021	regulation of ion homeostasis	biological_process	1	0.0396963	Glyma.03G183900	4.98438
GO:0005290	L-histidine transmembrane transporter activity	molecular_function	1	0.0396963	Glyma.08G205800	4.98438
GO:0006972	hyperosmotic response	biological_process	1	0.0396963	Glyma.08G205800	4.98438
GO:0005851	eukaryotic translation initiation factor 2B complex	cellular_component	1	0.0396963	Glyma.16G013400	4.98438
GO:0008199	ferric iron binding	molecular_function	1	0.0396963	Glyma.11G232600	4.98438
GO:0047938	glucose-6-phosphate 1-epimerase activity	molecular_function	1	0.0396963	Glyma.08G223600	4.98438
GO:0006829	zinc II ion transport	biological_process	1	0.0396963	Glyma.16G060200	4.98438
GO:0016762	xyloglucan:xyloglucosyl transferase activity	molecular_function	3	0.0396963	Glyma.13G095000; Glyma.12G178000; Glyma.19G066300	3.06731
GO:0045335	phagocytic vesicle	cellular_component	2	0.041786	Glyma.10G298300; Glyma.19G096900	3.625
GO:0005509	calcium ion binding	molecular_function	12	0.042652	Glyma.16G059300; Glyma.04G038300; Glyma.10G161900; Glyma.18G230800; Glyma.19G233900; Glyma.14G156300; Glyma.12G103600; Glyma.10G002200; Glyma.08G194100; Glyma.01G144300; Glyma.08G262200; Glyma.13G316100	1.78879
GO:0048226	Casparian strip	cellular_component	1	0.042652	Glyma.03G183900	4.69118
GO:2000067	regulation of root morphogenesis	biological_process	1	0.042652	Glyma.03G183900	4.69118
GO:0015245	fatty acid transporter activity	molecular_function	1	0.042652	Glyma.08G070700	4.69118
GO:0015908	fatty acid transport	biological_process	1	0.042652	Glyma.08G070700	4.69118
GO:0016717	oxidoreductase activity, acting on paired donors, with oxidation of a pair of donors resulting in the reduction of molecular oxygen to two molecules of water	molecular_function	1	0.042652	Glyma.18G062000	4.69118
GO:0090691	formation of plant organ boundary	biological_process	1	0.042652	Glyma.08G041500	4.69118
GO:0006694	steroid biosynthetic process	biological_process	1	0.042652	Glyma.11G237100	4.69118
GO:0009635	response to herbicide	biological_process	1	0.042652	Glyma.01G210500	4.69118
GO:0015695	organic cation transport	biological_process	1	0.042652	Glyma.19G244400	4.69118
GO:0019740	nitrogen utilization	biological_process	1	0.042652	Glyma.19G244400	4.69118
GO:0080168	abscisic acid transport	biological_process	1	0.042652	Glyma.05G029900	4.69118
GO:0009088	threonine biosynthetic process	biological_process	1	0.042652	Glyma.18G002900	4.69118
GO:0010120	camalexin biosynthetic process	biological_process	1	0.042652	Glyma.09G280200	4.69118
GO:0004650	polygalacturonase activity	molecular_function	4	0.0430003	Glyma.10G103200; Glyma.10G088900; Glyma.02G183000; Glyma.15G275400	2.61475
GO:0090575	RNA polymerase II transcription factor complex	cellular_component	1	0.0469385	Glyma.12G114300	4.43056
GO:0045543	gibberellin 2-beta-dioxygenase activity	molecular_function	1	0.0469385	Glyma.10G010700	4.43056
GO:0010262	somatic embryogenesis	biological_process	1	0.0469385	Glyma.15G173300	4.43056
GO:0006446	regulation of translational initiation	biological_process	1	0.0469385	Glyma.16G013400	4.43056
GO:0009414	response to water deprivation	biological_process	12	0.0479203	Glyma.02G136500; Glyma.02G046700; Glyma.07G052100; Glyma.01G210500; Glyma.17G155000; Glyma.15G173300; Glyma.16G183700; Glyma.19G219100; Glyma.18G254200; Glyma.11G078300; Glyma.14G126500; Glyma.09G280200	1.75275
GO:0004222	metalloendopeptidase activity	molecular_function	4	0.049347	Glyma.11G033400; Glyma.02G028300; Glyma.02G028800; Glyma.01G037200	2.51181
GO:0005451	monovalent cation:proton antiporter activity	molecular_function	2	0.0494676	Glyma.11G163600; Glyma.11G229400	3.32292
GO:0004709	MAP kinase kinase kinase activity	molecular_function	3	0.0499774	Glyma.11G055100; Glyma.12G164900; Glyma.16G001200	2.78198
GO:0006906	vesicle fusion	biological_process	3	0.0499774	Glyma.02G195300; Glyma.20G076200; Glyma.12G171500	2.78198
GO:0016846	carbon-sulfur lyase activity	molecular_function	1	0.0499774	Glyma.16G162500	4.19737
GO:0070573	metallodipeptidase activity	molecular_function	1	0.0499774	Glyma.08G197300	4.19737
GO:0003841	1-acylglycerol-3-phosphate O-acyltransferase activity	molecular_function	1	0.0499774	Glyma.15G034100	4.19737
GO:0051365	cellular response to potassium ion starvation	biological_process	1	0.0499774	Glyma.08G194100	4.19737
GO:0032012	regulation of ARF protein signal transduction	biological_process	1	0.0499774	Glyma.09G189000	4.19737
GO:1902600	hydrogen ion transmembrane transport	biological_process	1	0.0499774	Glyma.06G076300	4.19737
GO:0071219	cellular response to molecule of bacterial origin	biological_process	1	0.0499774	Glyma.09G182400	4.19737
GO:0006273	lagging strand elongation	biological_process	1	0.0499774	Glyma.12G088300	4.19737
GO:0032586	protein storage vacuole membrane	cellular_component	1	0.0499774	Glyma.03G249700	4.19737
GO:0010107	potassium ion import	biological_process	1	0.0499774	Glyma.14G126500	4.19737

## Sheet: Table S2-3
Table S2-3 Gene Ontology functional classification of differentially expressed genes between TJA vs THA.
id	term	category	ListHits	P value_adjusted	Gene	Enrichment_score
GO:0033946	xyloglucan-specific endo-beta-1,4-glucanase activity	molecular_function	1	0	Glyma.18G106500	11.0636
GO:0090140	regulation of mitochondrial fission	biological_process	1	0	Glyma.20G199700	11.0636
GO:0005996	monosaccharide metabolic process	biological_process	2	0	Glyma.19G227700; Glyma.03G230000	11.0636
GO:0007204	positive regulation of cytosolic calcium ion concentration	biological_process	3	0	Glyma.19G166300; Glyma.10G038900; Glyma.02G003900	11.0636
GO:0030834	regulation of actin filament depolymerization	biological_process	3	0	Glyma.19G166300; Glyma.10G038900; Glyma.02G003900	11.0636
GO:0050848	regulation of calcium-mediated signaling	biological_process	3	0	Glyma.19G166300; Glyma.10G038900; Glyma.02G003900	11.0636
GO:0050850	positive regulation of calcium-mediated signaling	biological_process	3	0	Glyma.19G166300; Glyma.10G038900; Glyma.02G003900	11.0636
GO:0044347	cell wall polysaccharide catabolic process	biological_process	1	0	Glyma.02G037800	11.0636
GO:0004629	phospholipase C activity	molecular_function	2	0	Glyma.03G092800; Glyma.16G081200	11.0636
GO:0034480	phosphatidylcholine phospholipase C activity	molecular_function	2	0	Glyma.03G092800; Glyma.16G081200	11.0636
GO:0006004	fucose metabolic process	biological_process	1	0	Glyma.15G126600	11.0636
GO:0036066	protein O-linked fucosylation	biological_process	1	0	Glyma.15G126600	11.0636
GO:0046922	peptide-O-fucosyltransferase activity	molecular_function	1	0	Glyma.15G126600	11.0636
GO:0008465	glycerate dehydrogenase activity	molecular_function	2	0	Glyma.10G281400; Glyma.20G107800	11.0636
GO:0035494	SNARE complex disassembly	biological_process	1	0	Glyma.02G260400	11.0636
GO:0072732	cellular response to calcium ion starvation	biological_process	1	0	Glyma.10G016700	11.0636
GO:0048358	mucilage pectin biosynthetic process	biological_process	2	0	Glyma.19G220600; Glyma.03G223400	11.0636
GO:0034462	small-subunit processome assembly	biological_process	1	0	Glyma.09G265100	11.0636
GO:0006967	positive regulation of antifungal peptide biosynthetic process	biological_process	1	0	Glyma.13G224800	11.0636
GO:0008063	Toll signaling pathway	biological_process	1	0	Glyma.13G224800	11.0636
GO:0009950	dorsal/ventral axis specification	biological_process	1	0	Glyma.13G224800	11.0636
GO:0046843	dorsal appendage formation	biological_process	1	0	Glyma.13G224800	11.0636
GO:0000186	activation of MAPKK activity	biological_process	2	0	Glyma.04G084500; Glyma.06G086100	11.0636
GO:0004706	JUN kinase kinase kinase activity	molecular_function	2	0	Glyma.04G084500; Glyma.06G086100	11.0636
GO:0007256	activation of JNKK activity	biological_process	2	0	Glyma.04G084500; Glyma.06G086100	11.0636
GO:0008432	JUN kinase binding	molecular_function	2	0	Glyma.04G084500; Glyma.06G086100	11.0636
GO:0031434	mitogen-activated protein kinase kinase binding	molecular_function	2	0	Glyma.04G084500; Glyma.06G086100	11.0636
GO:0032232	negative regulation of actin filament bundle assembly	biological_process	2	0	Glyma.04G084500; Glyma.06G086100	11.0636
GO:0043406	positive regulation of MAP kinase activity	biological_process	2	0	Glyma.04G084500; Glyma.06G086100	11.0636
GO:0043507	positive regulation of JUN kinase activity	biological_process	2	0	Glyma.04G084500; Glyma.06G086100	11.0636
GO:0046625	sphingolipid binding	molecular_function	2	0	Glyma.04G084500; Glyma.06G086100	11.0636
GO:0015226	carnitine transmembrane transporter activity	molecular_function	2	0	Glyma.16G216500; Glyma.09G166400	11.0636
GO:0015839	cadaverine transport	biological_process	2	0	Glyma.16G216500; Glyma.09G166400	11.0636
GO:0001147	transcription termination site sequence-specific DNA binding	molecular_function	1	0	Glyma.06G165100	11.0636
GO:0008543	fibroblast growth factor receptor signaling pathway	biological_process	1	0	Glyma.06G165100	11.0636
GO:0043491	protein kinase B signaling	biological_process	1	0	Glyma.06G165100	11.0636
GO:0060566	positive regulation of DNA-templated transcription, termination	biological_process	1	0	Glyma.06G165100	11.0636
GO:0071300	cellular response to retinoic acid	biological_process	1	0	Glyma.06G165100	11.0636
GO:2000144	positive regulation of DNA-templated transcription, initiation	biological_process	1	0	Glyma.06G165100	11.0636
GO:2000806	positive regulation of termination of RNA polymerase II transcription, poly(A)-coupled	biological_process	1	0	Glyma.06G165100	11.0636
GO:0019062	virion attachment to host cell	biological_process	1	0	Glyma.01G055800	11.0636
GO:0019082	viral protein processing	biological_process	1	0	Glyma.01G055800	11.0636
GO:0033650	host cell mitochondrion	cellular_component	1	0	Glyma.01G055800	11.0636
GO:0039520	induction by virus of host autophagy	biological_process	1	0	Glyma.01G055800	11.0636
GO:0039548	suppression by virus of host IRF3 activity	biological_process	1	0	Glyma.01G055800	11.0636
GO:0039654	fusion of virus membrane with host endosome membrane	biological_process	1	0	Glyma.01G055800	11.0636
GO:0039694	viral RNA genome replication	biological_process	1	0	Glyma.01G055800	11.0636
GO:0039707	pore formation by virus in membrane of host cell	biological_process	1	0	Glyma.01G055800	11.0636
GO:0044161	host cell cytoplasmic vesicle	cellular_component	1	0	Glyma.01G055800	11.0636
GO:0044177	host cell Golgi apparatus	cellular_component	1	0	Glyma.01G055800	11.0636
GO:0044228	host cell surface	cellular_component	1	0	Glyma.01G055800	11.0636
GO:0044385	integral to membrane of host cell	cellular_component	1	0	Glyma.01G055800	11.0636
GO:0055036	virion membrane	cellular_component	1	0	Glyma.01G055800	11.0636
GO:0075512	clathrin-dependent endocytosis of virus by host cell	biological_process	1	0	Glyma.01G055800	11.0636
GO:0080165	callose deposition in phloem sieve plate	biological_process	5	0	Glyma.16G217200; Glyma.09G167000; Glyma.14G209900; Glyma.11G212700; Glyma.02G240400	11.0636
GO:0042299	lupeol synthase activity	molecular_function	2	0	Glyma.08G027000; Glyma.20G192700	11.0636
GO:0046488	phosphatidylinositol metabolic process	biological_process	3	0	Glyma.19G130700; Glyma.02G163800; Glyma.03G128100	11.0636
GO:0002361	CD4-positive, CD25-positive, alpha-beta regulatory T cell differentiation	biological_process	1	0	Glyma.13G071700	11.0636
GO:0014067	negative regulation of phosphatidylinositol 3-kinase signaling	biological_process	1	0	Glyma.13G071700	11.0636
GO:0021794	thalamus development	biological_process	1	0	Glyma.13G071700	11.0636
GO:0035033	histone deacetylase regulator activity	molecular_function	1	0	Glyma.13G071700	11.0636
GO:0035257	nuclear hormone receptor binding	molecular_function	1	0	Glyma.13G071700	11.0636
GO:0046329	negative regulation of JNK cascade	biological_process	1	0	Glyma.13G071700	11.0636
GO:0046965	retinoid X receptor binding	molecular_function	1	0	Glyma.13G071700	11.0636
GO:0060318	definitive erythrocyte differentiation	biological_process	1	0	Glyma.13G071700	11.0636
GO:0072362	regulation of glycolytic process by negative regulation of transcription from RNA polymerase II promoter	biological_process	1	0	Glyma.13G071700	11.0636
GO:0072368	regulation of lipid transport by negative regulation of transcription from RNA polymerase II promoter	biological_process	1	0	Glyma.13G071700	11.0636
GO:1904017	cellular response to Thyroglobulin triiodothyronine	biological_process	1	0	Glyma.13G071700	11.0636
GO:0008917	lipopolysaccharide N-acetylglucosaminyltransferase activity	molecular_function	1	0	Glyma.16G106900	11.0636
GO:0009244	lipopolysaccharide core region biosynthetic process	biological_process	2	0	Glyma.16G106900; Glyma.04G029300	11.0636
GO:0000346	transcription export complex	cellular_component	1	0	Glyma.17G210100	11.0636
GO:0015690	aluminum cation transport	biological_process	2	0	Glyma.06G220800; Glyma.17G113000	11.0636
GO:0005796	Golgi lumen	cellular_component	1	0	Glyma.19G067200	11.0636
GO:0007284	spermatogonial cell division	biological_process	2	0	Glyma.17G262000; Glyma.14G223700	11.0636
GO:0010705	meiotic DNA double-strand break processing involved in reciprocal meiotic recombination	biological_process	2	0	Glyma.17G262000; Glyma.14G223700	11.0636
GO:1990918	double-strand break repair involved in meiotic recombination	biological_process	2	0	Glyma.17G262000; Glyma.14G223700	11.0636
GO:0007164	establishment of tissue polarity	biological_process	2	0	Glyma.02G163800; Glyma.03G128100	11.0636
GO:0001964	startle response	biological_process	1	0	Glyma.15G155500	11.0636
GO:0002121	inter-male aggressive behavior	biological_process	1	0	Glyma.15G155500	11.0636
GO:0007398	ectoderm development	biological_process	1	0	Glyma.15G155500	11.0636
GO:0007419	ventral cord development	biological_process	1	0	Glyma.15G155500	11.0636
GO:0007476	imaginal disc-derived wing morphogenesis	biological_process	1	0	Glyma.15G155500	11.0636
GO:0030707	ovarian follicle cell development	biological_process	1	0	Glyma.15G155500	11.0636
GO:0030718	germ-line stem cell population maintenance	biological_process	1	0	Glyma.15G155500	11.0636
GO:0031987	locomotion involved in locomotory behavior	biological_process	1	0	Glyma.15G155500	11.0636
GO:0035204	negative regulation of lamellocyte differentiation	biological_process	1	0	Glyma.15G155500	11.0636
GO:0042048	olfactory behavior	biological_process	1	0	Glyma.15G155500	11.0636
GO:0045314	regulation of compound eye photoreceptor development	biological_process	1	0	Glyma.15G155500	11.0636
GO:0046331	lateral inhibition	biological_process	1	0	Glyma.15G155500	11.0636
GO:0046532	regulation of photoreceptor cell differentiation	biological_process	1	0	Glyma.15G155500	11.0636
GO:0048854	brain morphogenesis	biological_process	1	0	Glyma.15G155500	11.0636
GO:1901981	phosphatidylinositol phosphate binding	molecular_function	1	0	Glyma.15G155500	11.0636
GO:0009830	cell wall modification involved in abscission	biological_process	1	0	Glyma.09G224800	11.0636
GO:1901979	regulation of inward rectifier potassium channel activity	biological_process	2	0	Glyma.12G053400; Glyma.11G128900	11.0636
GO:0071295	cellular response to vitamin	biological_process	1	0	Glyma.14G223700	11.0636
GO:1904385	cellular response to angiotensin	biological_process	1	0	Glyma.14G223700	11.0636
GO:0004957	prostaglandin E receptor activity	molecular_function	1	0	Glyma.U043300	11.0636
GO:0006693	prostaglandin metabolic process	biological_process	1	0	Glyma.U043300	11.0636
GO:0007179	transforming growth factor beta receptor signaling pathway	biological_process	1	0	Glyma.U043300	11.0636
GO:0007567	parturition	biological_process	1	0	Glyma.U043300	11.0636
GO:0016404	15-hydroxyprostaglandin dehydrogenase (NAD+) activity	molecular_function	1	0	Glyma.U043300	11.0636
GO:0070493	thrombin-activated receptor signaling pathway	biological_process	1	0	Glyma.U043300	11.0636
GO:0097070	ductus arteriosus closure	biological_process	1	0	Glyma.U043300	11.0636
GO:0009090	homoserine biosynthetic process	biological_process	2	0	Glyma.13G048300; Glyma.18G002900	11.0636
GO:0006952	defense response	biological_process	174	1.74003e-17	Glyma.01G165600; Glyma.09G070200; Glyma.06G190600; Glyma.11G095100; Glyma.17G088000; Glyma.06G265200; Glyma.10G174100; Glyma.06G249800; Glyma.07G243700; Glyma.13G219100; Glyma.06G223900; Glyma.03G090500; Glyma.17G044100; Glyma.15G208700; Glyma.15G062400; Glyma.02G032300; Glyma.18G111300; Glyma.07G076100; Glyma.17G030100; Glyma.04G179500; Glyma.08G230000; Glyma.01G053800; Glyma.03G112700; Glyma.08…	1.97848
GO:0045490	pectin catabolic process	biological_process	57	1.08665e-16	Glyma.05G044000; Glyma.09G042200; Glyma.11G244900; Glyma.01G066000; Glyma.09G035100; Glyma.17G028600; Glyma.05G236900; Glyma.19G231500; Glyma.10G150700; Glyma.10G137000; Glyma.19G220600; Glyma.03G223400; Glyma.08G356800; Glyma.18G255900; Glyma.01G068100; Glyma.03G028900; Glyma.02G016600; Glyma.20G237800; Glyma.01G066100; Glyma.01G111400; Glyma.02G124800; Glyma.15G183700; Glyma.17G126500; Glyma.02…	3.46497
GO:0080092	regulation of pollen tube growth	biological_process	25	3.36088e-14	Glyma.01G080300; Glyma.07G019800; Glyma.16G009900; Glyma.07G232400; Glyma.13G086400; Glyma.15G179300; Glyma.07G228900; Glyma.04G213100; Glyma.14G168700; Glyma.07G041200; Glyma.18G235700; Glyma.17G101300; Glyma.20G034000; Glyma.17G047900; Glyma.08G285900; Glyma.20G041500; Glyma.08G204900; Glyma.13G357400; Glyma.15G016200; Glyma.12G053400; Glyma.05G025700; Glyma.11G128900; Glyma.13G111800; Glyma.14…	5.88489
GO:0005451	monovalent cation:proton antiporter activity	molecular_function	24	7.66184e-13	Glyma.02G218800; Glyma.20G045400; Glyma.19G230900; Glyma.10G131500; Glyma.12G008100; Glyma.14G037800; Glyma.15G066300; Glyma.14G200000; Glyma.09G128600; Glyma.06G178500; Glyma.18G023800; Glyma.11G163600; Glyma.18G056900; Glyma.08G111300; Glyma.08G057800; Glyma.18G001600; Glyma.16G039700; Glyma.09G228400; Glyma.11G164200; Glyma.11G229400; Glyma.18G023700; Glyma.05G153700; Glyma.14G037700; Glyma.03…	5.53179
GO:0030599	pectinesterase activity	molecular_function	42	1.60721e-12	Glyma.09G042200; Glyma.01G066000; Glyma.09G035100; Glyma.17G028600; Glyma.05G236900; Glyma.19G231500; Glyma.10G150700; Glyma.10G137000; Glyma.19G220600; Glyma.03G223400; Glyma.01G068100; Glyma.03G028900; Glyma.02G016600; Glyma.20G237800; Glyma.01G066100; Glyma.01G111400; Glyma.02G124800; Glyma.15G183700; Glyma.02G008300; Glyma.02G008400; Glyma.10G009000; Glyma.19G231300; Glyma.16G014100; Glyma.07…	3.46769
GO:0045330	aspartyl esterase activity	molecular_function	42	1.60721e-12	Glyma.09G042200; Glyma.01G066000; Glyma.09G035100; Glyma.17G028600; Glyma.05G236900; Glyma.19G231500; Glyma.10G150700; Glyma.10G137000; Glyma.19G220600; Glyma.03G223400; Glyma.01G068100; Glyma.03G028900; Glyma.02G016600; Glyma.20G237800; Glyma.01G066100; Glyma.01G111400; Glyma.02G124800; Glyma.15G183700; Glyma.02G008300; Glyma.02G008400; Glyma.10G009000; Glyma.19G231300; Glyma.16G014100; Glyma.07…	3.46769
GO:0009626	plant-type hypersensitive response	biological_process	79	2.14055e-12	Glyma.03G053500; Glyma.09G275800; Glyma.08G044400; Glyma.16G137200; Glyma.16G127900; Glyma.U035700; Glyma.16G214900; Glyma.04G109500; Glyma.18G127900; Glyma.16G211400; Glyma.20G028400; Glyma.18G011300; Glyma.17G193500; Glyma.06G268500; Glyma.03G047700; Glyma.10G110600; Glyma.03G053100; Glyma.10G196700; Glyma.16G214600; Glyma.14G081300; Glyma.18G263900; Glyma.04G037300; Glyma.13G176600; Glyma.03G0…	2.38804
GO:0042545	cell wall modification	biological_process	42	2.82345e-12	Glyma.09G042200; Glyma.01G066000; Glyma.09G035100; Glyma.17G028600; Glyma.05G236900; Glyma.19G231500; Glyma.10G150700; Glyma.10G137000; Glyma.19G220600; Glyma.03G223400; Glyma.01G068100; Glyma.03G028900; Glyma.02G016600; Glyma.20G237800; Glyma.01G066100; Glyma.01G111400; Glyma.02G124800; Glyma.15G183700; Glyma.02G008300; Glyma.02G008400; Glyma.10G009000; Glyma.19G231300; Glyma.16G014100; Glyma.07…	3.4167
GO:0006813	potassium ion transport	biological_process	33	4.48869e-12	Glyma.05G247500; Glyma.02G218800; Glyma.20G045400; Glyma.19G230900; Glyma.10G131500; Glyma.04G069400; Glyma.19G117200; Glyma.12G008100; Glyma.14G037800; Glyma.15G066300; Glyma.14G200000; Glyma.09G128600; Glyma.06G178500; Glyma.18G023800; Glyma.06G271600; Glyma.17G207900; Glyma.01G002300; Glyma.11G163600; Glyma.18G056900; Glyma.08G111300; Glyma.08G057800; Glyma.06G071100; Glyma.18G001600; Glyma.16…	4.01207
GO:0006885	regulation of pH	biological_process	26	6.70672e-12	Glyma.02G218800; Glyma.19G240500; Glyma.20G045400; Glyma.19G230900; Glyma.10G131500; Glyma.12G008100; Glyma.14G037800; Glyma.15G066300; Glyma.14G200000; Glyma.09G128600; Glyma.06G178500; Glyma.18G023800; Glyma.11G163600; Glyma.03G243000; Glyma.18G056900; Glyma.08G111300; Glyma.08G057800; Glyma.18G001600; Glyma.16G039700; Glyma.09G228400; Glyma.11G164200; Glyma.11G229400; Glyma.18G023700; Glyma.05…	4.79422
GO:0046910	pectinesterase inhibitor activity	molecular_function	30	7.23404e-12	Glyma.05G236900; Glyma.19G231500; Glyma.10G150700; Glyma.10G137000; Glyma.19G220600; Glyma.03G223400; Glyma.03G028900; Glyma.02G016600; Glyma.20G237800; Glyma.01G111400; Glyma.15G183700; Glyma.02G008300; Glyma.02G008400; Glyma.10G009000; Glyma.19G231300; Glyma.16G014100; Glyma.03G234100; Glyma.09G076100; Glyma.17G044700; Glyma.07G024200; Glyma.07G024500; Glyma.07G026600; Glyma.03G215700; Glyma.10…	4.25522
GO:0009607	response to biotic stimulus	biological_process	33	5.16363e-11	Glyma.06G249800; Glyma.07G243700; Glyma.15G062400; Glyma.02G032300; Glyma.17G030100; Glyma.09G040600; Glyma.15G062300; Glyma.15G274300; Glyma.17G030200; Glyma.13G030200; Glyma.07G243600; Glyma.13G252600; Glyma.08G230100; Glyma.17G066100; Glyma.03G093600; Glyma.15G145600; Glyma.07G186300; Glyma.17G030300; Glyma.07G243500; Glyma.06G015700; Glyma.11G025600; Glyma.13G094100; Glyma.17G030400; Glyma.09…	3.72549
GO:0005618	cell wall	cellular_component	172	6.84429e-11	Glyma.17G065100; Glyma.18G106500; Glyma.09G042200; Glyma.13G095000; Glyma.11G107600; Glyma.09G035100; Glyma.07G245100; Glyma.06G035700; Glyma.07G039000; Glyma.06G022600; Glyma.15G222500; Glyma.15G089200; Glyma.17G028600; Glyma.05G236900; Glyma.09G033700; Glyma.16G081500; Glyma.19G231500; Glyma.14G006100; Glyma.04G111300; Glyma.04G157700; Glyma.02G009300; Glyma.07G030400; Glyma.10G150700; Glyma.05…	1.69
GO:0009522	photosystem I	cellular_component	22	1.49931e-09	Glyma.16G165200; Glyma.15G194300; Glyma.16G165500; Glyma.18G028400; Glyma.20G212900; Glyma.09G154700; Glyma.02G080800; Glyma.09G087700; Glyma.04G167900; Glyma.14G003400; Glyma.02G305400; Glyma.16G205200; Glyma.05G128000; Glyma.16G165800; Glyma.13G282000; Glyma.08G082900; Glyma.02G064700; Glyma.12G092000; Glyma.03G060300; Glyma.10G177200; Glyma.11G181100; Glyma.16G145800	4.50739
GO:0005509	calcium ion binding	molecular_function	94	3.40755e-09	Glyma.06G068700; Glyma.05G222100; Glyma.05G085200; Glyma.06G138200; Glyma.03G127000; Glyma.02G245900; Glyma.10G087100; Glyma.15G273300; Glyma.04G020400; Glyma.16G143600; Glyma.05G238400; Glyma.07G232400; Glyma.08G126700; Glyma.16G059300; Glyma.02G186900; Glyma.05G138000; Glyma.04G245000; Glyma.03G157800; Glyma.20G029600; Glyma.10G103100; Glyma.17G058500; Glyma.03G236300; Glyma.13G003100; Glyma.10…	1.94388
GO:0048046	apoplast	cellular_component	118	2.34205e-08	Glyma.17G065100; Glyma.18G106500; Glyma.05G141300; Glyma.13G095000; Glyma.11G107600; Glyma.18G111300; Glyma.19G227700; Glyma.08G175800; Glyma.16G082200; Glyma.07G039000; Glyma.06G022600; Glyma.15G222500; Glyma.15G089200; Glyma.15G250800; Glyma.13G338100; Glyma.11G236100; Glyma.18G023600; Glyma.05G163300; Glyma.08G350000; Glyma.19G189800; Glyma.07G054200; Glyma.14G188400; Glyma.U019200; Glyma.12G1…	1.74299
GO:0071944	cell periphery	cellular_component	28	2.7175e-08	Glyma.05G236900; Glyma.19G231500; Glyma.10G150700; Glyma.10G137000; Glyma.19G220600; Glyma.03G223400; Glyma.03G028900; Glyma.02G016600; Glyma.20G237800; Glyma.01G111400; Glyma.15G183700; Glyma.02G008300; Glyma.02G008400; Glyma.10G009000; Glyma.19G231300; Glyma.03G234100; Glyma.09G076100; Glyma.17G044700; Glyma.07G024200; Glyma.07G024500; Glyma.07G026600; Glyma.10G136900; Glyma.07G024600; Glyma.09…	3.36718
GO:0005576	extracellular region	cellular_component	216	5.54378e-08	Glyma.01G165600; Glyma.U040600; Glyma.04G022800; Glyma.09G042200; Glyma.05G222100; Glyma.15G062400; Glyma.01G066000; Glyma.17G151200; Glyma.18G231500; Glyma.09G053400; Glyma.04G179500; Glyma.13G210000; Glyma.02G037800; Glyma.09G035100; Glyma.16G202500; Glyma.07G245100; Glyma.09G022400; Glyma.05G034500; Glyma.01G145900; Glyma.06G169100; Glyma.09G277900; Glyma.13G221900; Glyma.15G164400; Glyma.18G2…	1.47423
GO:0005545	1-phosphatidylinositol binding	molecular_function	14	5.9308e-08	Glyma.09G059500; Glyma.06G223100; Glyma.08G181400; Glyma.17G235500; Glyma.13G100400; Glyma.07G178000; Glyma.05G137200; Glyma.13G026400; Glyma.15G165800; Glyma.20G010400; Glyma.08G092500; Glyma.15G050900; Glyma.17G059500; Glyma.05G120800	5.53179
GO:0048268	clathrin coat assembly	biological_process	14	5.9308e-08	Glyma.09G059500; Glyma.06G223100; Glyma.08G181400; Glyma.17G235500; Glyma.13G100400; Glyma.07G178000; Glyma.05G137200; Glyma.13G026400; Glyma.15G165800; Glyma.20G010400; Glyma.08G092500; Glyma.15G050900; Glyma.17G059500; Glyma.05G120800	5.53179
GO:0009860	pollen tube growth	biological_process	36	5.93428e-08	Glyma.16G098700; Glyma.01G080300; Glyma.07G019800; Glyma.01G066000; Glyma.19G166300; Glyma.13G245800; Glyma.16G208300; Glyma.15G068000; Glyma.01G068100; Glyma.10G004500; Glyma.01G066100; Glyma.13G125300; Glyma.02G124800; Glyma.10G038900; Glyma.19G130700; Glyma.04G213100; Glyma.03G164900; Glyma.07G175400; Glyma.02G003900; Glyma.18G235700; Glyma.07G127900; Glyma.02G163800; Glyma.20G207300; Glyma.10…	2.80485
GO:0009768	photosynthesis, light harvesting in photosystem I	biological_process	15	1.14572e-07	Glyma.18G028400; Glyma.20G212900; Glyma.09G154700; Glyma.02G080800; Glyma.16G205200; Glyma.05G128000; Glyma.16G165800; Glyma.13G282000; Glyma.08G082900; Glyma.02G064700; Glyma.12G092000; Glyma.03G060300; Glyma.10G177200; Glyma.11G181100; Glyma.16G145800	5.0289
GO:0012505	endomembrane system	cellular_component	39	4.58383e-07	Glyma.12G134900; Glyma.02G218800; Glyma.20G045400; Glyma.19G230900; Glyma.18G011300; Glyma.15G083800; Glyma.17G193500; Glyma.10G131500; Glyma.10G110600; Glyma.12G008100; Glyma.14G037800; Glyma.15G066300; Glyma.14G200000; Glyma.09G128600; Glyma.06G178500; Glyma.18G023800; Glyma.05G158800; Glyma.14G013000; Glyma.02G308200; Glyma.15G030100; Glyma.11G163600; Glyma.18G056900; Glyma.13G228700; Glyma.08…	2.5086
GO:0009523	photosystem II	cellular_component	23	4.88922e-07	Glyma.16G165200; Glyma.16G165500; Glyma.18G028400; Glyma.03G159100; Glyma.06G237300; Glyma.01G204700; Glyma.15G275700; Glyma.02G080800; Glyma.04G167900; Glyma.10G089300; Glyma.14G003400; Glyma.18G011800; Glyma.02G305400; Glyma.05G128000; Glyma.16G165800; Glyma.19G161400; Glyma.13G282000; Glyma.10G089500; Glyma.08G082900; Glyma.03G060300; Glyma.06G113200; Glyma.05G172300; Glyma.16G145800	3.39283
GO:0090406	pollen tube	cellular_component	21	5.88333e-07	Glyma.07G019800; Glyma.01G066000; Glyma.11G155500; Glyma.15G083800; Glyma.10G137000; Glyma.01G068100; Glyma.01G066100; Glyma.02G124800; Glyma.05G158800; Glyma.19G130700; Glyma.17G020100; Glyma.02G163800; Glyma.07G254100; Glyma.08G204900; Glyma.13G357400; Glyma.15G016200; Glyma.03G128100; Glyma.09G224700; Glyma.05G142500; Glyma.02G175500; Glyma.08G116600	3.57439
GO:0016168	chlorophyll binding	molecular_function	22	7.26491e-07	Glyma.16G165200; Glyma.15G194300; Glyma.16G165500; Glyma.18G028400; Glyma.20G212900; Glyma.09G154700; Glyma.01G204700; Glyma.06G321900; Glyma.02G080800; Glyma.09G087700; Glyma.04G167900; Glyma.14G003400; Glyma.02G305400; Glyma.16G205200; Glyma.05G128000; Glyma.16G165800; Glyma.13G282000; Glyma.08G082900; Glyma.02G064700; Glyma.03G060300; Glyma.10G177200; Glyma.16G145800	3.42815
GO:0042542	response to hydrogen peroxide	biological_process	24	2.07535e-06	Glyma.02G099200; Glyma.19G227300; Glyma.20G170000; Glyma.06G202200; Glyma.02G017900; Glyma.08G256600; Glyma.07G106400; Glyma.06G125600; Glyma.18G280900; Glyma.07G043600; Glyma.10G221500; Glyma.17G058300; Glyma.08G318900; Glyma.20G011900; Glyma.18G094600; Glyma.19G219100; Glyma.01G211200; Glyma.16G030000; Glyma.01G241500; Glyma.16G012000; Glyma.01G238600; Glyma.07G061500; Glyma.05G022200; Glyma.05…	3.08751
GO:0031409	pigment binding	molecular_function	13	3.10829e-06	Glyma.18G028400; Glyma.20G212900; Glyma.09G154700; Glyma.02G080800; Glyma.16G205200; Glyma.05G128000; Glyma.16G165800; Glyma.13G282000; Glyma.08G082900; Glyma.02G064700; Glyma.03G060300; Glyma.10G177200; Glyma.16G145800	4.63957
GO:0043531	ADP binding	molecular_function	57	5.41707e-06	Glyma.03G053500; Glyma.06G265200; Glyma.16G137200; Glyma.16G127900; Glyma.U035700; Glyma.16G214900; Glyma.04G109500; Glyma.18G127900; Glyma.16G211400; Glyma.06G268500; Glyma.03G047700; Glyma.03G053100; Glyma.10G196700; Glyma.16G214600; Glyma.06G265400; Glyma.03G053600; Glyma.07G037000; Glyma.06G267400; Glyma.16G137600; Glyma.06G260100; Glyma.09G208900; Glyma.01G012000; Glyma.06G259400; Glyma.19G0…	1.9707
GO:0010112	regulation of systemic acquired resistance	biological_process	5	1.17115e-05	Glyma.08G044400; Glyma.09G182400; Glyma.06G115100; Glyma.05G237200; Glyma.07G093900	9.21965
GO:0016021	integral component of membrane	cellular_component	735	2.63425e-05	Glyma.19G240800; Glyma.07G000300; Glyma.06G190600; Glyma.17G088000; Glyma.12G202000; Glyma.18G204300; Glyma.20G102600; Glyma.09G111900; Glyma.17G186100; Glyma.04G198400; Glyma.10G174100; Glyma.19G202800; Glyma.05G156300; Glyma.16G075000; Glyma.16G165200; Glyma.02G027200; Glyma.20G017400; Glyma.16G176600; Glyma.15G194300; Glyma.16G149000; Glyma.17G146300; Glyma.04G207600; Glyma.14G192500; Glyma.10…	1.16251
GO:0043090	amino acid import	biological_process	13	2.79495e-05	Glyma.04G086600; Glyma.13G081000; Glyma.06G088200; Glyma.06G111900; Glyma.04G250900; Glyma.06G111600; Glyma.14G148100; Glyma.16G062600; Glyma.13G081100; Glyma.19G076800; Glyma.13G122000; Glyma.13G077800; Glyma.14G148300	3.99518
GO:0005886	plasma membrane	cellular_component	506	3.19498e-05	Glyma.07G000300; Glyma.06G190600; Glyma.17G088000; Glyma.06G265200; Glyma.12G202000; Glyma.18G204300; Glyma.10G174100; Glyma.07G019800; Glyma.16G075000; Glyma.02G027200; Glyma.16G176600; Glyma.04G055100; Glyma.07G024700; Glyma.16G149000; Glyma.12G213400; Glyma.14G000100; Glyma.04G086600; Glyma.17G044100; Glyma.04G172900; Glyma.18G009400; Glyma.06G019500; Glyma.10G256900; Glyma.14G196200; Glyma.10…	1.20676
GO:0010200	response to chitin	biological_process	45	3.20422e-05	Glyma.02G136500; Glyma.03G112700; Glyma.17G222300; Glyma.13G133000; Glyma.01G217400; Glyma.01G096600; Glyma.11G036500; Glyma.14G185800; Glyma.12G131800; Glyma.14G102900; Glyma.17G145400; Glyma.03G112800; Glyma.10G045300; Glyma.06G142000; Glyma.07G048100; Glyma.19G191700; Glyma.06G307700; Glyma.04G223300; Glyma.14G103100; Glyma.17G245300; Glyma.10G118900; Glyma.01G206600; Glyma.13G133100; Glyma.13…	2.03209
GO:0046274	lignin catabolic process	biological_process	17	5.5026e-05	Glyma.13G338100; Glyma.18G023600; Glyma.07G054200; Glyma.14G062300; Glyma.01G112600; Glyma.07G133900; Glyma.U027400; Glyma.18G065100; Glyma.11G236800; Glyma.18G193300; Glyma.18G197400; Glyma.14G191500; Glyma.03G077900; Glyma.07G134100; Glyma.08G353500; Glyma.01G173600; Glyma.12G121700	3.18781
GO:0052716	hydroquinone:oxygen oxidoreductase activity	molecular_function	17	5.5026e-05	Glyma.13G338100; Glyma.18G023600; Glyma.07G054200; Glyma.14G062300; Glyma.01G112600; Glyma.07G133900; Glyma.U027400; Glyma.18G065100; Glyma.11G236800; Glyma.18G193300; Glyma.18G197400; Glyma.14G191500; Glyma.03G077900; Glyma.07G134100; Glyma.08G353500; Glyma.01G173600; Glyma.12G121700	3.18781
GO:0046741	transport of virus in host, tissue to tissue	biological_process	5	7.13786e-05	Glyma.06G316200; Glyma.02G272600; Glyma.14G045400; Glyma.06G315700; Glyma.04G130100	7.90256
GO:0050113	inositol oxygenase activity	molecular_function	5	7.13786e-05	Glyma.05G224500; Glyma.07G013900; Glyma.01G005100; Glyma.08G199300; Glyma.08G101300	7.90256
GO:0009751	response to salicylic acid	biological_process	56	8.22103e-05	Glyma.02G099200; Glyma.10G273000; Glyma.01G053800; Glyma.17G222300; Glyma.20G028400; Glyma.14G185800; Glyma.06G300100; Glyma.02G255400; Glyma.06G299900; Glyma.14G102900; Glyma.15G041100; Glyma.06G142000; Glyma.09G139000; Glyma.08G042100; Glyma.04G223300; Glyma.14G103100; Glyma.08G256600; Glyma.06G137000; Glyma.04G209700; Glyma.13G370100; Glyma.12G105400; Glyma.02G086100; Glyma.06G125600; Glyma.06…	1.82224
GO:0010287	plastoglobule	cellular_component	25	8.29406e-05	Glyma.19G227700; Glyma.18G028400; Glyma.20G212900; Glyma.18G115500; Glyma.09G154700; Glyma.U003200; Glyma.03G230000; Glyma.03G074600; Glyma.02G080800; Glyma.10G182900; Glyma.10G026600; Glyma.12G153000; Glyma.16G205200; Glyma.07G019700; Glyma.05G128000; Glyma.16G165800; Glyma.13G282000; Glyma.08G082900; Glyma.02G064700; Glyma.03G060300; Glyma.10G177200; Glyma.15G009100; Glyma.08G204800; Glyma.16G1…	2.51445
GO:0080142	regulation of salicylic acid biosynthetic process	biological_process	6	9.16084e-05	Glyma.08G044400; Glyma.04G209700; Glyma.09G182400; Glyma.06G156300; Glyma.05G237200; Glyma.07G093900	6.63815
GO:0047526	2'-hydroxyisoflavone reductase activity	molecular_function	4	0.000116689	Glyma.11G070500; Glyma.11G070600; Glyma.01G172600; Glyma.01G211800	8.85087
GO:0009517	PSII associated light-harvesting complex II	cellular_component	4	0.000116689	Glyma.20G212900; Glyma.09G154700; Glyma.16G205200; Glyma.10G177200	8.85087
GO:0009783	photosystem II antenna complex	cellular_component	4	0.000116689	Glyma.20G212900; Glyma.09G154700; Glyma.16G205200; Glyma.10G177200	8.85087
GO:0047911	galacturan 1,4-alpha-galacturonidase activity	molecular_function	4	0.000116689	Glyma.15G151800; Glyma.02G016300; Glyma.10G016900; Glyma.09G041600	8.85087
GO:0009627	systemic acquired resistance	biological_process	20	0.000141267	Glyma.14G188400; Glyma.18G028200; Glyma.18G191600; Glyma.04G209700; Glyma.03G247500; Glyma.02G213000; Glyma.15G265500; Glyma.02G220900; Glyma.13G070900; Glyma.15G181900; Glyma.06G243100; Glyma.13G196200; Glyma.15G089100; Glyma.06G156300; Glyma.14G163700; Glyma.09G094000; Glyma.13G082700; Glyma.06G139000; Glyma.08G162100; Glyma.17G111100	2.73175
GO:0009854	oxidative photosynthetic carbon pathway	biological_process	9	0.000160168	Glyma.05G141300; Glyma.08G175800; Glyma.15G250800; Glyma.10G281400; Glyma.03G019900; Glyma.07G081900; Glyma.20G107800; Glyma.08G096600; Glyma.08G205000	4.52601
GO:0042391	regulation of membrane potential	biological_process	16	0.000174169	Glyma.05G247500; Glyma.04G069400; Glyma.18G263900; Glyma.06G184000; Glyma.03G257000; Glyma.19G255300; Glyma.17G207900; Glyma.04G181000; Glyma.06G071100; Glyma.08G232100; Glyma.18G100300; Glyma.06G077300; Glyma.08G187600; Glyma.08G219300; Glyma.14G126500; Glyma.07G022500	3.05202
GO:0009734	auxin-activated signaling pathway	biological_process	88	0.00020799	Glyma.02G099200; Glyma.10G055900; Glyma.04G055100; Glyma.08G137100; Glyma.13G143100; Glyma.09G220700; Glyma.04G006900; Glyma.06G007100; Glyma.12G030900; Glyma.06G282000; Glyma.13G328000; Glyma.06G280500; Glyma.06G282900; Glyma.07G039000; Glyma.09G220800; Glyma.09G220300; Glyma.04G252300; Glyma.12G035700; Glyma.02G255800; Glyma.06G006800; Glyma.09G221800; Glyma.09G219600; Glyma.18G198400; Glyma.12…	1.56275
GO:0019310	inositol catabolic process	biological_process	5	0.000242939	Glyma.05G224500; Glyma.07G013900; Glyma.01G005100; Glyma.08G199300; Glyma.08G101300	6.91474
GO:0002237	response to molecule of bacterial origin	biological_process	15	0.000267279	Glyma.17G222300; Glyma.18G011300; Glyma.17G193500; Glyma.14G102900; Glyma.10G110600; Glyma.14G103100; Glyma.14G013000; Glyma.13G370100; Glyma.02G308200; Glyma.17G222500; Glyma.08G218600; Glyma.02G090300; Glyma.02G053600; Glyma.11G245900; Glyma.05G044400	3.07322
GO:0005905	clathrin-coated pit	cellular_component	16	0.000279209	Glyma.09G059500; Glyma.06G223100; Glyma.08G181400; Glyma.17G235500; Glyma.13G100400; Glyma.07G178000; Glyma.05G137200; Glyma.13G026400; Glyma.15G165800; Glyma.20G010400; Glyma.06G099700; Glyma.08G092500; Glyma.15G050900; Glyma.11G190100; Glyma.17G059500; Glyma.05G120800	2.95029
GO:0051119	sugar transmembrane transporter activity	molecular_function	14	0.000412295	Glyma.04G198400; Glyma.04G238100; Glyma.13G041300; Glyma.04G241400; Glyma.14G120300; Glyma.15G149800; Glyma.06G122200; Glyma.19G232200; Glyma.04G198600; Glyma.14G160100; Glyma.05G122200; Glyma.02G088400; Glyma.06G166800; Glyma.17G090800	3.0978
GO:0016722	oxidoreductase activity, oxidizing metal ions	molecular_function	18	0.000417434	Glyma.13G338100; Glyma.18G023600; Glyma.07G054200; Glyma.14G062300; Glyma.01G112600; Glyma.07G133900; Glyma.U027400; Glyma.20G192800; Glyma.18G065100; Glyma.11G236800; Glyma.18G193300; Glyma.18G197400; Glyma.14G191500; Glyma.03G077900; Glyma.07G134100; Glyma.08G353500; Glyma.01G173600; Glyma.12G121700	2.69114
GO:0005242	inward rectifier potassium channel activity	molecular_function	6	0.00046815	Glyma.04G069400; Glyma.18G263900; Glyma.17G207900; Glyma.06G071100; Glyma.08G232100; Glyma.14G126500	5.53179
GO:0015979	photosynthesis	biological_process	36	0.000488907	Glyma.15G194300; Glyma.15G273300; Glyma.01G091000; Glyma.16G143600; Glyma.03G159100; Glyma.06G237300; Glyma.20G212900; Glyma.09G154700; Glyma.10G040600; Glyma.01G204700; Glyma.06G321900; Glyma.11G180700; Glyma.15G275700; Glyma.09G087700; Glyma.10G089300; Glyma.07G112000; Glyma.01G229200; Glyma.17G100700; Glyma.13G357300; Glyma.18G011800; Glyma.01G114500; Glyma.20G239700; Glyma.03G114600; Glyma.16…	1.97173
GO:0004650	polygalacturonase activity	molecular_function	25	0.000529252	Glyma.07G245100; Glyma.14G006100; Glyma.04G157700; Glyma.02G009300; Glyma.04G157500; Glyma.14G191400; Glyma.15G151800; Glyma.18G116400; Glyma.10G103200; Glyma.20G023200; Glyma.09G256100; Glyma.04G157600; Glyma.06G203000; Glyma.02G016300; Glyma.10G016900; Glyma.19G219700; Glyma.15G179500; Glyma.10G088900; Glyma.06G207300; Glyma.02G183000; Glyma.04G143200; Glyma.09G224800; Glyma.09G041600; Glyma.09…	2.26713
GO:0033808	6'-deoxychalcone synthase activity	molecular_function	4	0.000595514	Glyma.02G182500; Glyma.14G005700; Glyma.02G307300; Glyma.18G285800	7.37572
GO:0016491	oxidoreductase activity	molecular_function	70	0.000613766	Glyma.16G098700; Glyma.12G023300; Glyma.03G101800; Glyma.05G138800; Glyma.16G042000; Glyma.12G093900; Glyma.02G182500; Glyma.19G238900; Glyma.01G172900; Glyma.03G171900; Glyma.12G092600; Glyma.18G115500; Glyma.06G260200; Glyma.16G049500; Glyma.01G227900; Glyma.12G059400; Glyma.14G062300; Glyma.01G112600; Glyma.07G225400; Glyma.09G269500; Glyma.09G144900; Glyma.18G035100; Glyma.20G025200; Glyma.07…	1.60011
GO:1900426	positive regulation of defense response to bacterium	biological_process	13	0.000615423	Glyma.08G044400; Glyma.19G013300; Glyma.04G209700; Glyma.16G016700; Glyma.13G227700; Glyma.06G294100; Glyma.09G182400; Glyma.16G016600; Glyma.06G156300; Glyma.13G069600; Glyma.05G237200; Glyma.07G048000; Glyma.07G093900	3.12666
GO:0016618	hydroxypyruvate reductase activity	molecular_function	5	0.000627799	Glyma.10G281400; Glyma.03G019900; Glyma.07G081900; Glyma.20G107800; Glyma.08G205000	6.14644
GO:0030136	clathrin-coated vesicle	cellular_component	17	0.000632837	Glyma.09G059500; Glyma.06G223100; Glyma.08G181400; Glyma.17G235500; Glyma.13G100400; Glyma.07G178000; Glyma.05G137200; Glyma.13G026400; Glyma.15G165800; Glyma.20G010400; Glyma.06G099700; Glyma.03G242800; Glyma.08G092500; Glyma.05G233100; Glyma.15G050900; Glyma.17G059500; Glyma.05G120800	2.68687
GO:0009615	response to virus	biological_process	16	0.000654878	Glyma.06G316200; Glyma.14G188400; Glyma.02G272600; Glyma.02G086100; Glyma.03G247500; Glyma.14G045400; Glyma.02G042400; Glyma.03G207800; Glyma.02G220900; Glyma.12G083500; Glyma.06G294100; Glyma.06G315700; Glyma.14G163700; Glyma.13G082700; Glyma.06G139000; Glyma.04G130100	2.7659
GO:0005887	integral component of plasma membrane	cellular_component	83	0.000686362	Glyma.19G116500; Glyma.04G198400; Glyma.10G028900; Glyma.07G024700; Glyma.05G247500; Glyma.04G238100; Glyma.18G204800; Glyma.18G286700; Glyma.20G103900; Glyma.02G301800; Glyma.13G041300; Glyma.13G156000; Glyma.04G241400; Glyma.04G069400; Glyma.14G120300; Glyma.11G107000; Glyma.13G088800; Glyma.15G207900; Glyma.16G155000; Glyma.17G148600; Glyma.19G050300; Glyma.06G122200; Glyma.18G263900; Glyma.06…	1.53046
GO:0032973	amino acid export	biological_process	9	0.0008382	Glyma.13G081000; Glyma.06G111900; Glyma.04G250900; Glyma.06G111600; Glyma.14G148100; Glyma.13G081100; Glyma.13G122000; Glyma.13G077800; Glyma.14G148300	3.8297
GO:0016762	xyloglucan:xyloglucosyl transferase activity	molecular_function	18	0.000855683	Glyma.17G065100; Glyma.18G106500; Glyma.13G095000; Glyma.08G350000; Glyma.12G178000; Glyma.08G121200; Glyma.14G027700; Glyma.13G094900; Glyma.02G068900; Glyma.19G110000; Glyma.19G066300; Glyma.17G065300; Glyma.13G095100; Glyma.18G096100; Glyma.05G109600; Glyma.02G287200; Glyma.10G251700; Glyma.19G106600	2.55313
GO:0009904	chloroplast accumulation movement	biological_process	12	0.000917712	Glyma.15G120700; Glyma.14G082600; Glyma.18G294100; Glyma.06G024700; Glyma.17G005200; Glyma.08G266500; Glyma.01G063200; Glyma.01G166500; Glyma.07G268600; Glyma.08G264900; Glyma.09G015000; Glyma.16G095000	3.16102
GO:0030042	actin filament depolymerization	biological_process	8	0.00111313	Glyma.01G218900; Glyma.05G206500; Glyma.20G158900; Glyma.08G013400; Glyma.05G243900; Glyma.10G235500; Glyma.12G031700; Glyma.11G024500	4.02312
GO:0045848	positive regulation of nitrogen utilization	biological_process	3	0.00111313	Glyma.08G194100; Glyma.15G023500; Glyma.13G351100	8.29769
GO:0018298	protein-chromophore linkage	biological_process	25	0.00115709	Glyma.16G165200; Glyma.15G196500; Glyma.16G165500; Glyma.18G028400; Glyma.20G212900; Glyma.09G154700; Glyma.01G204700; Glyma.07G136500; Glyma.02G250700; Glyma.02G080800; Glyma.04G167900; Glyma.14G003400; Glyma.02G305400; Glyma.16G205200; Glyma.08G264900; Glyma.05G128000; Glyma.16G165800; Glyma.13G282000; Glyma.08G082900; Glyma.02G064700; Glyma.03G060300; Glyma.10G177200; Glyma.16G027300; Glyma.11…	2.16086
GO:0030570	pectate lyase activity	molecular_function	12	0.00117946	Glyma.05G044000; Glyma.11G244900; Glyma.08G356800; Glyma.18G255900; Glyma.17G126500; Glyma.19G020200; Glyma.02G020600; Glyma.13G064700; Glyma.08G296900; Glyma.18G175300; Glyma.04G173900; Glyma.01G042700	3.08751
GO:1900367	positive regulation of defense response to insect	biological_process	5	0.00135819	Glyma.02G099200; Glyma.08G256600; Glyma.04G209700; Glyma.18G280900; Glyma.06G156300	5.53179
GO:0080144	amino acid homeostasis	biological_process	10	0.00155747	Glyma.19G116500; Glyma.13G081000; Glyma.06G111900; Glyma.04G250900; Glyma.06G111600; Glyma.14G148100; Glyma.13G081100; Glyma.13G122000; Glyma.13G077800; Glyma.14G148300	3.3526
GO:0016655	oxidoreductase activity, acting on NAD(P)H, quinone or similar compound as acceptor	molecular_function	4	0.00173509	Glyma.06G153400; Glyma.18G049600; Glyma.04G245200; Glyma.06G118000	6.32205
GO:0019756	cyanogenic glycoside biosynthetic process	biological_process	4	0.00173509	Glyma.13G051600; Glyma.11G197300; Glyma.20G065100; Glyma.11G197400	6.32205
GO:0102001	isoleucine N-monooxygenase (oxime forming) activity	molecular_function	4	0.00173509	Glyma.13G051600; Glyma.11G197300; Glyma.20G065100; Glyma.11G197400	6.32205
GO:0031012	extracellular matrix	cellular_component	12	0.00191694	Glyma.20G135700; Glyma.11G033400; Glyma.02G028300; Glyma.02G028100; Glyma.01G036900; Glyma.03G117700; Glyma.10G255800; Glyma.01G208800; Glyma.02G028000; Glyma.02G028200; Glyma.19G014500; Glyma.08G128100	2.95029
GO:0031408	oxylipin biosynthetic process	biological_process	22	0.00206324	Glyma.15G223900; Glyma.12G054700; Glyma.08G189300; Glyma.08G189600; Glyma.07G196800; Glyma.14G081300; Glyma.08G212900; Glyma.04G037300; Glyma.06G010800; Glyma.15G074300; Glyma.17G209900; Glyma.20G053700; Glyma.10G153900; Glyma.04G035000; Glyma.17G049900; Glyma.06G037900; Glyma.13G070900; Glyma.08G189400; Glyma.17G244200; Glyma.07G030000; Glyma.19G247500; Glyma.13G239000	2.19278
GO:0007165	signal transduction	biological_process	56	0.00208094	Glyma.03G053500; Glyma.06G265200; Glyma.16G137200; Glyma.16G127900; Glyma.U035700; Glyma.16G214900; Glyma.06G119700; Glyma.04G109500; Glyma.09G054900; Glyma.18G127900; Glyma.16G211400; Glyma.16G090500; Glyma.06G268500; Glyma.03G047700; Glyma.03G053100; Glyma.08G323800; Glyma.16G214600; Glyma.06G265400; Glyma.03G053600; Glyma.07G037000; Glyma.06G267400; Glyma.08G323700; Glyma.16G137600; Glyma.05G0…	1.61765
GO:0090333	regulation of stomatal closure	biological_process	11	0.00229786	Glyma.11G255300; Glyma.04G020400; Glyma.19G240500; Glyma.08G126700; Glyma.04G069400; Glyma.06G313600; Glyma.17G207900; Glyma.03G243000; Glyma.06G071100; Glyma.04G124800; Glyma.14G126500	3.04249
GO:0009816	defense response to bacterium, incompatible interaction	biological_process	22	0.00233846	Glyma.02G189700; Glyma.18G011300; Glyma.17G193500; Glyma.02G255400; Glyma.10G110600; Glyma.09G131500; Glyma.06G265400; Glyma.14G013000; Glyma.04G209700; Glyma.04G134200; Glyma.02G308200; Glyma.10G252500; Glyma.20G140900; Glyma.06G294100; Glyma.06G264400; Glyma.16G178800; Glyma.06G156300; Glyma.03G018900; Glyma.11G245900; Glyma.19G189900; Glyma.05G044400; Glyma.15G232200	2.1732
GO:0004332	fructose-bisphosphate aldolase activity	molecular_function	6	0.0025462	Glyma.04G008300; Glyma.12G037400; Glyma.02G303000; Glyma.12G153000; Glyma.11G111400; Glyma.11G111100	4.42543
GO:0005975	carbohydrate metabolic process	biological_process	82	0.00266551	Glyma.11G095100; Glyma.17G044100; Glyma.11G107600; Glyma.12G130200; Glyma.12G054200; Glyma.07G245100; Glyma.14G006100; Glyma.04G157700; Glyma.02G114400; Glyma.02G009300; Glyma.10G153700; Glyma.19G079400; Glyma.07G030400; Glyma.04G012000; Glyma.04G157500; Glyma.08G275500; Glyma.U019200; Glyma.14G191400; Glyma.10G074800; Glyma.12G011200; Glyma.15G151800; Glyma.12G185200; Glyma.15G143600; Glyma.15G0…	1.47036
GO:0031225	anchored component of membrane	cellular_component	58	0.00280805	Glyma.12G213400; Glyma.17G044100; Glyma.16G202500; Glyma.11G033400; Glyma.08G119600; Glyma.07G021200; Glyma.16G202000; Glyma.02G028300; Glyma.13G080700; Glyma.14G133200; Glyma.03G179900; Glyma.10G155200; Glyma.U019300; Glyma.17G075700; Glyma.13G115700; Glyma.06G210900; Glyma.13G293500; Glyma.10G028100; Glyma.06G270000; Glyma.13G288300; Glyma.06G075700; Glyma.06G147300; Glyma.16G151900; Glyma.18G2…	1.58441
GO:0004867	serine-type endopeptidase inhibitor activity	molecular_function	13	0.00292547	Glyma.08G342200; Glyma.08G342000; Glyma.18G231500; Glyma.15G211500; Glyma.08G235400; Glyma.08G341100; Glyma.16G206300; Glyma.18G231400; Glyma.20G205700; Glyma.10G184700; Glyma.10G184600; Glyma.08G341300; Glyma.03G068200	2.71371
GO:0016210	naringenin-chalcone synthase activity	molecular_function	7	0.00312738	Glyma.02G130400; Glyma.11G011500; Glyma.01G091400; Glyma.08G109300; Glyma.08G110300; Glyma.09G075200; Glyma.08G109400	3.87225
GO:0016324	apical plasma membrane	cellular_component	10	0.00347437	Glyma.11G155500; Glyma.10G004500; Glyma.13G125300; Glyma.19G130700; Glyma.03G164900; Glyma.02G163800; Glyma.20G207300; Glyma.10G182700; Glyma.06G077300; Glyma.03G128100	3.07322
GO:0009864	induced systemic resistance, jasmonic acid mediated signaling pathway	biological_process	11	0.00367543	Glyma.02G099200; Glyma.14G185800; Glyma.06G142000; Glyma.04G223300; Glyma.06G296500; Glyma.08G256600; Glyma.18G280900; Glyma.18G213200; Glyma.09G274000; Glyma.12G108900; Glyma.12G226600	2.89761
GO:0008891	glycolate oxidase activity	molecular_function	4	0.0039716	Glyma.05G141300; Glyma.08G175800; Glyma.15G250800; Glyma.08G096600	5.53179
GO:0016174	NAD(P)H oxidase activity	molecular_function	4	0.0039716	Glyma.03G236300; Glyma.19G233900; Glyma.20G236200; Glyma.10G152200	5.53179
GO:0046244	salicylic acid catabolic process	biological_process	9	0.00398136	Glyma.06G137000; Glyma.18G273200; Glyma.07G048600; Glyma.03G261600; Glyma.02G210800; Glyma.13G042200; Glyma.04G227900; Glyma.01G137100; Glyma.16G017500	3.21201
GO:0071456	cellular response to hypoxia	biological_process	8	0.0044063	Glyma.14G081300; Glyma.04G037300; Glyma.06G037900; Glyma.15G181900; Glyma.17G244200; Glyma.14G223700; Glyma.09G094000; Glyma.16G089700	3.40418
GO:0003840	gamma-glutamyltransferase activity	molecular_function	3	0.00441662	Glyma.07G126200; Glyma.11G236100; Glyma.01G005200	6.63815
GO:0036374	glutathione hydrolase activity	molecular_function	3	0.00441662	Glyma.07G126200; Glyma.11G236100; Glyma.01G005200	6.63815
GO:0005513	detection of calcium ion	biological_process	3	0.00441662	Glyma.10G161900; Glyma.02G002100; Glyma.20G224300	6.63815
GO:0034638	phosphatidylcholine catabolic process	biological_process	3	0.00441662	Glyma.06G068600; Glyma.15G008500; Glyma.04G067100	6.63815
GO:0009765	photosynthesis, light harvesting	biological_process	5	0.00441662	Glyma.16G165200; Glyma.16G165500; Glyma.04G167900; Glyma.14G003400; Glyma.02G305400	4.60983
GO:0030267	glyoxylate reductase (NADP) activity	molecular_function	5	0.00441662	Glyma.10G281400; Glyma.03G019900; Glyma.07G081900; Glyma.20G107800; Glyma.08G205000	4.60983
GO:0048317	seed morphogenesis	biological_process	5	0.00441662	Glyma.13G286100; Glyma.13G280000; Glyma.12G215400; Glyma.12G102700; Glyma.06G301700	4.60983
GO:0016298	lipase activity	molecular_function	17	0.00532723	Glyma.09G053400; Glyma.14G081300; Glyma.04G037300; Glyma.02G063100; Glyma.04G209700; Glyma.09G233900; Glyma.17G259700; Glyma.03G200300; Glyma.06G037900; Glyma.17G259600; Glyma.19G070900; Glyma.15G264200; Glyma.17G244200; Glyma.06G156300; Glyma.16G145100; Glyma.03G006200; Glyma.18G095100	2.26604
GO:0004630	phospholipase D activity	molecular_function	10	0.00544768	Glyma.06G068700; Glyma.04G020400; Glyma.08G126700; Glyma.06G068600; Glyma.08G194100; Glyma.15G023500; Glyma.13G351100; Glyma.15G008500; Glyma.03G018900; Glyma.04G067100	2.91147
GO:0070290	N-acylphosphatidylethanolamine-specific phospholipase D activity	molecular_function	10	0.00544768	Glyma.06G068700; Glyma.04G020400; Glyma.08G126700; Glyma.06G068600; Glyma.08G194100; Glyma.15G023500; Glyma.13G351100; Glyma.15G008500; Glyma.03G018900; Glyma.04G067100	2.91147
GO:0009813	flavonoid biosynthetic process	biological_process	41	0.00565425	Glyma.02G130400; Glyma.18G265700; Glyma.11G011500; Glyma.02G182500; Glyma.03G187000; Glyma.16G008600; Glyma.05G021800; Glyma.11G004200; Glyma.18G208300; Glyma.01G091400; Glyma.19G187400; Glyma.13G094300; Glyma.19G187100; Glyma.01G085700; Glyma.18G026500; Glyma.16G175500; Glyma.03G186900; Glyma.02G185100; Glyma.08G109300; Glyma.09G269500; Glyma.06G137000; Glyma.08G110300; Glyma.18G273200; Glyma.19…	1.67383
GO:0006532	aspartate biosynthetic process	biological_process	6	0.00584983	Glyma.06G082700; Glyma.12G226400; Glyma.07G168700; Glyma.08G063000; Glyma.07G186100; Glyma.04G049200	3.90479
GO:0009395	phospholipid catabolic process	biological_process	7	0.00612169	Glyma.03G092800; Glyma.06G169100; Glyma.16G081200; Glyma.08G194100; Glyma.15G023500; Glyma.13G351100; Glyma.08G178600	3.52023
GO:0019853	L-ascorbic acid biosynthetic process	biological_process	9	0.00652335	Glyma.14G021800; Glyma.05G224500; Glyma.07G013900; Glyma.01G005100; Glyma.08G199300; Glyma.16G019900; Glyma.03G260600; Glyma.20G224400; Glyma.08G101300	3.01734
GO:0016711	flavonoid 3'-monooxygenase activity	molecular_function	5	0.0072875	Glyma.16G008600; Glyma.05G021800; Glyma.05G021900; Glyma.07G039800; Glyma.06G202300	4.25522
GO:0035420	MAPK cascade involved in innate immune response	biological_process	4	0.00756661	Glyma.17G245300; Glyma.11G058300; Glyma.14G080100; Glyma.01G184000	4.91715
GO:0042546	cell wall biogenesis	biological_process	20	0.00832747	Glyma.17G065100; Glyma.18G106500; Glyma.13G095000; Glyma.08G350000; Glyma.12G178000; Glyma.16G094100; Glyma.08G121200; Glyma.14G027700; Glyma.13G094900; Glyma.02G068900; Glyma.19G110000; Glyma.19G066300; Glyma.17G065300; Glyma.19G002700; Glyma.13G095100; Glyma.18G096100; Glyma.05G109600; Glyma.02G287200; Glyma.10G251700; Glyma.19G106600	2.04881
GO:0019897	extrinsic component of plasma membrane	cellular_component	7	0.00840512	Glyma.18G011300; Glyma.17G193500; Glyma.10G110600; Glyma.14G013000; Glyma.02G308200; Glyma.11G245900; Glyma.05G044400	3.36718
GO:0034051	negative regulation of plant-type hypersensitive response	biological_process	7	0.00840512	Glyma.18G011300; Glyma.17G193500; Glyma.10G110600; Glyma.14G013000; Glyma.02G308200; Glyma.11G245900; Glyma.05G044400	3.36718
GO:0004553	hydrolase activity, hydrolyzing O-glycosyl compounds	molecular_function	32	0.00849249	Glyma.17G065100; Glyma.13G095000; Glyma.17G044100; Glyma.06G018000; Glyma.07G030400; Glyma.08G350000; Glyma.12G178000; Glyma.12G185200; Glyma.13G115700; Glyma.08G121200; Glyma.06G210900; Glyma.14G027700; Glyma.13G094900; Glyma.06G147300; Glyma.16G151900; Glyma.08G122400; Glyma.02G068900; Glyma.19G110000; Glyma.19G066300; Glyma.05G185100; Glyma.17G065300; Glyma.15G206800; Glyma.19G109900; Glyma.15…	1.75265
GO:0046777	protein autophosphorylation	biological_process	38	0.00872703	Glyma.10G087100; Glyma.05G167600; Glyma.07G232400; Glyma.10G153700; Glyma.08G023600; Glyma.06G097700; Glyma.10G103100; Glyma.18G225700; Glyma.07G105700; Glyma.04G084500; Glyma.14G165700; Glyma.01G226200; Glyma.17G245300; Glyma.02G069400; Glyma.10G104500; Glyma.02G182900; Glyma.09G265500; Glyma.11G058300; Glyma.20G175200; Glyma.18G060900; Glyma.08G264900; Glyma.13G224300; Glyma.14G080100; Glyma.20…	1.66832
GO:0009903	chloroplast avoidance movement	biological_process	12	0.00925011	Glyma.15G120700; Glyma.14G082600; Glyma.18G294100; Glyma.06G024700; Glyma.17G005200; Glyma.08G266500; Glyma.01G063200; Glyma.01G166500; Glyma.07G268600; Glyma.08G264900; Glyma.09G015000; Glyma.16G095000	2.50496
GO:0030574	collagen catabolic process	biological_process	2	0.00939342	Glyma.08G030000; Glyma.08G029900	7.37572
GO:0102009	proline dipeptidase activity	molecular_function	2	0.00939342	Glyma.08G030000; Glyma.08G029900	7.37572
GO:0034639	L-amino acid efflux transmembrane transporter activity	molecular_function	2	0.00939342	Glyma.13G081000; Glyma.14G148300	7.37572
GO:0043335	protein unfolding	biological_process	2	0.00939342	Glyma.06G202200; Glyma.05G022200	7.37572
GO:0050434	positive regulation of viral transcription	biological_process	2	0.00939342	Glyma.04G084500; Glyma.06G086100	7.37572
GO:0004649	poly(ADP-ribose) glycohydrolase activity	molecular_function	2	0.00939342	Glyma.15G017200; Glyma.15G017100	7.37572
GO:0004735	pyrroline-5-carboxylate reductase activity	molecular_function	2	0.00939342	Glyma.03G129100; Glyma.03G129200	7.37572
GO:0019745	pentacyclic triterpenoid biosynthetic process	biological_process	2	0.00939342	Glyma.08G027000; Glyma.20G192700	7.37572
GO:0012502	induction of programmed cell death	biological_process	2	0.00939342	Glyma.16G030000; Glyma.07G061500	7.37572
GO:0009741	response to brassinosteroid	biological_process	17	0.00998553	Glyma.04G179500; Glyma.05G034500; Glyma.10G292000; Glyma.18G225700; Glyma.19G175500; Glyma.06G024500; Glyma.02G016600; Glyma.08G289300; Glyma.09G265500; Glyma.06G004200; Glyma.19G133900; Glyma.06G102100; Glyma.04G004400; Glyma.13G095100; Glyma.17G068800; Glyma.13G091500; Glyma.19G189900	2.13728
GO:0004322	ferroxidase activity	molecular_function	5	0.0102344	Glyma.05G095400; Glyma.14G197500; Glyma.18G024600; Glyma.18G205800; Glyma.11G232600	3.95128
GO:1904158	axonemal central apparatus assembly	biological_process	5	0.0102344	Glyma.12G117900; Glyma.15G045800; Glyma.15G171300; Glyma.08G187200; Glyma.04G248600	3.95128
GO:0004478	methionine adenosyltransferase activity	molecular_function	5	0.0102344	Glyma.02G008700; Glyma.03G184000; Glyma.13G141600; Glyma.10G054500; Glyma.19G061800	3.95128
GO:0006556	S-adenosylmethionine biosynthetic process	biological_process	5	0.0102344	Glyma.02G008700; Glyma.03G184000; Glyma.13G141600; Glyma.10G054500; Glyma.19G061800	3.95128
GO:0033274	response to vitamin B2	biological_process	3	0.0102344	Glyma.02G099200; Glyma.08G256600; Glyma.18G280900	5.53179
GO:0050482	arachidonic acid secretion	biological_process	3	0.0102344	Glyma.05G222100; Glyma.07G127900; Glyma.01G004000	5.53179
GO:0015689	molybdate ion transport	biological_process	3	0.0102344	Glyma.14G130000; Glyma.17G203000; Glyma.17G203200	5.53179
GO:0006805	xenobiotic metabolic process	biological_process	3	0.0102344	Glyma.07G126200; Glyma.06G325100; Glyma.01G005200	5.53179
GO:0047216	inositol 3-alpha-galactosyltransferase activity	molecular_function	3	0.0102344	Glyma.19G227800; Glyma.10G145300; Glyma.19G219100	5.53179
GO:0021702	cerebellar Purkinje cell differentiation	biological_process	3	0.0102344	Glyma.02G005300; Glyma.03G040800; Glyma.09G278400	5.53179
GO:0050885	neuromuscular process controlling balance	biological_process	3	0.0102344	Glyma.02G005300; Glyma.03G040800; Glyma.09G278400	5.53179
GO:0009268	response to pH	biological_process	3	0.0102344	Glyma.18G054600; Glyma.13G069500; Glyma.02G235100	5.53179
GO:0070001	aspartic-type peptidase activity	molecular_function	3	0.0102344	Glyma.15G265500; Glyma.06G243100; Glyma.08G162100	5.53179
GO:0006799	polyphosphate biosynthetic process	biological_process	3	0.0102344	Glyma.10G183300; Glyma.10G004800; Glyma.02G003700	5.53179
GO:0009625	response to insect	biological_process	7	0.0102344	Glyma.02G099200; Glyma.08G256600; Glyma.04G209700; Glyma.18G280900; Glyma.06G156300; Glyma.13G282100; Glyma.12G218200	3.22688
GO:0010152	pollen maturation	biological_process	7	0.0102344	Glyma.08G332100; Glyma.13G086400; Glyma.07G228900; Glyma.14G168700; Glyma.17G101300; Glyma.20G034000; Glyma.05G025700	3.22688
GO:0010204	defense response signaling pathway, resistance gene-independent	biological_process	11	0.0108121	Glyma.18G011300; Glyma.17G193500; Glyma.10G110600; Glyma.14G013000; Glyma.02G308200; Glyma.12G050700; Glyma.18G244100; Glyma.15G181900; Glyma.09G094000; Glyma.11G245900; Glyma.05G044400	2.5354
GO:0016099	monoterpenoid biosynthetic process	biological_process	6	0.0108121	Glyma.10G200800; Glyma.03G021200; Glyma.18G223100; Glyma.20G189600; Glyma.11G108300; Glyma.18G223000	3.49376
GO:0050829	defense response to Gram-negative bacterium	biological_process	6	0.0108121	Glyma.01G066000; Glyma.01G068100; Glyma.01G066100; Glyma.02G124800; Glyma.16G014100; Glyma.08G109100	3.49376
GO:0010107	potassium ion import	biological_process	6	0.0108121	Glyma.19G240500; Glyma.04G069400; Glyma.17G207900; Glyma.03G243000; Glyma.06G071100; Glyma.14G126500	3.49376
GO:0071949	FAD binding	molecular_function	11	0.0129951	Glyma.12G003400; Glyma.15G220800; Glyma.17G174500; Glyma.08G228300; Glyma.20G058100; Glyma.11G037100; Glyma.20G105500; Glyma.17G100700; Glyma.09G233400; Glyma.08G255900; Glyma.11G248400	2.48366
GO:0003824	catalytic activity	molecular_function	11	0.0129951	Glyma.19G227700; Glyma.04G012000; Glyma.07G083900; Glyma.03G230000; Glyma.16G133900; Glyma.11G184400; Glyma.10G026600; Glyma.06G084200; Glyma.08G083700; Glyma.U043300; Glyma.02G147300	2.48366
GO:0080167	response to karrikin	biological_process	28	0.0143436	Glyma.03G195300; Glyma.20G170000; Glyma.18G026500; Glyma.03G135400; Glyma.06G313600; Glyma.05G102900; Glyma.18G027500; Glyma.16G062600; Glyma.13G035600; Glyma.05G030400; Glyma.10G072000; Glyma.02G286500; Glyma.19G076800; Glyma.01G114500; Glyma.01G191200; Glyma.10G221500; Glyma.03G137900; Glyma.07G209100; Glyma.08G071200; Glyma.20G082500; Glyma.17G096400; Glyma.04G124800; Glyma.11G109600; Glyma.19…	1.75017
GO:0009611	response to wounding	biological_process	49	0.0149418	Glyma.02G099200; Glyma.13G219100; Glyma.19G227700; Glyma.15G075500; Glyma.17G222300; Glyma.06G155100; Glyma.01G096600; Glyma.16G059300; Glyma.08G070700; Glyma.14G102900; Glyma.03G230000; Glyma.18G061000; Glyma.17G115300; Glyma.07G105700; Glyma.06G010800; Glyma.15G074300; Glyma.14G165700; Glyma.16G149100; Glyma.06G296500; Glyma.14G103100; Glyma.08G256600; Glyma.13G370100; Glyma.17G222500; Glyma.18…	1.51853
GO:0042742	defense response to bacterium	biological_process	60	0.015161	Glyma.08G044400; Glyma.05G141300; Glyma.04G046900; Glyma.18G111300; Glyma.19G227700; Glyma.08G175800; Glyma.16G082200; Glyma.12G187400; Glyma.17G222300; Glyma.06G155100; Glyma.15G250800; Glyma.U013600; Glyma.14G185800; Glyma.14G102900; Glyma.06G142000; Glyma.03G230000; Glyma.06G265400; Glyma.08G180600; Glyma.04G223300; Glyma.14G103100; Glyma.10G167100; Glyma.06G137000; Glyma.13G370100; Glyma.08G1…	1.45573
GO:0009862	systemic acquired resistance, salicylic acid mediated signaling pathway	biological_process	11	0.0154633	Glyma.14G185800; Glyma.06G142000; Glyma.02G063100; Glyma.08G180600; Glyma.04G223300; Glyma.18G191600; Glyma.04G209700; Glyma.18G213200; Glyma.09G274000; Glyma.06G156300; Glyma.16G145100	2.43399
GO:0005506	iron ion binding	molecular_function	76	0.0156454	Glyma.19G240800; Glyma.14G192500; Glyma.10G200800; Glyma.03G101800; Glyma.08G109900; Glyma.02G143300; Glyma.13G285300; Glyma.16G008600; Glyma.05G021800; Glyma.U013600; Glyma.09G186300; Glyma.17G125400; Glyma.05G095400; Glyma.16G090000; Glyma.11G062600; Glyma.09G137600; Glyma.01G135200; Glyma.08G326900; Glyma.04G202300; Glyma.07G212700; Glyma.19G015000; Glyma.04G110400; Glyma.07G083200; Glyma.13G0…	1.39211
GO:0071555	cell wall organization	biological_process	86	0.0164749	Glyma.17G065100; Glyma.18G106500; Glyma.13G095000; Glyma.09G169300; Glyma.07G245100; Glyma.02G301300; Glyma.14G006100; Glyma.04G111300; Glyma.04G034600; Glyma.16G075800; Glyma.04G157700; Glyma.06G160000; Glyma.05G086400; Glyma.02G009300; Glyma.07G030400; Glyma.04G157500; Glyma.08G350000; Glyma.06G264000; Glyma.06G151900; Glyma.14G191400; Glyma.12G178000; Glyma.03G227600; Glyma.15G151800; Glyma.12…	1.36118
GO:0002229	defense response to oomycetes	biological_process	13	0.0166217	Glyma.08G044400; Glyma.06G137000; Glyma.18G273200; Glyma.07G048600; Glyma.03G261600; Glyma.02G210800; Glyma.09G182400; Glyma.13G042200; Glyma.04G227900; Glyma.01G137100; Glyma.05G237200; Glyma.07G093900; Glyma.16G017500	2.24729
GO:0050662	coenzyme binding	molecular_function	14	0.0166217	Glyma.19G227700; Glyma.08G216200; Glyma.06G265700; Glyma.03G230000; Glyma.09G269500; Glyma.18G057900; Glyma.11G184400; Glyma.10G026600; Glyma.12G238200; Glyma.18G091300; Glyma.17G173200; Glyma.13G285700; Glyma.12G238100; Glyma.02G147300	2.18155
GO:0018105	peptidyl-serine phosphorylation	biological_process	25	0.017109	Glyma.10G087100; Glyma.07G232400; Glyma.19G166000; Glyma.10G103100; Glyma.02G234800; Glyma.18G054600; Glyma.04G084500; Glyma.03G038900; Glyma.01G156800; Glyma.02G182900; Glyma.13G069500; Glyma.13G228500; Glyma.20G175200; Glyma.20G041500; Glyma.05G158700; Glyma.03G036900; Glyma.12G053400; Glyma.06G086100; Glyma.02G192700; Glyma.03G260200; Glyma.11G128900; Glyma.02G235100; Glyma.14G035800; Glyma.14…	1.78445
GO:0031540	regulation of anthocyanin biosynthetic process	biological_process	7	0.0173211	Glyma.18G191200; Glyma.14G188400; Glyma.02G220900; Glyma.07G141100; Glyma.14G163700; Glyma.13G082700; Glyma.06G139000	2.97866
GO:0031090	organelle membrane	cellular_component	12	0.018802	Glyma.18G170300; Glyma.17G125400; Glyma.04G110400; Glyma.13G051600; Glyma.11G197300; Glyma.U013700; Glyma.03G165500; Glyma.20G065100; Glyma.16G195800; Glyma.09G123800; Glyma.11G197400; Glyma.13G173500	2.28902
GO:0010411	xyloglucan metabolic process	biological_process	19	0.018802	Glyma.17G065100; Glyma.18G106500; Glyma.13G095000; Glyma.19G012100; Glyma.08G350000; Glyma.12G178000; Glyma.08G121200; Glyma.14G027700; Glyma.13G094900; Glyma.02G068900; Glyma.19G110000; Glyma.19G066300; Glyma.17G065300; Glyma.13G095100; Glyma.18G096100; Glyma.05G109600; Glyma.02G287200; Glyma.10G251700; Glyma.19G106600	1.92851
GO:0052852	very-long-chain-(S)-2-hydroxy-acid oxidase activity	molecular_function	4	0.018802	Glyma.05G141300; Glyma.08G175800; Glyma.15G250800; Glyma.08G096600	4.02312
GO:0052853	long-chain-(S)-2-hydroxy-long-chain-acid oxidase activity	molecular_function	4	0.018802	Glyma.05G141300; Glyma.08G175800; Glyma.15G250800; Glyma.08G096600	4.02312
GO:0052854	medium-chain-(S)-2-hydroxy-acid oxidase activity	molecular_function	4	0.018802	Glyma.05G141300; Glyma.08G175800; Glyma.15G250800; Glyma.08G096600	4.02312
GO:2000071	regulation of defense response by callose deposition	biological_process	4	0.018802	Glyma.17G245300; Glyma.11G058300; Glyma.14G080100; Glyma.01G184000	4.02312
GO:0030041	actin filament polymerization	biological_process	4	0.018802	Glyma.13G286100; Glyma.12G215400; Glyma.12G102700; Glyma.06G301700	4.02312
GO:0015292	uniporter activity	molecular_function	4	0.018802	Glyma.16G142100; Glyma.02G238500; Glyma.14G207400; Glyma.14G077100	4.02312
GO:0009753	response to jasmonic acid	biological_process	35	0.0193785	Glyma.02G099200; Glyma.01G053800; Glyma.14G077900; Glyma.01G096600; Glyma.18G191200; Glyma.14G185800; Glyma.06G300100; Glyma.06G299900; Glyma.07G154200; Glyma.06G142000; Glyma.20G145400; Glyma.17G115300; Glyma.04G223300; Glyma.08G256600; Glyma.12G105400; Glyma.04G113300; Glyma.06G111300; Glyma.12G104600; Glyma.18G280900; Glyma.02G042400; Glyma.14G021800; Glyma.11G158900; Glyma.18G213200; Glyma.09…	1.61344
GO:0009644	response to high light intensity	biological_process	16	0.0195875	Glyma.02G046700; Glyma.06G202200; Glyma.07G043600; Glyma.08G318900; Glyma.18G094600; Glyma.19G219100; Glyma.13G282000; Glyma.02G064700; Glyma.01G211200; Glyma.16G030000; Glyma.01G241500; Glyma.16G012000; Glyma.01G238600; Glyma.07G061500; Glyma.05G022200; Glyma.13G239000	2.03468
GO:0009809	lignin biosynthetic process	biological_process	23	0.0195875	Glyma.13G338100; Glyma.07G054200; Glyma.01G004200; Glyma.14G062300; Glyma.02G017900; Glyma.01G112600; Glyma.18G057900; Glyma.07G106400; Glyma.06G145300; Glyma.07G133900; Glyma.18G065100; Glyma.17G058300; Glyma.10G262400; Glyma.11G236800; Glyma.04G220600; Glyma.18G197400; Glyma.17G260100; Glyma.14G191500; Glyma.03G077900; Glyma.07G134100; Glyma.08G353500; Glyma.01G173600; Glyma.12G121700	1.8047
GO:0008447	L-ascorbate oxidase activity	molecular_function	3	0.0195875	Glyma.U040600; Glyma.13G076900; Glyma.20G051700	4.74154
GO:0004623	phospholipase A2 activity	molecular_function	3	0.0195875	Glyma.05G222100; Glyma.07G127900; Glyma.01G004000	4.74154
GO:0048446	petal morphogenesis	biological_process	3	0.0195875	Glyma.02G025400; Glyma.02G025500; Glyma.08G294000	4.74154
GO:0033925	mannosyl-glycoprotein endo-beta-N-acetylglucosaminidase activity	molecular_function	3	0.0195875	Glyma.14G056600; Glyma.14G056500; Glyma.02G262200	4.74154
GO:0015171	amino acid transmembrane transporter activity	molecular_function	19	0.0201681	Glyma.04G086600; Glyma.06G019500; Glyma.12G084500; Glyma.13G081000; Glyma.06G088200; Glyma.06G111900; Glyma.04G250900; Glyma.06G111600; Glyma.14G148100; Glyma.16G062600; Glyma.11G097000; Glyma.13G081100; Glyma.19G076800; Glyma.05G171200; Glyma.13G122000; Glyma.08G129700; Glyma.09G197800; Glyma.13G077800; Glyma.14G148300	1.91098
GO:0008199	ferric iron binding	molecular_function	5	0.0203484	Glyma.05G095400; Glyma.14G197500; Glyma.18G024600; Glyma.18G205800; Glyma.11G232600	3.45737
GO:0005930	axoneme	cellular_component	5	0.0203484	Glyma.12G117900; Glyma.15G045800; Glyma.15G171300; Glyma.08G187200; Glyma.04G248600	3.45737
GO:0006865	amino acid transport	biological_process	14	0.023646	Glyma.18G009400; Glyma.12G030900; Glyma.18G277600; Glyma.11G252400; Glyma.04G252300; Glyma.13G081000; Glyma.02G255800; Glyma.18G198400; Glyma.18G259600; Glyma.09G257300; Glyma.01G218600; Glyma.11G247800; Glyma.14G148300; Glyma.09G238100	2.09311
GO:0006810	transport	biological_process	56	0.023646	Glyma.02G218400; Glyma.15G011900; Glyma.03G185100; Glyma.09G044900; Glyma.10G058800; Glyma.01G127500; Glyma.20G094400; Glyma.10G276800; Glyma.07G154200; Glyma.02G005300; Glyma.02G032400; Glyma.01G212700; Glyma.19G126400; Glyma.01G209000; Glyma.10G276700; Glyma.03G040800; Glyma.03G172900; Glyma.19G185600; Glyma.06G153400; Glyma.17G039300; Glyma.03G122200; Glyma.03G168000; Glyma.15G011800; Glyma.10…	1.44084
GO:0009534	chloroplast thylakoid	cellular_component	34	0.0240028	Glyma.15G194300; Glyma.11G255300; Glyma.18G028400; Glyma.12G054700; Glyma.20G169500; Glyma.15G089200; Glyma.20G212900; Glyma.06G224200; Glyma.05G163300; Glyma.18G035300; Glyma.09G154700; Glyma.07G196800; Glyma.06G321900; Glyma.03G057800; Glyma.07G112000; Glyma.10G182900; Glyma.07G057200; Glyma.19G260600; Glyma.03G002200; Glyma.20G053700; Glyma.10G026600; Glyma.03G114600; Glyma.12G153000; Glyma.16…	1.60069
GO:0046470	phosphatidylcholine metabolic process	biological_process	6	0.0252704	Glyma.06G068700; Glyma.04G020400; Glyma.08G126700; Glyma.08G194100; Glyma.15G023500; Glyma.13G351100	3.01734
GO:0051260	protein homooligomerization	biological_process	8	0.0253094	Glyma.04G241400; Glyma.14G120300; Glyma.15G149800; Glyma.06G122200; Glyma.15G155500; Glyma.06G166800; Glyma.17G090800; Glyma.18G090600	2.6032
GO:0000324	fungal-type vacuole	cellular_component	7	0.0253094	Glyma.04G005000; Glyma.11G252400; Glyma.06G004700; Glyma.18G259600; Glyma.09G257300; Glyma.01G218600; Glyma.09G238100	2.7659
GO:0048511	rhythmic process	biological_process	10	0.0253094	Glyma.16G018000; Glyma.12G073900; Glyma.18G027500; Glyma.04G141400; Glyma.06G136600; Glyma.13G135900; Glyma.U034500; Glyma.11G154700; Glyma.05G118300; Glyma.13G199300	2.35395
GO:0004857	enzyme inhibitor activity	molecular_function	16	0.0253094	Glyma.09G042200; Glyma.17G151200; Glyma.17G028600; Glyma.09G033700; Glyma.15G141100; Glyma.05G055200; Glyma.10G017300; Glyma.19G212200; Glyma.07G245300; Glyma.05G068700; Glyma.17G035600; Glyma.02G016700; Glyma.09G042100; Glyma.17G137400; Glyma.03G029400; Glyma.20G127300	1.96686
GO:0009834	plant-type secondary cell wall biogenesis	biological_process	24	0.0253094	Glyma.09G169300; Glyma.11G053200; Glyma.08G119600; Glyma.06G151900; Glyma.03G179900; Glyma.U019300; Glyma.14G062300; Glyma.01G112600; Glyma.17G242500; Glyma.14G216200; Glyma.01G222200; Glyma.16G019400; Glyma.05G161900; Glyma.12G070000; Glyma.18G065100; Glyma.13G322400; Glyma.U019100; Glyma.14G122600; Glyma.17G169200; Glyma.18G197400; Glyma.14G191500; Glyma.07G050600; Glyma.03G077900; Glyma.12G121…	1.73546
GO:0003838	sterol 24-C-methyltransferase activity	molecular_function	2	0.0253094	Glyma.12G009300; Glyma.15G276300	5.53179
GO:0010313	phytochrome binding	molecular_function	2	0.0253094	Glyma.02G160200; Glyma.03G170300	5.53179
GO:0010297	heteropolysaccharide binding	molecular_function	2	0.0253094	Glyma.19G227700; Glyma.03G230000	5.53179
GO:0052631	sphingolipid delta-8 desaturase activity	molecular_function	2	0.0253094	Glyma.18G120400; Glyma.08G299900	5.53179
GO:0004067	asparaginase activity	molecular_function	2	0.0253094	Glyma.17G238200; Glyma.04G042100	5.53179
GO:0008646	high-affinity hexose transport	biological_process	2	0.0253094	Glyma.20G103900; Glyma.10G285100	5.53179
GO:0015578	mannose transmembrane transporter activity	molecular_function	2	0.0253094	Glyma.20G103900; Glyma.10G285100	5.53179
GO:0055055	D-glucose:proton symporter activity	molecular_function	2	0.0253094	Glyma.20G103900; Glyma.10G285100	5.53179
GO:0030448	hyphal growth	biological_process	2	0.0253094	Glyma.04G005000; Glyma.06G004700	5.53179
GO:0015066	alpha-amylase inhibitor activity	molecular_function	2	0.0253094	Glyma.15G211500; Glyma.08G235400	5.53179
GO:0008479	queuine tRNA-ribosyltransferase activity	molecular_function	2	0.0253094	Glyma.06G100700; Glyma.08G367700	5.53179
GO:0010378	temperature compensation of the circadian clock	biological_process	2	0.0253094	Glyma.20G170000; Glyma.10G221500	5.53179
GO:0006107	oxaloacetate metabolic process	biological_process	2	0.0253094	Glyma.04G055000; Glyma.13G104800	5.53179
GO:0034059	response to anoxia	biological_process	2	0.0253094	Glyma.19G213100; Glyma.18G204200	5.53179
GO:0042759	long-chain fatty acid biosynthetic process	biological_process	2	0.0253094	Glyma.08G212900; Glyma.07G030000	5.53179
GO:0010976	positive regulation of neuron projection development	biological_process	2	0.0253094	Glyma.06G165100; Glyma.09G196200	5.53179
GO:0010618	aerenchyma formation	biological_process	2	0.0253094	Glyma.04G209700; Glyma.06G156300	5.53179
GO:0071327	cellular response to trehalose stimulus	biological_process	2	0.0253094	Glyma.04G209700; Glyma.06G156300	5.53179
GO:0050358	tropinone reductase activity	molecular_function	2	0.0253094	Glyma.12G059100; Glyma.12G059300	5.53179
GO:0015085	calcium ion transmembrane transporter activity	molecular_function	2	0.0253094	Glyma.11G048300; Glyma.17G161300	5.53179
GO:0016127	sterol catabolic process	biological_process	2	0.0253094	Glyma.03G165500; Glyma.09G226200	5.53179
GO:0034434	sterol esterification	biological_process	2	0.0253094	Glyma.03G165500; Glyma.09G226200	5.53179
GO:0004512	inositol-3-phosphate synthase activity	molecular_function	2	0.0253094	Glyma.05G180600; Glyma.08G138200	5.53179
GO:0072520	seminiferous tubule development	biological_process	2	0.0253094	Glyma.17G262000; Glyma.14G223700	5.53179
GO:0006479	protein methylation	biological_process	2	0.0253094	Glyma.04G109700; Glyma.16G128200	5.53179
GO:0046522	S-methyl-5-thioribose kinase activity	molecular_function	2	0.0253094	Glyma.01G244200; Glyma.10G261200	5.53179
GO:0033840	NDP-glucose-starch glucosyltransferase activity	molecular_function	2	0.0253094	Glyma.16G018500; Glyma.01G096700	5.53179
GO:0004130	cytochrome-c peroxidase activity	molecular_function	4	0.0253094	Glyma.11G078400; Glyma.01G164700; Glyma.01G164600; Glyma.06G068200	3.68786
GO:0071323	cellular response to chitin	biological_process	4	0.0253094	Glyma.17G245300; Glyma.11G058300; Glyma.14G080100; Glyma.01G184000	3.68786
GO:0016717	oxidoreductase activity, acting on paired donors, with oxidation of a pair of donors resulting in the reduction of molecular oxygen to two molecules of water	molecular_function	5	0.0254849	Glyma.09G111900; Glyma.11G174100; Glyma.18G062000; Glyma.08G212900; Glyma.07G030000	3.254
GO:0005773	vacuole	cellular_component	107	0.0259745	Glyma.19G116500; Glyma.12G009300; Glyma.05G222100; Glyma.10G246400; Glyma.14G192500; Glyma.17G044100; Glyma.05G102600; Glyma.11G107600; Glyma.18G111300; Glyma.07G036400; Glyma.06G163000; Glyma.19G227700; Glyma.04G126500; Glyma.04G020400; Glyma.14G130000; Glyma.09G022400; Glyma.03G013400; Glyma.09G062300; Glyma.17G111000; Glyma.07G126200; Glyma.09G033700; Glyma.08G126700; Glyma.03G102800; Glyma.06…	1.28955
GO:0009579	thylakoid	cellular_component	35	0.0267095	Glyma.15G194300; Glyma.18G111300; Glyma.11G255300; Glyma.16G082200; Glyma.18G028400; Glyma.20G212900; Glyma.06G224200; Glyma.18G035300; Glyma.09G154700; Glyma.U003200; Glyma.06G321900; Glyma.08G212900; Glyma.07G112000; Glyma.10G182900; Glyma.19G260600; Glyma.03G002200; Glyma.10G026600; Glyma.20G239700; Glyma.03G114600; Glyma.08G214700; Glyma.16G205200; Glyma.18G138300; Glyma.07G019700; Glyma.02G0…	1.56771
GO:0004497	monooxygenase activity	molecular_function	35	0.0267095	Glyma.09G186300; Glyma.17G125400; Glyma.16G090000; Glyma.09G137600; Glyma.13G200400; Glyma.04G110400; Glyma.07G083200; Glyma.13G051600; Glyma.19G046800; Glyma.13G046200; Glyma.11G197300; Glyma.08G140600; Glyma.U013700; Glyma.09G233400; Glyma.09G066200; Glyma.20G065100; Glyma.17G203300; Glyma.03G160100; Glyma.05G023600; Glyma.04G035000; Glyma.13G052900; Glyma.16G195800; Glyma.06G120700; Glyma.15G1…	1.56771
GO:0009617	response to bacterium	biological_process	25	0.0283548	Glyma.08G044400; Glyma.15G075500; Glyma.02G311600; Glyma.15G074300; Glyma.06G137000; Glyma.04G209700; Glyma.19G190600; Glyma.18G273200; Glyma.13G227700; Glyma.06G294100; Glyma.13G237900; Glyma.03G261600; Glyma.09G182400; Glyma.13G150700; Glyma.15G206800; Glyma.15G062500; Glyma.13G042200; Glyma.06G156300; Glyma.13G282100; Glyma.02G053600; Glyma.04G227900; Glyma.05G237200; Glyma.03G190200; Glyma.12…	1.69687
GO:0015186	L-glutamine transmembrane transporter activity	molecular_function	8	0.028773	Glyma.04G086600; Glyma.11G252400; Glyma.06G088200; Glyma.14G054100; Glyma.18G259600; Glyma.09G257300; Glyma.01G218600; Glyma.09G238100	2.52882
GO:0046423	allene-oxide cyclase activity	molecular_function	3	0.0300379	Glyma.02G099200; Glyma.08G256600; Glyma.18G280900	4.14884
GO:0051650	establishment of vesicle localization	biological_process	3	0.0300379	Glyma.19G166300; Glyma.10G038900; Glyma.02G003900	4.14884
GO:0000935	barrier septum	cellular_component	3	0.0300379	Glyma.06G319500; Glyma.11G242600; Glyma.13G087500	4.14884
GO:0046557	glucan endo-1,6-beta-glucosidase activity	molecular_function	3	0.0300379	Glyma.06G319500; Glyma.11G242600; Glyma.13G087500	4.14884
GO:0070879	fungal-type cell wall beta-glucan metabolic process	biological_process	3	0.0300379	Glyma.06G319500; Glyma.11G242600; Glyma.13G087500	4.14884
GO:1904541	fungal-type cell wall disassembly involved in conjugation with cellular fusion	biological_process	3	0.0300379	Glyma.06G319500; Glyma.11G242600; Glyma.13G087500	4.14884
GO:1990819	actin fusion focus	cellular_component	3	0.0300379	Glyma.06G319500; Glyma.11G242600; Glyma.13G087500	4.14884
GO:0003968	RNA-directed RNA polymerase activity	molecular_function	3	0.0300379	Glyma.01G055800; Glyma.02G086100; Glyma.01G008700	4.14884
GO:0004514	nicotinate-nucleotide diphosphorylase (carboxylating) activity	molecular_function	3	0.0300379	Glyma.01G187500; Glyma.07G165500; Glyma.11G054700	4.14884
GO:0000822	inositol hexakisphosphate binding	molecular_function	3	0.0300379	Glyma.10G183300; Glyma.10G004800; Glyma.02G003700	4.14884
GO:0015114	phosphate ion transmembrane transporter activity	molecular_function	3	0.0300379	Glyma.10G183300; Glyma.10G004800; Glyma.02G003700	4.14884
GO:0005249	voltage-gated potassium channel activity	molecular_function	9	0.0307709	Glyma.06G184000; Glyma.04G181000; Glyma.12G175000; Glyma.18G100300; Glyma.06G077300; Glyma.08G187600; Glyma.12G076800; Glyma.08G219300; Glyma.07G022500	2.37077
GO:0004683	calmodulin-dependent protein kinase activity	molecular_function	12	0.0319143	Glyma.10G087100; Glyma.07G232400; Glyma.10G103100; Glyma.02G182900; Glyma.20G175200; Glyma.20G041500; Glyma.12G053400; Glyma.02G192700; Glyma.11G128900; Glyma.14G035800; Glyma.14G222000; Glyma.02G278900	2.10735
GO:0000272	polysaccharide catabolic process	biological_process	12	0.0319143	Glyma.19G227700; Glyma.01G160100; Glyma.02G042500; Glyma.03G230000; Glyma.12G102900; Glyma.12G156600; Glyma.01G151800; Glyma.20G164700; Glyma.15G206800; Glyma.13G087500; Glyma.16G173000; Glyma.13G330800	2.10735
GO:0070370	cellular heat acclimation	biological_process	5	0.0332344	Glyma.08G346700; Glyma.05G149900; Glyma.08G106700; Glyma.03G086200; Glyma.09G280200	3.07322
GO:0032544	plastid translation	biological_process	4	0.0352943	Glyma.19G227700; Glyma.03G230000; Glyma.10G026600; Glyma.02G147300	3.40418
GO:0004084	branched-chain-amino-acid transaminase activity	molecular_function	4	0.0352943	Glyma.06G082700; Glyma.12G226400; Glyma.08G063000; Glyma.07G186100	3.40418
GO:0010196	nonphotochemical quenching	biological_process	4	0.0352943	Glyma.20G212900; Glyma.09G154700; Glyma.16G205200; Glyma.10G177200	3.40418
GO:0010507	negative regulation of autophagy	biological_process	4	0.0352943	Glyma.02G005300; Glyma.03G040800; Glyma.09G278400; Glyma.16G028200	3.40418
GO:0008171	O-methyltransferase activity	molecular_function	6	0.0359117	Glyma.06G286700; Glyma.13G173300; Glyma.14G200900; Glyma.14G201000; Glyma.06G295700; Glyma.08G246700	2.7659
GO:0009694	jasmonic acid metabolic process	biological_process	6	0.0359117	Glyma.06G010800; Glyma.06G296500; Glyma.11G158900; Glyma.16G057100; Glyma.12G108900; Glyma.06G115100	2.7659
GO:0009846	pollen germination	biological_process	16	0.0359887	Glyma.11G060400; Glyma.04G178800; Glyma.19G130700; Glyma.04G213100; Glyma.05G056200; Glyma.17G246400; Glyma.07G175400; Glyma.17G093400; Glyma.18G235700; Glyma.07G127900; Glyma.09G119000; Glyma.02G163800; Glyma.05G033700; Glyma.01G004000; Glyma.03G128100; Glyma.20G011800	1.88316
GO:0020037	heme binding	molecular_function	90	0.0386591	Glyma.19G240800; Glyma.14G192500; Glyma.10G200800; Glyma.18G170300; Glyma.08G109900; Glyma.02G037800; Glyma.11G121800; Glyma.09G022400; Glyma.13G285300; Glyma.09G277900; Glyma.16G008600; Glyma.09G044900; Glyma.05G021800; Glyma.U013600; Glyma.09G186300; Glyma.17G125400; Glyma.07G212800; Glyma.16G090000; Glyma.11G062600; Glyma.09G137600; Glyma.11G078400; Glyma.01G135200; Glyma.08G326900; Glyma.01G1…	1.2982
GO:0016042	lipid catabolic process	biological_process	50	0.0390133	Glyma.06G068700; Glyma.04G022800; Glyma.05G222100; Glyma.09G053400; Glyma.17G174100; Glyma.04G020400; Glyma.02G226800; Glyma.15G089200; Glyma.08G126700; Glyma.10G157200; Glyma.05G163300; Glyma.19G013300; Glyma.10G070500; Glyma.05G064200; Glyma.16G111100; Glyma.14G081300; Glyma.14G193800; Glyma.04G037300; Glyma.17G100800; Glyma.11G055400; Glyma.10G168400; Glyma.04G209700; Glyma.09G233900; Glyma.02…	1.42205
GO:0040008	regulation of growth	biological_process	45	0.0424492	Glyma.10G055900; Glyma.13G143100; Glyma.04G006900; Glyma.06G007100; Glyma.19G166300; Glyma.06G049300; Glyma.06G234500; Glyma.16G081500; Glyma.U013600; Glyma.08G232800; Glyma.12G035700; Glyma.06G006800; Glyma.19G183900; Glyma.01G167000; Glyma.11G076200; Glyma.06G296500; Glyma.10G004500; Glyma.13G125300; Glyma.08G289300; Glyma.10G038900; Glyma.11G194800; Glyma.10G056000; Glyma.12G035800; Glyma.03G1…	1.44308
GO:1902600	hydrogen ion transmembrane transport	biological_process	5	0.0425125	Glyma.13G156000; Glyma.15G207900; Glyma.06G076300; Glyma.17G103700; Glyma.03G113400	2.91147
GO:0036126	sperm flagellum	cellular_component	5	0.0425125	Glyma.12G117900; Glyma.15G045800; Glyma.15G171300; Glyma.08G187200; Glyma.04G248600	2.91147
GO:0051365	cellular response to potassium ion starvation	biological_process	5	0.0425125	Glyma.07G129000; Glyma.08G194100; Glyma.15G023500; Glyma.13G351100; Glyma.03G260200	2.91147
GO:0010333	terpene synthase activity	molecular_function	5	0.0425125	Glyma.13G250400; Glyma.12G197500; Glyma.13G304500; Glyma.19G157000; Glyma.07G187600	2.91147
GO:0002239	response to oomycetes	biological_process	7	0.0425125	Glyma.06G265200; Glyma.06G137000; Glyma.18G273200; Glyma.03G261600; Glyma.13G042200; Glyma.04G227900; Glyma.12G031900	2.49823
GO:0004864	protein phosphatase inhibitor activity	molecular_function	7	0.0425125	Glyma.07G243700; Glyma.17G030200; Glyma.07G243600; Glyma.17G030300; Glyma.07G243500; Glyma.17G030400; Glyma.14G056300	2.49823
GO:0055075	potassium ion homeostasis	biological_process	7	0.0425125	Glyma.05G247500; Glyma.09G237600; Glyma.19G240500; Glyma.05G070600; Glyma.11G184700; Glyma.03G243000; Glyma.03G260200	2.49823
GO:0008061	chitin binding	molecular_function	7	0.0425125	Glyma.01G160100; Glyma.02G042500; Glyma.07G057200; Glyma.03G247500; Glyma.15G206800; Glyma.13G330800; Glyma.19G245400	2.49823
GO:0042651	thylakoid membrane	cellular_component	7	0.0425125	Glyma.20G212900; Glyma.09G154700; Glyma.01G204700; Glyma.14G023000; Glyma.16G205200; Glyma.13G282000; Glyma.10G177200	2.49823
GO:0009835	fruit ripening	biological_process	13	0.0430655	Glyma.14G049000; Glyma.17G125400; Glyma.11G021100; Glyma.10G103200; Glyma.20G023200; Glyma.04G110400; Glyma.07G264200; Glyma.U013700; Glyma.10G088900; Glyma.02G183000; Glyma.16G032200; Glyma.15G275400; Glyma.14G048900	1.97023
GO:0015293	symporter activity	molecular_function	27	0.0449319	Glyma.10G028900; Glyma.04G086600; Glyma.18G009400; Glyma.12G030900; Glyma.09G237600; Glyma.05G070600; Glyma.04G252300; Glyma.06G088200; Glyma.02G255800; Glyma.11G107000; Glyma.18G198400; Glyma.17G115300; Glyma.16G109100; Glyma.01G210500; Glyma.10G036800; Glyma.03G072700; Glyma.16G062600; Glyma.20G048200; Glyma.03G156700; Glyma.05G029900; Glyma.19G076800; Glyma.13G043300; Glyma.16G156800; Glyma.06…	1.59742
GO:0030552	cAMP binding	molecular_function	8	0.0454387	Glyma.18G263900; Glyma.06G184000; Glyma.03G257000; Glyma.19G255300; Glyma.04G181000; Glyma.06G077300; Glyma.08G219300; Glyma.07G022500	2.32918
GO:0015770	sucrose transport	biological_process	3	0.0454387	Glyma.04G198400; Glyma.04G198600; Glyma.06G166800	3.68786
GO:0042550	photosystem I stabilization	biological_process	3	0.0454387	Glyma.13G107000; Glyma.15G277100; Glyma.06G321900	3.68786
GO:0006751	glutathione catabolic process	biological_process	3	0.0454387	Glyma.07G126200; Glyma.11G236100; Glyma.01G005200	3.68786
GO:0051091	positive regulation of sequence-specific DNA binding transcription factor activity	biological_process	3	0.0454387	Glyma.19G130400; Glyma.04G134200; Glyma.15G232200	3.68786
GO:0004338	glucan exo-1,3-beta-glucosidase activity	molecular_function	3	0.0454387	Glyma.06G319500; Glyma.11G242600; Glyma.13G087500	3.68786
GO:0070829	heterochromatin maintenance	biological_process	3	0.0454387	Glyma.08G323800; Glyma.08G323700; Glyma.13G201800	3.68786
GO:0045041	protein import into mitochondrial intermembrane space	biological_process	3	0.0454387	Glyma.08G019400; Glyma.05G212900; Glyma.11G020300	3.68786
GO:0031175	neuron projection development	biological_process	3	0.0454387	Glyma.02G005300; Glyma.03G040800; Glyma.09G278400	3.68786
GO:0033759	flavone synthase activity	molecular_function	3	0.0454387	Glyma.06G137000; Glyma.18G273200; Glyma.04G227900	3.68786
GO:0006468	protein phosphorylation	biological_process	46	0.0454798	Glyma.17G088000; Glyma.10G087100; Glyma.13G060300; Glyma.18G263300; Glyma.01G227800; Glyma.15G019800; Glyma.07G053500; Glyma.11G015200; Glyma.19G026200; Glyma.19G166000; Glyma.18G011300; Glyma.15G083800; Glyma.17G193500; Glyma.10G110600; Glyma.18G054600; Glyma.04G084500; Glyma.05G158800; Glyma.14G013000; Glyma.02G069400; Glyma.02G308200; Glyma.01G156800; Glyma.15G225600; Glyma.08G325600; Glyma.13…	1.42556
GO:0004198	calcium-dependent cysteine-type endopeptidase activity	molecular_function	4	0.0454798	Glyma.02G186900; Glyma.13G044300; Glyma.08G071600; Glyma.08G178500	3.16102
GO:0009435	NAD biosynthetic process	biological_process	4	0.0454798	Glyma.01G187500; Glyma.05G219500; Glyma.07G165500; Glyma.11G054700	3.16102
GO:0005366	myo-inositol:proton symporter activity	molecular_function	4	0.0454798	Glyma.20G246300; Glyma.10G296100; Glyma.05G142500; Glyma.20G246500	3.16102
GO:0015798	myo-inositol transport	biological_process	4	0.0454798	Glyma.20G246300; Glyma.10G296100; Glyma.05G142500; Glyma.20G246500	3.16102
GO:0031122	cytoplasmic microtubule organization	biological_process	9	0.0454798	Glyma.08G019400; Glyma.16G174200; Glyma.05G212900; Glyma.16G174900; Glyma.10G004500; Glyma.20G163900; Glyma.20G207300; Glyma.10G182700; Glyma.11G020300	2.21272
GO:0005522	profilin binding	molecular_function	2	0.0454798	Glyma.02G027200; Glyma.01G037600	4.42543
GO:0005911	cell-cell junction	cellular_component	2	0.0454798	Glyma.02G027200; Glyma.01G037600	4.42543
GO:0098712	L-glutamate import across plasma membrane	biological_process	2	0.0454798	Glyma.04G086600; Glyma.06G088200	4.42543
GO:0008153	para-aminobenzoic acid biosynthetic process	biological_process	2	0.0454798	Glyma.06G082700; Glyma.12G226400	4.42543
GO:0008696	4-amino-4-deoxychorismate lyase activity	molecular_function	2	0.0454798	Glyma.06G082700; Glyma.12G226400	4.42543
GO:0047810	D-alanine:2-oxoglutarate aminotransferase activity	molecular_function	2	0.0454798	Glyma.06G082700; Glyma.12G226400	4.42543
GO:0000011	vacuole inheritance	biological_process	2	0.0454798	Glyma.04G005000; Glyma.06G004700	4.42543
GO:0030447	filamentous growth	biological_process	2	0.0454798	Glyma.04G005000; Glyma.06G004700	4.42543
GO:0036180	filamentous growth of a population of unicellular organisms in response to biotic stimulus	biological_process	2	0.0454798	Glyma.04G005000; Glyma.06G004700	4.42543
GO:0006073	cellular glucan metabolic process	biological_process	2	0.0454798	Glyma.06G319500; Glyma.11G242600	4.42543
GO:0009251	glucan catabolic process	biological_process	2	0.0454798	Glyma.06G319500; Glyma.11G242600	4.42543
GO:0009277	fungal-type cell wall	cellular_component	2	0.0454798	Glyma.06G319500; Glyma.11G242600	4.42543
GO:0009540	zeaxanthin epoxidase [overall] activity	molecular_function	2	0.0454798	Glyma.17G174500; Glyma.20G058100	4.42543
GO:0052662	zeaxanthin epoxidase activity	molecular_function	2	0.0454798	Glyma.17G174500; Glyma.20G058100	4.42543
GO:0052663	antheraxanthin epoxidase activity	molecular_function	2	0.0454798	Glyma.17G174500; Glyma.20G058100	4.42543
GO:0052654	L-leucine transaminase activity	molecular_function	2	0.0454798	Glyma.07G168700; Glyma.04G049200	4.42543
GO:0052655	L-valine transaminase activity	molecular_function	2	0.0454798	Glyma.07G168700; Glyma.04G049200	4.42543
GO:0052656	L-isoleucine transaminase activity	molecular_function	2	0.0454798	Glyma.07G168700; Glyma.04G049200	4.42543
GO:0010258	NADH dehydrogenase complex (plastoquinone) assembly	biological_process	2	0.0454798	Glyma.06G153400; Glyma.18G049600	4.42543
GO:0045431	flavonol synthase activity	molecular_function	2	0.0454798	Glyma.05G088100; Glyma.06G110600	4.42543
GO:1901183	positive regulation of camalexin biosynthetic process	biological_process	2	0.0454798	Glyma.04G209700; Glyma.06G156300	4.42543
GO:0050356	tropine dehydrogenase activity	molecular_function	2	0.0454798	Glyma.12G059100; Glyma.12G059300	4.42543
GO:1901430	positive regulation of syringal lignin biosynthetic process	biological_process	2	0.0454798	Glyma.06G145300; Glyma.04G220600	4.42543
GO:0004516	nicotinate phosphoribosyltransferase activity	molecular_function	2	0.0454798	Glyma.01G187500; Glyma.11G054700	4.42543
GO:0019358	nicotinate nucleotide salvage	biological_process	2	0.0454798	Glyma.01G187500; Glyma.11G054700	4.42543
GO:0007423	sensory organ development	biological_process	2	0.0454798	Glyma.15G155500; Glyma.09G048200	4.42543
GO:0007498	mesoderm development	biological_process	2	0.0454798	Glyma.15G155500; Glyma.09G048200	4.42543
GO:0016360	sensory organ precursor cell fate determination	biological_process	2	0.0454798	Glyma.15G155500; Glyma.09G048200	4.42543
GO:0051402	neuron apoptotic process	biological_process	2	0.0454798	Glyma.13G196100; Glyma.13G182400	4.42543
GO:0000309	nicotinamide-nucleotide adenylyltransferase activity	molecular_function	2	0.0454798	Glyma.19G097900; Glyma.14G013400	4.42543
GO:0004515	nicotinate-nucleotide adenylyltransferase activity	molecular_function	2	0.0454798	Glyma.19G097900; Glyma.14G013400	4.42543
GO:0005623	cell	cellular_component	7	0.0454798	Glyma.08G137100; Glyma.18G259400; Glyma.14G171800; Glyma.19G228100; Glyma.11G239500; Glyma.13G088400; Glyma.18G017900	2.42016
GO:0010427	abscisic acid binding	molecular_function	7	0.0454798	Glyma.07G243700; Glyma.17G030200; Glyma.07G243600; Glyma.17G030300; Glyma.07G243500; Glyma.17G030400; Glyma.14G056300	2.42016
GO:0080163	regulation of protein serine/threonine phosphatase activity	biological_process	7	0.0454798	Glyma.07G243700; Glyma.17G030200; Glyma.07G243600; Glyma.17G030300; Glyma.07G243500; Glyma.17G030400; Glyma.14G056300	2.42016
GO:0009651	response to salt stress	biological_process	93	0.0454798	Glyma.02G099200; Glyma.03G066700; Glyma.19G240500; Glyma.09G022400; Glyma.09G054900; Glyma.14G077900; Glyma.18G254100; Glyma.17G011600; Glyma.03G185100; Glyma.02G046700; Glyma.17G111000; Glyma.09G044900; Glyma.03G066800; Glyma.10G058800; Glyma.13G066100; Glyma.16G189900; Glyma.08G023600; Glyma.08G070700; Glyma.06G300100; Glyma.06G299900; Glyma.10G276800; Glyma.07G050000; Glyma.04G069400; Glyma.06…	1.27499
GO:0050505	hydroquinone glucosyltransferase activity	molecular_function	6	0.0454798	Glyma.08G338600; Glyma.05G181100; Glyma.08G338500; Glyma.07G119400; Glyma.19G102800; Glyma.01G074600	2.55313
GO:0035556	intracellular signal transduction	biological_process	46	0.0454798	Glyma.10G087100; Glyma.09G009100; Glyma.02G226800; Glyma.07G053500; Glyma.08G151400; Glyma.07G232400; Glyma.19G166000; Glyma.08G232800; Glyma.10G103100; Glyma.14G193800; Glyma.02G234800; Glyma.18G054600; Glyma.03G038900; Glyma.02G182900; Glyma.08G325600; Glyma.13G069500; Glyma.13G228500; Glyma.03G088800; Glyma.20G197800; Glyma.20G175200; Glyma.05G081900; Glyma.08G163300; Glyma.08G264900; Glyma.04…	1.41368
GO:0016157	sucrose synthase activity	molecular_function	5	0.0454798	Glyma.16G217200; Glyma.09G167000; Glyma.14G209900; Glyma.11G212700; Glyma.02G240400	2.7659
GO:0030553	cGMP binding	molecular_function	8	0.0454798	Glyma.18G263900; Glyma.06G184000; Glyma.03G257000; Glyma.19G255300; Glyma.04G181000; Glyma.06G077300; Glyma.08G219300; Glyma.07G022500	2.26945
GO:0016709	oxidoreductase activity, acting on paired donors, with incorporation or reduction of molecular oxygen, NAD(P)H as one donor, and incorporation of one atom of oxygen	molecular_function	27	0.0454798	Glyma.19G240800; Glyma.12G003400; Glyma.10G200800; Glyma.08G109900; Glyma.13G285300; Glyma.U013600; Glyma.16G090000; Glyma.11G062600; Glyma.01G135200; Glyma.08G326900; Glyma.19G015000; Glyma.11G037100; Glyma.20G105500; Glyma.01G170000; Glyma.19G015300; Glyma.03G030100; Glyma.03G021200; Glyma.18G223100; Glyma.20G189600; Glyma.03G031200; Glyma.11G108300; Glyma.06G238500; Glyma.13G068800; Glyma.18G2…	1.55582
GO:0050468	reticuline oxidase activity	molecular_function	1	0.0454798	Glyma.20G213100	5.53179
GO:0046677	response to antibiotic	biological_process	1	0.0454798	Glyma.16G003500	5.53179
GO:0000943	retrotransposon nucleocapsid	cellular_component	1	0.0454798	Glyma.16G175800	5.53179
GO:0048307	ferredoxin-nitrite reductase activity	molecular_function	1	0.0454798	Glyma.07G212800	5.53179
GO:0019730	antimicrobial humoral response	biological_process	1	0.0454798	Glyma.13G224800	5.53179
GO:0019732	antifungal humoral response	biological_process	1	0.0454798	Glyma.13G224800	5.53179
GO:0042994	cytoplasmic sequestering of transcription factor	biological_process	1	0.0454798	Glyma.13G224800	5.53179
GO:0009780	photosynthetic NADP+ reduction	biological_process	1	0.0454798	Glyma.06G321900	5.53179
GO:0032578	aleurone grain membrane	cellular_component	1	0.0454798	Glyma.11G038900	5.53179
GO:0005221	intracellular cyclic nucleotide activated cation channel activity	molecular_function	1	0.0454798	Glyma.18G263900	5.53179
GO:0005222	intracellular cAMP activated cation channel activity	molecular_function	1	0.0454798	Glyma.18G263900	5.53179
GO:0006592	ornithine biosynthetic process	biological_process	1	0.0454798	Glyma.10G044300	5.53179
GO:0043693	monoterpene biosynthetic process	biological_process	1	0.0454798	Glyma.14G023000	5.53179
GO:0004413	homoserine kinase activity	molecular_function	1	0.0454798	Glyma.02G311600	5.53179
GO:0009092	homoserine metabolic process	biological_process	1	0.0454798	Glyma.02G311600	5.53179
GO:0047672	anthranilate N-benzoyltransferase activity	molecular_function	1	0.0454798	Glyma.02G185100	5.53179
GO:0010845	positive regulation of reciprocal meiotic recombination	biological_process	1	0.0454798	Glyma.12G014500	5.53179
GO:0043409	negative regulation of MAPK cascade	biological_process	1	0.0454798	Glyma.11G079900	5.53179
GO:0033120	positive regulation of RNA splicing	biological_process	1	0.0454798	Glyma.06G165100	5.53179
GO:0044344	cellular response to fibroblast growth factor stimulus	biological_process	1	0.0454798	Glyma.06G165100	5.53179
GO:0044238	primary metabolic process	biological_process	1	0.0454798	Glyma.04G228400	5.53179
GO:0006269	DNA replication, synthesis of RNA primer	biological_process	1	0.0454798	Glyma.14G028200	5.53179
GO:0030430	host cell cytoplasm	cellular_component	1	0.0454798	Glyma.01G055800	5.53179
GO:0042025	host cell nucleus	cellular_component	1	0.0454798	Glyma.01G055800	5.53179
GO:0010276	phytol kinase activity	molecular_function	1	0.0454798	Glyma.20G190100	5.53179
GO:0060148	positive regulation of posttranscriptional gene silencing	biological_process	1	0.0454798	Glyma.02G086100	5.53179
GO:0004032	alditol:NADP+ 1-oxidoreductase activity	molecular_function	1	0.0454798	Glyma.18G208000	5.53179
GO:0004698	calcium-dependent protein kinase C activity	molecular_function	1	0.0454798	Glyma.02G182900	5.53179
GO:0009899	ent-kaurene synthase activity	molecular_function	1	0.0454798	Glyma.15G263300	5.53179
GO:0090084	negative regulation of inclusion body assembly	biological_process	1	0.0454798	Glyma.20G013600	5.53179
GO:0060966	regulation of gene silencing by RNA	biological_process	1	0.0454798	Glyma.13G201800	5.53179
GO:0071360	cellular response to exogenous dsRNA	biological_process	1	0.0454798	Glyma.13G201800	5.53179
GO:0090577	RNA polymerase IV transcription factor complex	cellular_component	1	0.0454798	Glyma.13G201800	5.53179
GO:1900368	regulation of RNA interference	biological_process	1	0.0454798	Glyma.13G201800	5.53179
GO:1900370	positive regulation of RNA interference	biological_process	1	0.0454798	Glyma.13G201800	5.53179
GO:0016580	Sin3 complex	cellular_component	1	0.0454798	Glyma.13G071700	5.53179
GO:0040014	regulation of multicellular organism growth	biological_process	1	0.0454798	Glyma.13G071700	5.53179
GO:1903799	negative regulation of production of miRNAs involved in gene silencing by miRNA	biological_process	1	0.0454798	Glyma.13G071700	5.53179
GO:0004607	phosphatidylcholine-sterol O-acyltransferase activity	molecular_function	1	0.0454798	Glyma.03G165500	5.53179
GO:0080095	phosphatidylethanolamine-sterol O-acyltransferase activity	molecular_function	1	0.0454798	Glyma.03G165500	5.53179
GO:0080096	phosphatidate-sterol O-acyltransferase activity	molecular_function	1	0.0454798	Glyma.03G165500	5.53179
GO:0005641	nuclear envelope lumen	cellular_component	1	0.0454798	Glyma.07G220200	5.53179
GO:0030877	beta-catenin destruction complex	cellular_component	1	0.0454798	Glyma.07G220200	5.53179
GO:0043005	neuron projection	cellular_component	1	0.0454798	Glyma.07G220200	5.53179
GO:0044297	cell body	cellular_component	1	0.0454798	Glyma.07G220200	5.53179
GO:0055007	cardiac muscle cell differentiation	biological_process	1	0.0454798	Glyma.07G220200	5.53179
GO:0045435	lycopene epsilon cyclase activity	molecular_function	1	0.0454798	Glyma.09G066200	5.53179
GO:0004635	phosphoribosyl-AMP cyclohydrolase activity	molecular_function	1	0.0454798	Glyma.11G241900	5.53179
GO:0004636	phosphoribosyl-ATP diphosphatase activity	molecular_function	1	0.0454798	Glyma.11G241900	5.53179
GO:0046475	glycerophospholipid catabolic process	biological_process	1	0.0454798	Glyma.19G098500	5.53179
GO:0033949	fructan beta-(2,6)-fructosidase activity	molecular_function	1	0.0454798	Glyma.17G227800	5.53179
GO:0035798	2-alkenal reductase (NADP+) activity	molecular_function	1	0.0454798	Glyma.18G138300	5.53179
GO:0050048	L-leucine:2-oxoglutarate aminotransferase activity	molecular_function	1	0.0454798	Glyma.02G037600	5.53179
GO:0080098	L-tyrosine:pyruvate aminotransferase activity	molecular_function	1	0.0454798	Glyma.02G037600	5.53179
GO:0080099	L-methionine:2-oxoglutarate aminotransferase activity	molecular_function	1	0.0454798	Glyma.02G037600	5.53179
GO:0080100	L-glutamine:2-oxoglutarate aminotransferase activity	molecular_function	1	0.0454798	Glyma.02G037600	5.53179
GO:0080181	lateral root branching	biological_process	1	0.0454798	Glyma.20G082500	5.53179
GO:0001975	response to amphetamine	biological_process	1	0.0454798	Glyma.08G177800	5.53179
GO:0003952	NAD+ synthase (glutamine-hydrolyzing) activity	molecular_function	1	0.0454798	Glyma.05G219500	5.53179
GO:0033979	box H/ACA snoRNA metabolic process	biological_process	1	0.0454798	Glyma.17G058000	5.53179
GO:0034512	box C/D snoRNA binding	molecular_function	1	0.0454798	Glyma.17G058000	5.53179
GO:0042306	regulation of protein import into nucleus	biological_process	1	0.0454798	Glyma.17G058000	5.53179
GO:0008843	endochitinase activity	molecular_function	1	0.0454798	Glyma.15G206800	5.53179
GO:0047940	glucuronokinase activity	molecular_function	1	0.0454798	Glyma.19G002700	5.53179
GO:0007616	long-term memory	biological_process	1	0.0454798	Glyma.15G155500	5.53179
GO:0048749	compound eye development	biological_process	1	0.0454798	Glyma.15G155500	5.53179
GO:0009496	plastoquinol--plastocyanin reductase activity	molecular_function	1	0.0454798	Glyma.12G199400	5.53179
GO:0047641	aldose-6-phosphate reductase (NADPH) activity	molecular_function	1	0.0454798	Glyma.11G110200	5.53179
GO:0002103	endonucleolytic cleavage of tetracistronic rRNA transcript (SSU-rRNA, LSU-rRNA, 4.5S-rRNA, 5S-rRNA)	biological_process	1	0.0454798	Glyma.06G044500	5.53179
GO:0050613	delta14-sterol reductase activity	molecular_function	1	0.0454798	Glyma.10G065700	5.53179
GO:0008691	3-hydroxybutyryl-CoA dehydrogenase activity	molecular_function	1	0.0454798	Glyma.06G238900	5.53179
GO:0009769	photosynthesis, light harvesting in photosystem II	biological_process	1	0.0454798	Glyma.13G282000	5.53179
GO:0080164	regulation of nitric oxide metabolic process	biological_process	1	0.0454798	Glyma.20G227600	5.53179
GO:0036132	13-prostaglandin reductase activity	molecular_function	1	0.0454798	Glyma.07G211500	5.53179
GO:0047522	15-oxoprostaglandin 13-oxidase activity	molecular_function	1	0.0454798	Glyma.07G211500	5.53179
GO:0033721	aldehyde dehydrogenase (NADP+) activity	molecular_function	1	0.0454798	Glyma.17G173800	5.53179
GO:1990206	jasmonyl-Ile conjugate hydrolase activity	molecular_function	1	0.0454798	Glyma.06G115100	5.53179
GO:0030600	feruloyl esterase activity	molecular_function	1	0.0454798	Glyma.14G083600	5.53179
GO:0098572	stromal side of plastid thylakoid membrane	cellular_component	1	0.0454798	Glyma.12G059600	5.53179
GO:0045786	negative regulation of cell cycle	biological_process	1	0.0454798	Glyma.U043300	5.53179
GO:0010097	specification of stamen identity	biological_process	1	0.0454798	Glyma.10G273800	5.53179
GO:0001042	RNA polymerase I core binding	molecular_function	1	0.0454798	Glyma.09G196200	5.53179
GO:0001180	transcription initiation from RNA polymerase I promoter for nuclear large rRNA transcript	biological_process	1	0.0454798	Glyma.09G196200	5.53179
GO:0001181	transcription factor activity, core RNA polymerase I binding	molecular_function	1	0.0454798	Glyma.09G196200	5.53179
GO:0007028	cytoplasm organization	biological_process	1	0.0454798	Glyma.09G196200	5.53179
GO:1902254	negative regulation of intrinsic apoptotic signaling pathway by p53 class mediator	biological_process	1	0.0454798	Glyma.09G196200	5.53179
GO:2000142	regulation of DNA-templated transcription, initiation	biological_process	1	0.0454798	Glyma.09G196200	5.53179
GO:0009807	lignan biosynthetic process	biological_process	1	0.0454798	Glyma.09G211600	5.53179
GO:0010284	lariciresinol reductase activity	molecular_function	1	0.0454798	Glyma.09G211600	5.53179
GO:1902125	(+)-pinoresinol catabolic process	biological_process	1	0.0454798	Glyma.09G211600	5.53179
GO:1902131	(+)-lariciresinol catabolic process	biological_process	1	0.0454798	Glyma.09G211600	5.53179
GO:1902132	(+)-lariciresinol biosynthetic process	biological_process	1	0.0454798	Glyma.09G211600	5.53179
GO:1902138	(-)-secoisolariciresinol biosynthetic process	biological_process	1	0.0454798	Glyma.09G211600	5.53179
GO:0008974	phosphoribulokinase activity	molecular_function	1	0.0454798	Glyma.09G210900	5.53179
GO:0047251	thiohydroximate beta-D-glucosyltransferase activity	molecular_function	1	0.0454798	Glyma.01G036000	5.53179
GO:0102659	UDP-glucose: 4-methylthiobutylhydroximate S-glucosyltransferase activity	molecular_function	1	0.0454798	Glyma.01G036000	5.53179
GO:0103099	UDP-glucose:5-methylthiopentylhydroximate S-glucosyltransferase activity	molecular_function	1	0.0454798	Glyma.01G036000	5.53179
GO:0103100	UDP-glucose: 6-methylthiohexylhydroximate S-glucosyltransferase activity	molecular_function	1	0.0454798	Glyma.01G036000	5.53179
GO:0103101	UDP-glucose:7-methylthioheptylhydroximate S-glucosyltransferase activity	molecular_function	1	0.0454798	Glyma.01G036000	5.53179
GO:0103102	UDP-glucose:8-methylthiooctylhydroximate S-glucosyltransferase activity	molecular_function	1	0.0454798	Glyma.01G036000	5.53179
GO:0103103	UDP-glucose: 9-methylthiononylhydroximate S-glucosyltransferase activity	molecular_function	1	0.0454798	Glyma.01G036000	5.53179
GO:0005244	voltage-gated ion channel activity	molecular_function	1	0.0454798	Glyma.10G124800	5.53179
GO:0042903	tubulin deacetylase activity	molecular_function	1	0.0454798	Glyma.05G192600	5.53179
GO:0090042	tubulin deacetylation	biological_process	1	0.0454798	Glyma.05G192600	5.53179
GO:0033788	leucoanthocyanidin reductase activity	molecular_function	1	0.0454798	Glyma.20G185700	5.53179
GO:0010038	response to metal ion	biological_process	8	0.0457822	Glyma.02G099200; Glyma.07G140000; Glyma.07G140700; Glyma.08G256600; Glyma.07G139700; Glyma.07G139800; Glyma.18G280900; Glyma.07G140100	2.21272
GO:0004806	triglyceride lipase activity	molecular_function	9	0.045891	Glyma.17G174100; Glyma.05G064200; Glyma.11G055400; Glyma.02G141900; Glyma.02G142100; Glyma.19G215200; Glyma.19G070900; Glyma.10G262800; Glyma.02G190000	2.11856
GO:0010205	photoinhibition	biological_process	4	0.0459886	Glyma.08G212900; Glyma.05G132000; Glyma.18G011800; Glyma.07G030000	2.95029
GO:0010942	positive regulation of cell death	biological_process	4	0.0459886	Glyma.04G209700; Glyma.10G252500; Glyma.20G140900; Glyma.06G156300	2.95029
GO:0071470	cellular response to osmotic stress	biological_process	4	0.0459886	Glyma.16G016700; Glyma.16G016600; Glyma.17G066300; Glyma.07G048000	2.95029
GO:0048235	pollen sperm cell differentiation	biological_process	6	0.0472809	Glyma.03G033700; Glyma.02G311100; Glyma.02G286500; Glyma.09G042600; Glyma.09G224800; Glyma.09G224700	2.45857
GO:0005884	actin filament	cellular_component	6	0.0472809	Glyma.01G218900; Glyma.05G206500; Glyma.20G158900; Glyma.08G013400; Glyma.10G235500; Glyma.11G024500	2.45857
GO:0009931	calcium-dependent protein serine/threonine kinase activity	molecular_function	11	0.0481219	Glyma.10G087100; Glyma.07G232400; Glyma.10G103100; Glyma.20G175200; Glyma.20G041500; Glyma.12G053400; Glyma.02G192700; Glyma.11G128900; Glyma.14G035800; Glyma.14G222000; Glyma.02G278900	1.96289
GO:0016165	linoleate 13S-lipoxygenase activity	molecular_function	5	0.0481219	Glyma.12G054700; Glyma.07G196800; Glyma.15G074300; Glyma.20G053700; Glyma.13G239000	2.63419
GO:0004430	1-phosphatidylinositol 4-kinase activity	molecular_function	5	0.0481219	Glyma.08G023600; Glyma.03G121200; Glyma.01G226200; Glyma.19G125900; Glyma.05G217600	2.63419
GO:0006826	iron ion transport	biological_process	5	0.0481219	Glyma.05G095400; Glyma.14G197500; Glyma.18G024600; Glyma.18G205800; Glyma.11G232600	2.63419
GO:0015808	L-alanine transport	biological_process	3	0.0481219	Glyma.04G086600; Glyma.06G088200; Glyma.14G054100	3.31908
GO:0015696	ammonium transport	biological_process	3	0.0481219	Glyma.18G204800; Glyma.10G167800; Glyma.20G082500	3.31908
GO:0051457	maintenance of protein location in nucleus	biological_process	3	0.0481219	Glyma.20G176800; Glyma.01G156800; Glyma.10G038500	3.31908
GO:0016756	glutathione gamma-glutamylcysteinyltransferase activity	molecular_function	3	0.0481219	Glyma.07G126200; Glyma.11G236100; Glyma.01G005200	3.31908
GO:0019438	aromatic compound biosynthetic process	biological_process	3	0.0481219	Glyma.06G286700; Glyma.14G200900; Glyma.14G201000	3.31908
GO:0055129	L-proline biosynthetic process	biological_process	3	0.0481219	Glyma.03G069400; Glyma.03G129100; Glyma.03G129200	3.31908
GO:0030125	clathrin vesicle coat	cellular_component	3	0.0481219	Glyma.01G115100; Glyma.12G203500; Glyma.13G298200	3.31908
GO:0048016	inositol phosphate-mediated signaling	biological_process	3	0.0481219	Glyma.10G183300; Glyma.10G004800; Glyma.02G003700	3.31908
