# Supplementary material for: Integrated transcriptome and proteome analysis reveals molecular responses of soybean anther under high-temperature stress
Source: Front Plant Sci. 2023 Jun 14;14:1187922. doi: 10.3389/fpls.2023.1187922 (PMC10303809; doi:10.3389/fpls.2023.1187922)
Supplement: Supplementary file 4 [file Table_3.xlsx]

## Sheet: Table S3-1
Table S3-1 KEGG pathway analysis of differentially expressed genes between TJA vs CJA.
id	term	ListHits	P value	Gene	Enrichment_score
ko00073	Cutin, suberine and wax biosynthesis	1	0.0125568	Glyma.19G096100	5.85345
ko00100	Steroid biosynthesis	1	0.0160572	Glyma.12G009300	5.14394
ko00130	Ubiquinone and other terpenoid-quinone biosynthesis	1	0.0434823	Glyma.01G134600	3.00442
ko00350	Tyrosine metabolism	1	0.0441785	Glyma.13G242300	2.97807
ko00360	Phenylalanine metabolism	1	0.0361089	Glyma.06G238900	3.32843
ko00362	Benzoate degradation	1	0.000125392	Glyma.06G238900	56.5833
ko00410	beta-Alanine metabolism	1	0.0380669	Glyma.05G034900	3.23333
ko00480	Glutathione metabolism	2	0.0231864	Glyma.15G251500; Glyma.05G034900	3.2488
ko00561	Glycerolipid metabolism	2	0.0161207	Glyma.03G078300; Glyma.03G221100	3.73077
ko00564	Glycerophospholipid metabolism	2	0.0274182	Glyma.03G221100; Glyma.07G129900	3.04484
ko00565	Ether lipid metabolism	1	0.0179466	Glyma.07G129900	4.85
ko00590	Arachidonic acid metabolism	1	0.00673536	Glyma.07G129900	8.08333
ko00591	Linoleic acid metabolism	1	0.0160572	Glyma.07G129900	5.14394
ko00592	alpha-Linolenic acid metabolism	1	0.0387285	Glyma.07G129900	3.20283
ko00650	Butanoate metabolism	1	0.00803723	Glyma.06G238900	7.38043
ko00860	Porphyrin and chlorophyll metabolism	1	0.0380669	Glyma.14G136300	3.23333
ko00904	Diterpenoid biosynthesis	3	3.52e-05	Glyma.12G029800; Glyma.11G104800; Glyma.15G093900	15.9141
ko00950	Isoquinoline alkaloid biosynthesis	1	0.0133964	Glyma.13G242300	5.65833
ko04013	MAPK signaling pathway - fly	1	0.0434823	Glyma.10G193500	3.00442
ko04014	Ras signaling pathway	1	0.0407398	Glyma.07G129900	3.11468
ko04016	MAPK signaling pathway - plant	4	0.00281864	Glyma.15G048500; Glyma.05G126400; Glyma.15G062400; Glyma.02G042500	4.04167
ko04020	Calcium signaling pathway	1	0.036757	Glyma.04G174300	3.29612
ko04022	cGMP - PKG signaling pathway	1	0.0387285	Glyma.04G174300	3.20283
ko04068	FoxO signaling pathway	2	0.00567931	Glyma.10G193500; Glyma.03G036900	5.47581
ko04075	Plant hormone signal transduction	5	0.0248383	Glyma.06G282100; Glyma.17G256700; Glyma.17G142100; Glyma.15G062400; Glyma.06G281800	2.1735
ko04130	SNARE interactions in vesicular transport	1	0.0286953	Glyma.19G200500	3.77222
ko04151	PI3K-Akt signaling pathway	2	0.020134	Glyma.10G283500; Glyma.03G036900	3.42929
ko04152	AMPK signaling pathway	2	0.022899	Glyma.10G283500; Glyma.03G036900	3.26442
ko04216	Ferroptosis	1	0.0230577	Glyma.04G174300	4.24375
ko04371	Apelin signaling pathway	1	0.044879	Glyma.03G036900	2.95217

## Sheet: Table S3-2
Table S3-2 KEGG pathway analysis of differentially expressed genes between THA vs CHA.
id	term	ListHits	P value	Gene	Enrichment_score
ko04141	Protein processing in endoplasmic reticulum	22	7.92761e-08	Glyma.08G068700; Glyma.19G011400; Glyma.08G068800; Glyma.07G200700; Glyma.14G099900; Glyma.08G069000; Glyma.06G054700; Glyma.07G200300; Glyma.13G176500; Glyma.07G200200; Glyma.02G244300; Glyma.13G176300; Glyma.12G013100; Glyma.20G015900; Glyma.13G176000; Glyma.18G192000; Glyma.06G157800; Glyma.16G206200; Glyma.17G224900; Glyma.16G178800; Glyma.14G100000; Glyma.09G131500	3.46452
ko04075	Plant hormone signal transduction	28	7.91728e-07	Glyma.11G076200; Glyma.12G035300; Glyma.10G186800; Glyma.12G035700; Glyma.15G062300; Glyma.13G095000; Glyma.10G055800; Glyma.12G126500; Glyma.09G222200; Glyma.09G221900; Glyma.01G167000; Glyma.06G282100; Glyma.15G182300; Glyma.06G282600; Glyma.06G282900; Glyma.06G282800; Glyma.15G062400; Glyma.06G281200; Glyma.06G280800; Glyma.06G282000; Glyma.06G280300; Glyma.09G221100; Glyma.06G278700; Glyma.06…	2.60273
ko00980	Metabolism of xenobiotics by cytochrome P450	9	1.77889e-05	Glyma.07G139800; Glyma.07G139700; Glyma.11G051800; Glyma.07G140700; Glyma.15G251700; Glyma.10G192900; Glyma.12G015400; Glyma.11G198500; Glyma.01G116700	4.80425
ko00982	Drug metabolism - cytochrome P450	8	9.03001e-05	Glyma.07G139800; Glyma.07G139700; Glyma.07G140700; Glyma.15G251700; Glyma.10G192900; Glyma.12G015400; Glyma.11G198500; Glyma.01G116700	4.36677
ko00592	alpha-Linolenic acid metabolism	5	0.00341665	Glyma.17G049900; Glyma.13G030300; Glyma.13G035200; Glyma.20G053700; Glyma.15G223900	3.42441
ko00940	Phenylpropanoid biosynthesis	12	0.00436401	Glyma.18G211000; Glyma.05G124900; Glyma.17G036200; Glyma.04G113300; Glyma.06G263100; Glyma.17G188200; Glyma.09G277900; Glyma.01G021000; Glyma.04G220600; Glyma.09G277800; Glyma.05G122000; Glyma.16G039300	2.1248
ko00830	Retinol metabolism	3	0.00488007	Glyma.11G051800; Glyma.12G015400; Glyma.01G116700	4.35585
ko00350	Tyrosine metabolism	5	0.00488372	Glyma.13G242300; Glyma.13G035200; Glyma.15G071200; Glyma.12G015400; Glyma.01G116700	3.1841
ko00626	Naphthalene degradation	2	0.00652606	Glyma.12G015400; Glyma.01G116700	5.18553
ko00480	Glutathione metabolism	7	0.00833023	Glyma.07G139800; Glyma.07G139700; Glyma.07G140700; Glyma.15G251700; Glyma.10G192900; Glyma.11G236100; Glyma.11G198500	2.43149
ko00983	Drug metabolism - other enzymes	6	0.00913319	Glyma.07G139800; Glyma.07G139700; Glyma.07G140700; Glyma.15G251700; Glyma.10G192900; Glyma.11G198500	2.56226
ko00140	Steroid hormone biosynthesis	2	0.010338	Glyma.11G051800; Glyma.20G006900	4.39985
ko05111	Biofilm formation - Vibrio cholerae	1	0.0113665	Glyma.14G014700	6.04979
ko00944	Flavone and flavonol biosynthesis	1	0.0133126	Glyma.13G072100	5.58442
ko00562	Inositol phosphate metabolism	5	0.0141542	Glyma.14G077900; Glyma.08G199300; Glyma.08G138200; Glyma.01G005100; Glyma.07G013900	2.53837
ko00460	Cyanoamino acid metabolism	4	0.0160786	Glyma.06G263100; Glyma.17G188200; Glyma.11G236100; Glyma.16G039300	2.71392
ko00270	Cysteine and methionine metabolism	7	0.0168107	Glyma.14G049500; Glyma.01G196100; Glyma.18G002900; Glyma.07G264200; Glyma.16G032200; Glyma.14G014700; Glyma.01G244200	2.14423
ko04016	MAPK signaling pathway - plant	9	0.0178509	Glyma.10G186800; Glyma.15G062300; Glyma.15G062400; Glyma.16G032200; Glyma.09G280200; Glyma.02G042500; Glyma.19G233900; Glyma.08G083300; Glyma.01G160100	1.94458
ko04216	Ferroptosis	3	0.0244365	Glyma.07G058900; Glyma.11G232600; Glyma.16G027800	2.72241
ko00625	Chloroalkane and chloroalkene degradation	2	0.0282305	Glyma.12G015400; Glyma.01G116700	3.0249
ko00261	Monobactam biosynthesis	1	0.0304546	Glyma.18G002900	3.62987
ko00760	Nicotinate and nicotinamide metabolism	2	0.0363937	Glyma.01G187500; Glyma.07G165500	2.73953
ko00040	Pentose and glucuronate interconversions	6	0.0431175	Glyma.19G053800; Glyma.09G042200; Glyma.04G173900; Glyma.02G016600; Glyma.01G137700; Glyma.08G356800	1.86147
ko00960	Tropane, piperidine and pyridine alkaloid biosynthesis	2	0.0456355	Glyma.12G059200; Glyma.18G186800	2.50336
ko00053	Ascorbate and aldarate metabolism	3	0.049207	Glyma.08G199300; Glyma.01G005100; Glyma.07G013900	2.17792
ko00950	Isoquinoline alkaloid biosynthesis	2	0.0496271	Glyma.13G242300; Glyma.15G071200	2.41992

## Sheet: Table S3-3
Table S3-3 KEGG pathway analysis of differentially expressed genes between TJA vs THA.
id	term	ListHits	P value	Gene	Enrichment_score
ko00040	Pentose and glucuronate interconversions	65	4.6e-19	Glyma.04G143200; Glyma.07G245100; Glyma.19G231300; Glyma.02G008300; Glyma.04G157600; Glyma.03G223400; Glyma.09G042100; Glyma.10G016900; Glyma.02G020600; Glyma.16G014100; Glyma.14G191400; Glyma.03G029400; Glyma.05G236900; Glyma.02G124800; Glyma.17G028600; Glyma.06G207300; Glyma.14G006100; Glyma.07G024200; Glyma.01G066000; Glyma.15G223500; Glyma.07G245300; Glyma.15G151800; Glyma.10G009000; Glyma.07…	3.26849
ko00196	Photosynthesis - antenna proteins	18	5.12e-11	Glyma.18G028400; Glyma.02G064700; Glyma.16G205200; Glyma.03G060300; Glyma.14G003400; Glyma.13G282000; Glyma.02G305400; Glyma.20G212900; Glyma.16G165800; Glyma.04G167900; Glyma.16G165500; Glyma.16G165200; Glyma.16G145800; Glyma.05G128000; Glyma.09G154700; Glyma.10G177200; Glyma.08G082900; Glyma.02G080800	5.43072
ko04075	Plant hormone signal transduction	112	6.77e-09	Glyma.11G076200; Glyma.13G224300; Glyma.10G104500; Glyma.06G213700; Glyma.12G035300; Glyma.04G046900; Glyma.10G186800; Glyma.08G155800; Glyma.12G030900; Glyma.12G035700; Glyma.01G039300; Glyma.13G095100; Glyma.07G186300; Glyma.11G194800; Glyma.11G038600; Glyma.04G147000; Glyma.18G198400; Glyma.15G062300; Glyma.09G219600; Glyma.09G221300; Glyma.09G219100; Glyma.02G274600; Glyma.19G183900; Glyma.10…	1.68739
ko00053	Ascorbate and aldarate metabolism	20	8.19e-05	Glyma.08G101300; Glyma.11G133300; Glyma.06G068200; Glyma.11G078400; Glyma.07G225400; Glyma.01G164600; Glyma.20G224400; Glyma.08G199300; Glyma.14G021800; Glyma.20G025200; Glyma.06G242400; Glyma.07G225300; Glyma.01G164700; Glyma.05G211500; Glyma.20G051700; Glyma.13G076900; Glyma.01G005100; Glyma.19G002700; Glyma.07G013900; Glyma.05G224500	2.35331
ko00565	Ether lipid metabolism	15	0.000201726	Glyma.16G081200; Glyma.02G190000; Glyma.04G020400; Glyma.06G068700; Glyma.15G008500; Glyma.05G222100; Glyma.03G018900; Glyma.06G169100; Glyma.13G351100; Glyma.04G067100; Glyma.03G092800; Glyma.06G068600; Glyma.08G194100; Glyma.08G126700; Glyma.15G023500	2.52141
ko04072	Phospholipase D signaling pathway	21	0.000235776	Glyma.15G034100; Glyma.08G017400; Glyma.13G302200; Glyma.06G223900; Glyma.04G143000; Glyma.04G020400; Glyma.06G068700; Glyma.03G128100; Glyma.02G163800; Glyma.15G008500; Glyma.03G018900; Glyma.15G067800; Glyma.11G155500; Glyma.13G351100; Glyma.04G067100; Glyma.06G068600; Glyma.19G130700; Glyma.08G194100; Glyma.16G060600; Glyma.08G126700; Glyma.15G023500	2.14868
ko00195	Photosynthesis	24	0.000251604	Glyma.20G239700; Glyma.16G143600; Glyma.12G092000; Glyma.09G087700; Glyma.03G114600; Glyma.10G040600; Glyma.06G321900; Glyma.12G199400; Glyma.11G181100; Glyma.13G204800; Glyma.07G019700; Glyma.13G357300; Glyma.18G011800; Glyma.12G169600; Glyma.15G194300; Glyma.06G113200; Glyma.03G159100; Glyma.08G204800; Glyma.11G077600; Glyma.13G129500; Glyma.07G112000; Glyma.19G161400; Glyma.12G169400; Glyma.05…	2.03164
ko00966	Glucosinolate biosynthesis	5	0.000377629	Glyma.11G197400; Glyma.20G065100; Glyma.11G197300; Glyma.13G051600; Glyma.01G036000	4.5256
ko04014	Ras signaling pathway	19	0.000777972	Glyma.09G265700; Glyma.08G017400; Glyma.04G020400; Glyma.06G068700; Glyma.09G208900; Glyma.09G236800; Glyma.18G260700; Glyma.20G034200; Glyma.15G008500; Glyma.05G222100; Glyma.03G018900; Glyma.13G351100; Glyma.01G012000; Glyma.04G067100; Glyma.08G038900; Glyma.06G068600; Glyma.08G194100; Glyma.08G126700; Glyma.15G023500	2.05105
ko00941	Flavonoid biosynthesis	19	0.00191868	Glyma.01G004200; Glyma.05G021900; Glyma.05G021800; Glyma.08G109400; Glyma.01G091400; Glyma.02G307300; Glyma.08G110300; Glyma.06G110600; Glyma.18G113100; Glyma.11G011500; Glyma.14G005700; Glyma.08G109300; Glyma.06G202300; Glyma.09G075200; Glyma.01G166200; Glyma.20G185700; Glyma.02G130400; Glyma.05G088100; Glyma.16G148300	1.91081
ko04141	Protein processing in endoplasmic reticulum	56	0.00245714	Glyma.13G175700; Glyma.12G050700; Glyma.02G205600; Glyma.08G068700; Glyma.19G011400; Glyma.01G106800; Glyma.02G292600; Glyma.01G127800; Glyma.08G032900; Glyma.08G068800; Glyma.07G200700; Glyma.14G099900; Glyma.08G069000; Glyma.06G054700; Glyma.17G072400; Glyma.12G151200; Glyma.07G200000; Glyma.13G357700; Glyma.07G200300; Glyma.13G176500; Glyma.11G140500; Glyma.07G200200; Glyma.02G244300; Glyma.05…	1.42934
ko00943	Isoflavonoid biosynthesis	10	0.00372135	Glyma.11G004200; Glyma.13G173500; Glyma.08G246700; Glyma.13G173300; Glyma.09G049100; Glyma.10G176700; Glyma.16G149300; Glyma.18G269600; Glyma.20G213700; Glyma.09G269500	2.2628
ko00902	Monoterpenoid biosynthesis	5	0.00508501	Glyma.13G250400; Glyma.07G187600; Glyma.13G304500; Glyma.12G197500; Glyma.07G073900	2.94164
ko00270	Cysteine and methionine metabolism	31	0.00586474	Glyma.18G278800; Glyma.08G063800; Glyma.13G048300; Glyma.06G235500; Glyma.18G002900; Glyma.02G087900; Glyma.08G063000; Glyma.07G264200; Glyma.07G186100; Glyma.14G048900; Glyma.04G049200; Glyma.13G141600; Glyma.18G210500; Glyma.10G244300; Glyma.05G034900; Glyma.03G184000; Glyma.14G049000; Glyma.18G109000; Glyma.10G054500; Glyma.07G129000; Glyma.20G148900; Glyma.16G032200; Glyma.02G042000; Glyma.02…	1.53909
ko00564	Glycerophospholipid metabolism	29	0.00786541	Glyma.15G034100; Glyma.13G189900; Glyma.16G081200; Glyma.19G218100; Glyma.13G302200; Glyma.06G223900; Glyma.02G190000; Glyma.04G143000; Glyma.05G221700; Glyma.04G020400; Glyma.06G068700; Glyma.02G286500; Glyma.15G008500; Glyma.05G222100; Glyma.03G174900; Glyma.19G079400; Glyma.03G018900; Glyma.06G169100; Glyma.13G351100; Glyma.14G067200; Glyma.04G067100; Glyma.03G092800; Glyma.04G132000; Glyma.06…	1.53018
ko00460	Cyanoamino acid metabolism	16	0.00857284	Glyma.11G197400; Glyma.07G126200; Glyma.06G263100; Glyma.20G065100; Glyma.12G130200; Glyma.11G197300; Glyma.13G051600; Glyma.11G236100; Glyma.15G106000; Glyma.09G178100; Glyma.12G054200; Glyma.02G186800; Glyma.01G005200; Glyma.08G274400; Glyma.07G151800; Glyma.16G039300	1.75949
ko00960	Tropane, piperidine and pyridine alkaloid biosynthesis	10	0.00879571	Glyma.12G059100; Glyma.06G235500; Glyma.11G222400; Glyma.18G035100; Glyma.12G059300; Glyma.20G145400; Glyma.12G059400; Glyma.11G238300; Glyma.07G136200; Glyma.18G186800	2.02872
ko00591	Linoleic acid metabolism	11	0.00894681	Glyma.12G054700; Glyma.08G189600; Glyma.08G189300; Glyma.02G190000; Glyma.08G189400; Glyma.07G196800; Glyma.05G222100; Glyma.10G153900; Glyma.20G053700; Glyma.13G239000; Glyma.15G074300	1.96109
ko04010	MAPK signaling pathway	22	0.0107599	Glyma.03G096200; Glyma.15G000600; Glyma.02G205600; Glyma.08G017400; Glyma.14G107300; Glyma.11G038900; Glyma.12G198100; Glyma.17G072400; Glyma.18G270600; Glyma.11G140500; Glyma.02G175500; Glyma.14G080100; Glyma.18G287800; Glyma.07G130700; Glyma.20G137300; Glyma.15G088000; Glyma.17G245300; Glyma.19G251300; Glyma.18G272700; Glyma.12G198200; Glyma.12G064000; Glyma.13G224000	1.58813
ko00500	Starch and sucrose metabolism	38	0.0108201	Glyma.18G260100; Glyma.03G197400; Glyma.06G310900; Glyma.06G126300; Glyma.10G141200; Glyma.06G263100; Glyma.13G088300; Glyma.05G237000; Glyma.09G028000; Glyma.04G111300; Glyma.13G092500; Glyma.20G026700; Glyma.06G011700; Glyma.16G151900; Glyma.12G234200; Glyma.14G209900; Glyma.15G024600; Glyma.12G130200; Glyma.06G056900; Glyma.16G217200; Glyma.17G138700; Glyma.16G018500; Glyma.10G074800; Glyma.06…	1.41946
ko04016	MAPK signaling pathway - plant	40	0.0115597	Glyma.08G163300; Glyma.10G104500; Glyma.10G186800; Glyma.17G229300; Glyma.07G186300; Glyma.08G345500; Glyma.04G147000; Glyma.15G062300; Glyma.15G182000; Glyma.12G097200; Glyma.02G274600; Glyma.13G252600; Glyma.01G096600; Glyma.15G062500; Glyma.09G236800; Glyma.03G236300; Glyma.13G166200; Glyma.18G260700; Glyma.20G034200; Glyma.03G088800; Glyma.05G081900; Glyma.14G056300; Glyma.14G165700; Glyma.20…	1.40078
ko00592	alpha-Linolenic acid metabolism	15	0.0168522	Glyma.12G054700; Glyma.17G049900; Glyma.02G190000; Glyma.17G209900; Glyma.18G280900; Glyma.02G099200; Glyma.07G196800; Glyma.05G222100; Glyma.20G053700; Glyma.04G035000; Glyma.08G256600; Glyma.13G070900; Glyma.13G239000; Glyma.15G074300; Glyma.15G223900	1.66508
ko00562	Inositol phosphate metabolism	19	0.0181722	Glyma.08G101300; Glyma.16G081200; Glyma.10G122800; Glyma.14G077900; Glyma.03G128100; Glyma.02G226800; Glyma.08G199300; Glyma.05G180600; Glyma.02G163800; Glyma.06G169100; Glyma.08G138200; Glyma.08G241500; Glyma.11G155500; Glyma.03G092800; Glyma.14G193800; Glyma.01G005100; Glyma.07G013900; Glyma.05G224500; Glyma.19G130700	1.56339
ko00909	Sesquiterpenoid and triterpenoid biosynthesis	6	0.0188818	Glyma.20G192700; Glyma.08G027000; Glyma.13G321100; Glyma.13G253100; Glyma.03G121600; Glyma.03G121500	2.13938
ko00944	Flavone and flavonol biosynthesis	3	0.0198888	Glyma.05G021900; Glyma.05G021800; Glyma.06G202300	2.71536
ko00073	Cutin, suberine and wax biosynthesis	9	0.0230971	Glyma.03G101800; Glyma.14G192500; Glyma.19G247500; Glyma.09G123800; Glyma.13G317700; Glyma.12G183300; Glyma.11G185000; Glyma.03G160100; Glyma.09G124400	1.82585
ko04064	NF-kappa B signaling pathway	11	0.0235848	Glyma.03G096200; Glyma.15G000600; Glyma.14G107300; Glyma.12G198100; Glyma.18G270600; Glyma.02G175500; Glyma.07G130700; Glyma.20G137300; Glyma.19G251300; Glyma.18G272700; Glyma.12G198200	1.72576
ko04144	Endocytosis	45	0.0256549	Glyma.12G031900; Glyma.02G205600; Glyma.15G221000; Glyma.10G136400; Glyma.05G165900; Glyma.18G033600; Glyma.04G020400; Glyma.17G072400; Glyma.06G068700; Glyma.04G141600; Glyma.03G128100; Glyma.09G165700; Glyma.11G184700; Glyma.11G154100; Glyma.11G140500; Glyma.02G046700; Glyma.02G163800; Glyma.15G008500; Glyma.18G287800; Glyma.11G190100; Glyma.02G091800; Glyma.03G018900; Glyma.14G105100; Glyma.01…	1.3074
ko00905	Brassinosteroid biosynthesis	5	0.0276104	Glyma.01G170000; Glyma.13G052900; Glyma.02G120700; Glyma.18G272300; Glyma.07G039800	2.10117
ko00630	Glyoxylate and dicarboxylate metabolism	20	0.0281409	Glyma.15G250800; Glyma.08G063800; Glyma.05G141300; Glyma.03G135100; Glyma.19G046800; Glyma.03G019900; Glyma.07G081900; Glyma.08G175800; Glyma.10G281400; Glyma.13G046200; Glyma.20G107800; Glyma.14G094700; Glyma.02G244000; Glyma.11G042200; Glyma.08G205000; Glyma.08G302600; Glyma.08G096600; Glyma.08G274400; Glyma.13G104800; Glyma.11G034300	1.48007
ko00710	Carbon fixation in photosynthetic organisms	19	0.0414457	Glyma.18G030400; Glyma.11G111400; Glyma.12G153000; Glyma.08G063800; Glyma.02G068800; Glyma.02G303000; Glyma.11G247600; Glyma.19G046800; Glyma.04G086300; Glyma.13G046200; Glyma.11G111100; Glyma.08G214700; Glyma.11G226900; Glyma.01G091000; Glyma.08G182300; Glyma.09G210900; Glyma.12G037400; Glyma.04G008300; Glyma.13G104800	1.43311
ko00260	Glycine, serine and threonine metabolism	17	0.0559875	Glyma.13G048300; Glyma.18G002900; Glyma.14G170700; Glyma.03G019900; Glyma.07G081900; Glyma.10G281400; Glyma.18G210500; Glyma.20G107800; Glyma.14G094700; Glyma.02G311600; Glyma.11G042200; Glyma.08G205000; Glyma.20G145400; Glyma.08G302600; Glyma.08G274400; Glyma.01G129400; Glyma.11G003500	1.40867
ko00052	Galactose metabolism	16	0.0581462	Glyma.03G197400; Glyma.05G224900; Glyma.05G237000; Glyma.08G031700; Glyma.09G028000; Glyma.06G242400; Glyma.16G209800; Glyma.15G024600; Glyma.19G227800; Glyma.10G074800; Glyma.08G023100; Glyma.11G110200; Glyma.19G219100; Glyma.10G241000; Glyma.03G137900; Glyma.10G145300	1.41553
ko00401	Novobiocin biosynthesis	1	0.060678	Glyma.06G235500	2.35331
ko00430	Taurine and hypotaurine metabolism	5	0.0641278	Glyma.07G126200; Glyma.19G115300; Glyma.19G115600; Glyma.11G236100; Glyma.01G005200	1.73038
ko02024	Quorum sensing	16	0.065136	Glyma.16G081200; Glyma.02G020600; Glyma.18G255900; Glyma.13G064700; Glyma.01G042700; Glyma.04G173900; Glyma.17G126500; Glyma.19G020200; Glyma.18G175300; Glyma.06G169100; Glyma.03G092800; Glyma.11G017900; Glyma.11G244900; Glyma.08G356800; Glyma.05G044000; Glyma.08G296900	1.39456
ko04810	Regulation of actin cytoskeleton	16	0.065136	Glyma.08G017400; Glyma.10G136400; Glyma.07G125700; Glyma.20G158900; Glyma.11G024500; Glyma.03G128100; Glyma.01G218900; Glyma.08G032400; Glyma.02G163800; Glyma.01G005900; Glyma.10G235500; Glyma.05G206500; Glyma.11G155500; Glyma.08G013400; Glyma.12G031700; Glyma.19G130700	1.39456
ko04024	cAMP signaling pathway	14	0.0746677	Glyma.08G017400; Glyma.04G020400; Glyma.06G068700; Glyma.09G236800; Glyma.18G260700; Glyma.20G034200; Glyma.15G008500; Glyma.03G018900; Glyma.13G351100; Glyma.04G067100; Glyma.06G068600; Glyma.08G194100; Glyma.08G126700; Glyma.15G023500	1.39603
ko04130	SNARE interactions in vesicular transport	11	0.0781519	Glyma.09G234700; Glyma.07G025100; Glyma.13G327700; Glyma.15G068000; Glyma.17G111000; Glyma.13G245800; Glyma.08G058300; Glyma.02G282200; Glyma.17G199500; Glyma.02G195300; Glyma.12G171500	1.43814
ko00521	Streptomycin biosynthesis	4	0.0840309	Glyma.05G237000; Glyma.05G180600; Glyma.08G138200; Glyma.10G241000	1.68094
ko00901	Indole alkaloid biosynthesis	3	0.0841235	Glyma.10G076500; Glyma.04G199600; Glyma.19G053200	1.76498
ko00362	Benzoate degradation	1	0.0859859	Glyma.06G238900	1.96109
ko00361	Chlorocyclohexane and chlorobenzene degradation	1	0.0859859	Glyma.06G325100	1.96109
ko00364	Fluorobenzoate degradation	1	0.0859859	Glyma.06G325100	1.96109
ko00623	Toluene degradation	1	0.0859859	Glyma.06G325100	1.96109
ko04015	Rap1 signaling pathway	7	0.0917236	Glyma.08G017400; Glyma.07G125700; Glyma.09G236800; Glyma.18G260700; Glyma.20G034200; Glyma.08G032400; Glyma.01G005900	1.49756
ko00942	Anthocyanin biosynthesis	2	0.0920738	Glyma.18G085800; Glyma.06G285700	1.81024
ko04020	Calcium signaling pathway	12	0.0964218	Glyma.14G207400; Glyma.13G340500; Glyma.11G038900; Glyma.09G236800; Glyma.02G226800; Glyma.18G260700; Glyma.02G238500; Glyma.20G034200; Glyma.14G077100; Glyma.15G067800; Glyma.16G142100; Glyma.14G193800	1.37086
ko04150	mTOR signaling pathway	14	0.0983318	Glyma.19G189800; Glyma.03G038900; Glyma.12G040300; Glyma.08G017400; Glyma.02G306900; Glyma.01G224700; Glyma.17G066300; Glyma.08G240400; Glyma.03G260200; Glyma.18G253300; Glyma.14G006200; Glyma.03G036900; Glyma.15G101200; Glyma.08G241500	1.33928
ko00982	Drug metabolism - cytochrome P450	15	0.0986664	Glyma.07G139800; Glyma.07G140100; Glyma.15G251500; Glyma.03G176300; Glyma.15G181900; Glyma.07G139700; Glyma.07G140000; Glyma.12G015100; Glyma.07G140700; Glyma.15G251700; Glyma.12G015500; Glyma.05G161400; Glyma.18G111300; Glyma.09G094000; Glyma.01G116700	1.32706
ko00910	Nitrogen metabolism	9	0.101769	Glyma.02G213700; Glyma.19G007700; Glyma.07G212800; Glyma.12G176900; Glyma.02G244000; Glyma.14G162300; Glyma.18G141900; Glyma.03G133600; Glyma.13G324400	1.41199
ko00980	Metabolism of xenobiotics by cytochrome P450	15	0.11422	Glyma.07G139800; Glyma.07G140100; Glyma.15G251500; Glyma.03G176300; Glyma.07G139700; Glyma.07G140000; Glyma.11G051800; Glyma.12G015100; Glyma.05G199500; Glyma.07G140700; Glyma.15G251700; Glyma.12G015500; Glyma.05G161400; Glyma.18G111300; Glyma.01G116700	1.29778
ko00790	Folate biosynthesis	7	0.116068	Glyma.12G226400; Glyma.06G082700; Glyma.05G175500; Glyma.12G041000; Glyma.05G199500; Glyma.15G041600; Glyma.11G110200	1.4201
ko00680	Methane metabolism	15	0.12536	Glyma.11G111400; Glyma.12G153000; Glyma.02G303000; Glyma.12G015100; Glyma.05G224900; Glyma.08G031700; Glyma.14G170700; Glyma.12G015500; Glyma.11G111100; Glyma.01G091000; Glyma.08G182300; Glyma.12G037400; Glyma.08G302600; Glyma.04G008300; Glyma.08G274400	1.27897
ko00511	Other glycan degradation	5	0.130915	Glyma.02G262200; Glyma.04G200900; Glyma.10G260800; Glyma.14G056600; Glyma.14G056500	1.43495
ko00950	Isoquinoline alkaloid biosynthesis	7	0.134039	Glyma.07G193200; Glyma.06G235500; Glyma.04G121700; Glyma.07G193400; Glyma.15G071200; Glyma.20G145400; Glyma.11G238300	1.37277
ko00590	Arachidonic acid metabolism	5	0.142451	Glyma.02G190000; Glyma.05G199500; Glyma.05G222100; Glyma.11G236100; Glyma.01G005200	1.40078
ko00760	Nicotinate and nicotinamide metabolism	6	0.160281	Glyma.11G054700; Glyma.01G187500; Glyma.07G165500; Glyma.05G219500; Glyma.19G097900; Glyma.14G013400	1.33206
ko00030	Pentose phosphate pathway	14	0.164928	Glyma.11G111400; Glyma.12G153000; Glyma.09G167200; Glyma.02G303000; Glyma.05G224900; Glyma.05G237000; Glyma.08G031700; Glyma.11G111100; Glyma.08G214700; Glyma.08G182300; Glyma.12G037400; Glyma.10G241000; Glyma.04G008300; Glyma.06G032500	1.22934
ko04071	Sphingolipid signaling pathway	15	0.182866	Glyma.08G017400; Glyma.13G240700; Glyma.04G020400; Glyma.06G068700; Glyma.15G072800; Glyma.15G008500; Glyma.03G018900; Glyma.15G067800; Glyma.08G241500; Glyma.13G351100; Glyma.04G067100; Glyma.06G068600; Glyma.08G194100; Glyma.08G126700; Glyma.15G023500	1.20067
ko00100	Steroid biosynthesis	7	0.195556	Glyma.10G262800; Glyma.09G186800; Glyma.02G190000; Glyma.10G065700; Glyma.15G276300; Glyma.13G253100; Glyma.12G009300	1.24797
ko00908	Zeatin biosynthesis	5	0.206407	Glyma.03G133300; Glyma.04G028900; Glyma.03G134500; Glyma.04G028700; Glyma.13G104700	1.25176
ko00300	Lysine biosynthesis	3	0.210826	Glyma.13G048300; Glyma.18G002900; Glyma.08G180600	1.2607
ko00626	Naphthalene degradation	3	0.210826	Glyma.12G015100; Glyma.12G015500; Glyma.01G116700	1.2607
ko04070	Phosphatidylinositol signaling system	15	0.212023	Glyma.10G122800; Glyma.13G302200; Glyma.06G223900; Glyma.04G143000; Glyma.14G077900; Glyma.03G128100; Glyma.09G236800; Glyma.02G226800; Glyma.18G260700; Glyma.20G034200; Glyma.02G163800; Glyma.08G241500; Glyma.11G155500; Glyma.14G193800; Glyma.19G130700	1.16886
ko02010	ABC transporters	8	0.22652	Glyma.13G222000; Glyma.17G041200; Glyma.14G015300; Glyma.04G126500; Glyma.07G081000; Glyma.18G079600; Glyma.12G135300; Glyma.18G079700	1.19155
ko02026	Biofilm formation - Escherichia coli	3	0.229391	Glyma.18G260100; Glyma.20G026700; Glyma.06G011700	1.21723
ko04216	Ferroptosis	8	0.237554	Glyma.18G024600; Glyma.07G058900; Glyma.05G095400; Glyma.11G232600; Glyma.16G027800; Glyma.18G205800; Glyma.14G197500; Glyma.11G017900	1.17666
ko00261	Monobactam biosynthesis	2	0.23881	Glyma.13G048300; Glyma.18G002900	1.17666
ko00440	Phosphonate and phosphinate metabolism	1	0.23892	Glyma.05G221700	1.06969
ko00965	Betalain biosynthesis	1	0.23892	Glyma.09G156900	1.06969
ko00480	Glutathione metabolism	20	0.240967	Glyma.07G139800; Glyma.07G140100; Glyma.15G251500; Glyma.03G176300; Glyma.06G068200; Glyma.07G126200; Glyma.07G139700; Glyma.07G140000; Glyma.11G078400; Glyma.09G167200; Glyma.01G164600; Glyma.07G140700; Glyma.15G251700; Glyma.05G034900; Glyma.05G161400; Glyma.02G142000; Glyma.01G164700; Glyma.18G111300; Glyma.11G236100; Glyma.01G005200	1.12599
ko00940	Phenylpropanoid biosynthesis	38	0.250691	Glyma.12G195500; Glyma.01G004200; Glyma.15G163500; Glyma.10G198100; Glyma.05G124900; Glyma.01G020900; Glyma.04G113300; Glyma.09G022400; Glyma.09G022900; Glyma.06G263100; Glyma.16G207500; Glyma.02G233800; Glyma.09G277900; Glyma.20G191800; Glyma.14G201700; Glyma.18G113100; Glyma.14G201800; Glyma.12G130200; Glyma.06G145300; Glyma.01G021000; Glyma.04G220600; Glyma.13G307000; Glyma.09G277800; Glyma.15…	1.09056
ko00350	Tyrosine metabolism	11	0.261023	Glyma.18G207200; Glyma.07G193200; Glyma.12G015100; Glyma.06G235500; Glyma.04G121700; Glyma.07G193400; Glyma.12G015500; Glyma.15G071200; Glyma.20G145400; Glyma.11G238300; Glyma.01G116700	1.13537
ko04371	Apelin signaling pathway	11	0.270776	Glyma.03G038900; Glyma.08G017400; Glyma.17G066300; Glyma.08G240400; Glyma.14G168700; Glyma.09G236800; Glyma.03G260200; Glyma.18G260700; Glyma.20G034200; Glyma.03G036900; Glyma.15G067800	1.1255
ko04550	Signaling pathways regulating pluripotency of stem cells	1	0.27162	Glyma.08G017400	0.980547
ko04668	TNF signaling pathway	1	0.27162	Glyma.08G017400	0.980547
ko00333	Prodigiosin biosyntheses	1	0.27162	Glyma.16G042000	0.980547
ko05111	Biofilm formation - Vibrio cholerae	1	0.27162	Glyma.02G042000	0.980547
ko04011	MAPK signaling pathway - yeast	9	0.275634	Glyma.08G017400; Glyma.07G226000; Glyma.03G128100; Glyma.02G163800; Glyma.19G079400; Glyma.11G155500; Glyma.12G011200; Glyma.19G130700; Glyma.20G025900	1.12659
ko00906	Carotenoid biosynthesis	7	0.304351	Glyma.U016700; Glyma.02G104300; Glyma.17G174500; Glyma.02G143300; Glyma.16G109300; Glyma.07G212700; Glyma.09G066200	1.09821
ko00051	Fructose and mannose metabolism	14	0.31971	Glyma.11G111400; Glyma.12G153000; Glyma.19G226300; Glyma.02G303000; Glyma.05G224900; Glyma.03G229100; Glyma.08G031700; Glyma.11G111100; Glyma.19G223000; Glyma.11G110200; Glyma.08G182300; Glyma.12G037400; Glyma.04G008300; Glyma.09G266300	1.07668
ko04115	p53 signaling pathway	5	0.324224	Glyma.15G097300; Glyma.14G130700; Glyma.19G149600; Glyma.08G241500; Glyma.12G081100	1.06969
ko00561	Glycerolipid metabolism	16	0.378417	Glyma.15G034100; Glyma.19G218100; Glyma.11G133300; Glyma.07G106400; Glyma.13G302200; Glyma.06G223900; Glyma.07G036400; Glyma.07G146400; Glyma.02G190000; Glyma.04G143000; Glyma.02G286500; Glyma.16G209800; Glyma.03G174900; Glyma.11G110200; Glyma.14G067200; Glyma.02G017900	1.03442
ko00625	Chloroalkane and chloroalkene degradation	4	0.387237	Glyma.11G133300; Glyma.12G015100; Glyma.12G015500; Glyma.01G116700	0.980547
ko00280	Valine, leucine and isoleucine degradation	9	0.39013	Glyma.11G133300; Glyma.10G108800; Glyma.19G065200; Glyma.08G063000; Glyma.07G186100; Glyma.04G049200; Glyma.18G210500; Glyma.07G168700; Glyma.01G129400	1.01826
ko00072	Synthesis and degradation of ketone bodies	1	0.399789	Glyma.10G108800	0.73541
ko00290	Valine, leucine and isoleucine biosynthesis	4	0.404599	Glyma.08G063000; Glyma.07G186100; Glyma.04G049200; Glyma.07G168700	0.960536
ko00330	Arginine and proline metabolism	12	0.421863	Glyma.18G278800; Glyma.11G133300; Glyma.20G132000; Glyma.19G189900; Glyma.03G069400; Glyma.02G240000; Glyma.08G255900; Glyma.05G034900; Glyma.03G129100; Glyma.18G045100; Glyma.03G129200; Glyma.13G066500	1.00141
ko00830	Retinol metabolism	4	0.421898	Glyma.11G051800; Glyma.12G015100; Glyma.12G015500; Glyma.01G116700	0.941325
ko01040	Biosynthesis of unsaturated fatty acids	4	0.421898	Glyma.09G111900; Glyma.18G232000; Glyma.16G042000; Glyma.18G232100	0.941325
ko04217	Necroptosis	14	0.422483	Glyma.13G340500; Glyma.08G032900; Glyma.18G024600; Glyma.05G095400; Glyma.11G232600; Glyma.11G184700; Glyma.20G026700; Glyma.18G205800; Glyma.14G197500; Glyma.02G244000; Glyma.04G151500; Glyma.16G178800; Glyma.17G051000; Glyma.09G131500	1.00446
ko00740	Riboflavin metabolism	3	0.425963	Glyma.20G011900; Glyma.05G175500; Glyma.15G041600	0.90512
ko04012	ErbB signaling pathway	1	0.430309	Glyma.08G017400	0.692151
ko03450	Non-homologous end-joining	1	0.430309	Glyma.09G060100	0.692151
ko00945	Stilbenoid, diarylheptanoid and gingerol biosynthesis	5	0.448745	Glyma.01G004200; Glyma.14G200900; Glyma.18G113100; Glyma.16G148300; Glyma.14G201000	0.933854
ko04122	Sulfur relay system	1	0.459982	Glyma.14G020700	0.653698
ko00904	Diterpenoid biosynthesis	5	0.464127	Glyma.15G263300; Glyma.05G130600; Glyma.19G157000; Glyma.17G205300; Glyma.16G089700	0.919263
