# Supplementary material for: Integrated transcriptome and proteome analysis reveals molecular responses of soybean anther under high-temperature stress
Source: Front Plant Sci. 2023 Jun 14;14:1187922. doi: 10.3389/fpls.2023.1187922 (PMC10303809; doi:10.3389/fpls.2023.1187922)
Supplement: Supplementary file 5 [file Table_4.xlsx]

## Sheet: Tabls S4-1
Table S4-1 Combined analysis of iTRAQ and RNA-Seq results between TJA vs CJA.
iTRAQ results												RNA-seq results
Accession	Description	Gena Name	CJA-2	CJA-3	CJA-4	TJA-2	TJA-3	TJA-4	P-value	FC	protein_up_down	gene_id	baseMean	baseMean_control_CJA	baseMean_case_TJA	foldChange	log2FoldChange	pval	padj	expression_CJA_1	expression_CJA_2	expression_CJA_3	expression_TJA_1	expression_TJA_2	expression_TJA_3	Description	gene_symbol	GO_id	GO_term	pathway	pathway_description	mRNA_up_down
C6ZQJ7	Glutathione S-transferase OS=Glycine max OX=3847 GN=GST PE=2 SV=1	GST	48.7	85.4	76.4	244.4	149.4	190.5	0.0136558	2.77577	Up	Glyma.15G251500	59.768	28.6456	90.8905	3.17293	1.66582	0.00277598	1	1.04524	2.09401	0.70953	2.34007	3.54027	5.59808	Probable glutathione S-transferase		GO:0004364,GO:0009734	glutathione transferase activity|auxin-activated signaling pathway	ko00480,ko00980,ko00982,ko00983	Glutathione metabolism|Metabolism of xenobiotics by cytochrome P450|Drug metabolism - cytochrome P450|Drug metabolism - other enzymes	Up
I1L798	Uncharacterized protein OS=Glycine max OX=3847 GN=100794726 PE=3 SV=2	100794726	139.3	143.2	141.9	95.4	97.4	95.6	4.17406e-06	0.679548	Down	Glyma.09G284200	3.31018	0	6.62035	Inf	Inf	0.0133839	1	0	0	0	0.365214	0.0547191	0.173681	Sugar transport protein 10	STP10,At3g19940,MPN9.19	GO:0005887,GO:0005886,GO:0055055,GO:0005354,GO:0009679,GO:0015578,GO:0071333,GO:0046323,GO:0008646	integral component of plasma membrane|plasma membrane|D-glucose:proton symporter activity|galactose transmembrane transporter activity|hexose:proton symporter activity|mannose transmembrane transporter activity|cellular response to glucose stimulus|glucose import|high-affinity hexose transport			Up

## Sheet: Tabls S4-2
Table S4-2 Combined analysis of iTRAQ and RNA-Seq results between THA vs CHA.
iTRAQ results												RNA-seq results
Accession	Description	Gena Name	CHA-2	CHA-3	CHA-4	THA-2	THA-3	THA-4	P-value	FC	protein_up_down	gene_id	baseMean	baseMean_control_CHA	baseMean_case_THA	foldChange	log2FoldChange	pval	padj	expression_CHA_1	expression_CHA_2	expression_CHA_3	expression_THA_1	expression_THA_2	expression_THA_3	Description	gene_symbol	GO_id	GO_term	pathway	pathway_description	mRNA_up_down
I1L314	Heat shock protein 90-1	100811234	51.6	52.9	55.4	142.1	143.1	114.1	0.00113026	2.49719	Up	Glyma.09G131500	5319.21	2274.85	8363.58	3.67655	1.87835	9.76552e-05	0.0279039	15.8954	31.3704	22.7572	74.3215	117.754	65.2118	Heat shock protein 90-1 {ECO:0000305}	HSP90-1 {ECO:0000303|PubMed:11599565},Synonyms=HSP81-1 {ECO:0000303|PubMed:11599565}, HSP83,At5g52640,F6N7.13	GO:0005737,GO:0005524,GO:0061077,GO:0009816	cytoplasm|ATP binding|chaperone-mediated protein folding|defense response to bacterium, incompatible interaction	ko04217,ko04151,ko04141	Necroptosis|PI3K-Akt signaling pathway|Protein processing in endoplasmic reticulum	Up
I1MPI1	Uncharacterized protein	100784477	39.9	41.3	51.8	190.3	178.3	152	0.000410746	3.91429	Up	Glyma.16G178800	2205.17	1007.39	3402.94	3.37796	1.75615	0.000386212	0.0647998	7.31936	12.2428	9.83813	26.3566	46.5611	25.9093	Heat shock protein 90-1 {ECO:0000305}	HSP90-1 {ECO:0000303|PubMed:11599565},Synonyms=HSP81-1 {ECO:0000303|PubMed:11599565}, HSP83,At5g52640,F6N7.13	GO:0005737,GO:0005524,GO:0061077,GO:0009816	cytoplasm|ATP binding|chaperone-mediated protein folding|defense response to bacterium, incompatible interaction	ko04217,ko04151,ko04141	Necroptosis|PI3K-Akt signaling pathway|Protein processing in endoplasmic reticulum	Up
A0A0R4J4X6	Uncharacterized protein	GLYMA_13G176300	18.7	35.6	44.1	173.9	160.6	153.5	0.000170289	4.95935	Up	Glyma.13G176300	3300.01	2162.88	4437.14	2.0515	1.03668	0.000779621	0.0942481	73.3653	106.857	87.2401	153.825	230.855	160.262	18.5 kDa class I heat shock protein	HSP18.5-C	GO:0005737	cytoplasm	ko04141	Protein processing in endoplasmic reticulum	Up
I1JU00	Uncharacterized protein	GLYMA_04G054400	38.6	53.5	46	172.6	161.9	159.7	3.51412e-05	3.57857	Up	Glyma.04G054400	1937.64	1051.37	2823.92	2.68594	1.42543	0.000172791	0.0389787	31.3274	50.1759	44.6912	94.6524	151.429	93.957	17.1 kDa class II heat shock protein	HSP17.7	GO:0005737	cytoplasm			Up
I1ND86	Uncharacterized protein	GLYMA_20G015900	40.5	46.4	49.7	178.1	158.4	166.7	4.1977e-05	3.68375	Up	Glyma.20G015900	1342.36	843.07	1841.65	2.18445	1.12727	0.00196345	0.15629	25.5716	38.9731	26.9127	54.2098	88.0391	57.8285	17.1 kDa class II heat shock protein	HSP17.7	GO:0005737	cytoplasm	ko04141	Protein processing in endoplasmic reticulum	Up
A0A0R0H093	Uncharacterized protein	547852	45.8	70.3	50.7	186.9	151.2	174.8	0.000859589	3.07494	Up	Glyma.12G013100	4478.9	2755.04	6202.76	2.25143	1.17084	0.00101281	0.109521	63.975	95.4118	96.6526	157.94	263.776	162.381	Heat shock 22 kDa protein, mitochondrial	HSP23.9	GO:0005739	mitochondrion	ko04141	Protein processing in endoplasmic reticulum	Up
C6T5U3	Uncharacterized protein	100527912	57.4	49	29.1	143.7	156.7	168.2	0.000537668	3.4583	Up	Glyma.08G068700	295.718	138.19	453.245	3.27988	1.71364	0.0012147	0.121975	5.55715	11.7278	4.63714	17.9741	32.2056	20.5384	17.3 kDa class I heat shock protein	HSP17.3-B,Synonyms=HS6871	GO:0005737	cytoplasm	ko04141	Protein processing in endoplasmic reticulum	Up
C6T2N6	Uncharacterized protein	100526893	50	43.2	40.9	123.7	157.1	172.7	0.00193315	3.3818	Up	Glyma.07G200300	62.1979	31.9658	92.43	2.89153	1.53183	2.88662e-07	0.000562497	1.21418	1.26981	1.70645	4.25968	4.46019	3.39338	17.5 kDa class I heat shock protein	HSP17.5-M	GO:0005737	cytoplasm	ko04141	Protein processing in endoplasmic reticulum	Up
I1K3Q2	Peptidylprolyl isomerase	100810243	62.4	66.2	56	140.5	139	144.3	1.8884e-05	2.29577	Up	Glyma.05G149900	3447.48	2044.68	4850.28	2.37215	1.24619	0.000222667	0.0458432	14.1193	17.899	18.7251	35.8452	52.8805	32.4974	Peptidyl-prolyl cis-trans isomerase FKBP65	FKBP65,Synonyms=ROF2,At5g48570,K15N18.12	GO:0005789,GO:0005634,GO:0005773,GO:0005528,GO:0003755,GO:0070370,GO:0061077	endoplasmic reticulum membrane|nucleus|vacuole|FK506 binding|peptidyl-prolyl cis-trans isomerase activity|cellular heat acclimation|chaperone-mediated protein folding			Up
P02519	17.3 kDa class I heat shock protein	HSP17.3-B	23.6	32.2	34.4	172.8	161.7	148.3	7.44066e-05	5.35255	Up	Glyma.08G069000	387.825	219.173	556.477	2.53899	1.34425	0.000858031	0.0983145	7.80599	9.20988	8.75212	17.7901	29.3378	17.9891	17.3 kDa class I heat shock protein	HSP17.3-B,Synonyms=HS6871	GO:0005737	cytoplasm	ko04141	Protein processing in endoplasmic reticulum	Up
A0A0R0J5K1	Uncharacterized protein	100791705	43.8	48	45.8	173.5	165.9	159.6	8.77271e-06	3.62645	Up	Glyma.07G200700	34.8497	9.74238	59.9569	6.15424	2.62158	0.0268114	0.496297	0.408288	0.606754	0.366703	1.27157	5.04025	1.90693	17.5 kDa class I heat shock protein	HSP17.5-M	GO:0005737	cytoplasm	ko04141	Protein processing in endoplasmic reticulum	Up
A0A0R0II89	Uncharacterized protein	GLYMA_08G068800	21.5	28.2	40.4	143.2	135.7	134.7	6.20611e-05	4.59046	Up	Glyma.08G068800	152.68	82.8525	222.508	2.68559	1.42524	0.000618312	0.0825823	3.46261	5.44444	3.55429	9.04137	14.9912	9.65551	17.3 kDa class I heat shock protein	HSP17.3-B,Synonyms=HS6871	GO:0005737	cytoplasm	ko04141	Protein processing in endoplasmic reticulum	Up
A0A0R4J3J4	Uncharacterized protein	100780308	56.4	45.3	37.3	148.8	161.6	168.4	0.000143063	3.4446	Up	Glyma.06G157800	364.489	218.068	510.909	2.34289	1.22829	0.0153794	0.394931	8.49198	12.2655	9.67099	16.5398	34.1866	19.5179	17.5 kDa class I heat shock protein	HSP17.5-M	GO:0005737	cytoplasm	ko04141	Protein processing in endoplasmic reticulum	Up
P05477	17.9 kDa class II heat shock protein	HSP17.9-D	64.6	51.9	56.9	143.5	151.6	143.8	4.10767e-05	2.53114	Up	Glyma.17G224900	467.828	295.493	640.164	2.16643	1.11532	1.1294e-05	0.00641541	8.88423	16.2219	7.70118	22.2779	24.0534	24.6736	17.9 kDa class II heat shock protein	HSP17.9-D	GO:0005737	cytoplasm	ko04141	Protein processing in endoplasmic reticulum	Up
A0A0R0GPZ3	Uncharacterized protein	100816496	37.4	39	36.1	174.1	171.6	174.9	5.00783e-08	4.62756	Up	Glyma.13G176000	90.6099	47.6434	133.576	2.80367	1.48732	0.00820129	0.301142	2.03546	2.84557	1.67958	4.32752	9.22341	5.09701	17.6 kDa class I heat shock protein	HSP17.6-L	GO:0005737	cytoplasm	ko04141	Protein processing in endoplasmic reticulum	Up
I1KS46	Peptidylprolyl isomerase	100819747	52	58.5	55.2	144.2	138.3	155.7	7.55234e-05	2.64454	Up	Glyma.08G106700	47.9451	20.6204	75.2697	3.65025	1.868	0.000169557	0.0387932	0.228907	0.323266	0.0826118	0.552727	0.823829	0.830273	Peptidyl-prolyl cis-trans isomerase FKBP65	FKBP65,Synonyms=ROF2,At5g48570,K15N18.12	GO:0005789,GO:0005634,GO:0005773,GO:0005528,GO:0003755,GO:0070370,GO:0061077	endoplasmic reticulum membrane|nucleus|vacuole|FK506 binding|peptidyl-prolyl cis-trans isomerase activity|cellular heat acclimation|chaperone-mediated protein folding			Up
I1M965	Uncharacterized protein	GLYMA_14G099900	58.8	50.4	45.5	142.9	149	152.1	3.42135e-05	2.87007	Up	Glyma.14G099900	217.154	66.6902	367.618	5.51232	2.46266	0.00320984	0.199101	1.39578	3.76967	2.23598	9.71595	21.1723	8.89494	17.9 kDa class II heat shock protein	HSP17.9-D	GO:0005737	cytoplasm	ko04141	Protein processing in endoplasmic reticulum	Up
A0A0R4J5L7	Uncharacterized protein	GLYMA_16G206200	43.5	42.4	47.6	167.5	171.2	162.1	2.39192e-06	3.75131	Up	Glyma.16G206200	64.0555	27.8102	100.301	3.60662	1.85065	0.00301861	0.192582	1.08503	1.21626	0.692183	2.98499	5.47743	2.49954	22.0 kDa class IV heat shock protein	HSP22.0	GO:0005788	endoplasmic reticulum lumen	ko04141	Protein processing in endoplasmic reticulum	Up
Q39819	Hsp22.3	Gmhsp22.3	44.2	44.3	41.3	169.4	164.4	168.3	2.69929e-07	3.86826	Up	Glyma.19G011400	193.986	65.8635	322.109	4.89055	2.29	0.00037626	0.0637542	1.13225	2.23916	1.85991	6.36363	12.6204	6.31097	22.7 kDa class IV heat shock protein	HSP22.7	GO:0005788	endoplasmic reticulum lumen	ko04141	Protein processing in endoplasmic reticulum	Up
I1JAU2	Uncharacterized protein	100809773	74.1	64.5	60.2	123.7	132.6	139.3	0.00042576	1.98994	Up	Glyma.01G238600	599.991	330.406	869.576	2.63184	1.39607	0.00435712	0.226739	5.83061	7.17269	5.39379	13.0527	23.2669	12.699	Heat shock 70 kDa protein 8	HSP70-8,Synonyms=HSP70T-2,At2g32120,F22D22.13	GO:0005524,GO:0009408,GO:0009644,GO:0042542	ATP binding|response to heat|response to high light intensity|response to hydrogen peroxide	ko04530	Tight junction	Up
B0M1A7	Peroxisomal small heat shock protein	100170732	60.3	75.9	64.8	112.5	115.7	114.2	0.000568334	1.70348	Up	Glyma.02G244300	113.015	57.0196	169.011	2.96409	1.56759	0.0016488	0.142254	1.26903	2.284	2.74782	4.52393	8.52336	5.37578	15.7 kDa heat shock protein, peroxisomal	HSP15.7,At5g37670,K12B20.120	GO:0005782,GO:0006457,GO:0009408,GO:0000302	peroxisomal matrix|protein folding|response to heat|response to reactive oxygen species	ko04141	Protein processing in endoplasmic reticulum	Up
I1KK57	Tau class glutathione S-transferase	GSTU24	81.8	75.4	74	119.5	114.2	134	0.00205177	1.5904	Up	Glyma.07G139800	51.0066	25.9291	76.0841	2.93432	1.55302	1.37203e-06	0.00147016	0.235282	0.60152	0.959216	1.10523	0.862377	1.74773	Probable glutathione S-transferase	HSP26-A	GO:0005737,GO:0004364,GO:0006749,GO:0009737,GO:0009733,GO:0009735,GO:0009739,GO:0009408,GO:0010038,GO:0009407	cytoplasm|glutathione transferase activity|glutathione metabolic process|response to abscisic acid|response to auxin|response to cytokinin|response to gibberellin|response to heat|response to metal ion|toxin catabolic process	ko00480,ko00980,ko00982,ko00983	Glutathione metabolism|Metabolism of xenobiotics by cytochrome P450|Drug metabolism - cytochrome P450|Drug metabolism - other enzymes	Up
I1JTX5	Heat shock transcription factor HSFA2	100794605	87.4	66.6	73.7	114.3	135.7	128.8	0.00456812	1.66359	Up	Glyma.04G052000	432.982	237.475	628.489	2.64655	1.40411	0.0044284	0.228181	2.62723	4.19807	3.73403	7.47707	13.2626	7.04979	Heat shock factor protein HSF30	HSF30	GO:0005634,GO:0043565,GO:0003700,GO:0006351	nucleus|sequence-specific DNA binding|transcription factor activity, sequence-specific DNA binding|transcription, DNA-templated			Up
I1L0X1	Pectinesterase	100785214	109	98.4	101.4	74	78.8	72.4	0.00165484	0.729275	Down	Glyma.09G042200	50.0251	68.0396	32.0107	0.470472	-1.08782	0.0101215	0.331387	1.57349	0.928129	1.4222	0.739211	0.813622	0.224829	Pectinesterase		GO:0005618,GO:0005576,GO:0045330,GO:0004857,GO:0030599,GO:0042545,GO:0045490	cell wall|extracellular region|aspartyl esterase activity|enzyme inhibitor activity|pectinesterase activity|cell wall modification|pectin catabolic process	ko00040	Pentose and glucuronate interconversions	Down
I1LVB1	Uncharacterized protein	GLYMA_12G234800	76.4	68.2	73.3	46.7	36.3	43.6	0.00145654	0.581	Down	Glyma.12G234800	2095.75	1172.37	3019.13	2.57523	1.3647	0.000667525	0.0866991	40.0978	38.4977	98.0424	192.844	156.109	112.628	Alpha-amylase/subtilisin inhibitor	RASI,Os04g0526600, LOC_Os04g44470,OSJNBa0038O10.14	GO:0015066,GO:0004867	alpha-amylase inhibitor activity|serine-type endopeptidase inhibitor activity			Up
C6T3N0	Uncharacterized protein	100527215	74.4	80.8	75.4	52.2	63.4	57	0.00707347	0.748482	Down	Glyma.20G205800	2005.66	1205.5	2805.82	2.32752	1.21879	0.00337113	0.201984	62.9732	64.4637	203.713	287.259	286.484	207.038	Glu S.griseus protease inhibitor		GO:0004867,GO:0009611	serine-type endopeptidase inhibitor activity|response to wounding			Up

## Sheet: Tabls S4-3
				Table S4-3 Combined analysis of iTRAQ and RNA-Seq results between TJA vs THA.
iTRAQ results												RNA-seq results
Accession	Description	Gena Name	THA-2	THA-3	THA-4	TJA-2	TJA-3	TJA-4	P-value	FC	protein_up_down	gene_id	baseMean	baseMean_control_THA	baseMean_case_TJA	foldChange	log2FoldChange	pval	padj	expression_THA_1	expression_THA_2	expression_THA_3	expression_TJA_1	expression_TJA_2	expression_TJA_3	Description	gene_symbol	GO_id	GO_term	pathway	pathway_description	mRNA_up_down
I1LZ62	S-adenosylmethionine synthase OS=Glycine max OX=3847 GN=100805448 PE=3 SV=1	100805448	74.2	77.7	72.6	97.1	102.1	93.1	0.00167871	1.302	Up	Glyma.13G141600	135.513	57.0258	214.001	3.7527	1.90793	4.32204e-05	0.000643305	1.06198	1.00417	1.3617	5.47397	3.09577	4.06241	S-adenosylmethionine synthase 3	SAM3	GO:0005829,GO:0005524,GO:0046872,GO:0004478,GO:0006730,GO:0006556	cytosol|ATP binding|metal ion binding|methionine adenosyltransferase activity|one-carbon metabolic process|S-adenosylmethionine biosynthetic process	ko00270	Cysteine and methionine metabolism	Up
I1KMC8	Uncharacterized protein OS=Glycine max OX=3847 GN=100810636 PE=4 SV=1	100810636	70.3	73.3	68.4	96.1	96.6	95.4	6.58535e-05	1.35896	Up	Glyma.07G225400	589.684	244.053	935.315	3.83242	1.93826	2.71694e-06	5.5197e-05	2.60392	2.87748	6.95049	18.9952	13.1079	13.4498	L-ascorbate oxidase homolog	Bp10	GO:0005576,GO:0005507,GO:0016491	extracellular region|copper ion binding|oxidoreductase activity	ko00053	Ascorbate and aldarate metabolism	Up
I1N1M5	Uncharacterized protein OS=Glycine max OX=3847 GN=100795460 PE=3 SV=1	100795460	44	57.1	50.8	79.8	86.4	87.4	0.00162298	1.66952	Up	Glyma.04G143200	1168.3	494.146	1842.45	3.72856	1.89862	2.8039e-10	1.39764e-08	14.388	19.2546	12.136	62.3683	48.7371	49.7338	Polygalacturonase		GO:0005618,GO:0005576,GO:0004650,GO:0005975,GO:0071555	cell wall|extracellular region|polygalacturonase activity|carbohydrate metabolic process|cell wall organization	ko00040	Pentose and glucuronate interconversions	Up
A0A0R0JF58	Peptidyl-prolyl cis-trans isomerase OS=Glycine max OX=3847 GN=GLYMA_06G005100 PE=3 SV=1	GLYMA_06G005100	61.9	62.5	54.5	99.4	95.5	102.6	0.000275377	1.66294	Up	Glyma.06G005100	54.2561	24.9609	83.5514	3.3473	1.743	0.00114448	0.010865	1.60734	0.87748	1.15179	5.2864	2.60794	3.61256	Peptidyl-prolyl cis-trans isomerase 1 {ECO:0000250|UniProtKB:O49886}	Cyp1 {ECO:0000303|Ref.1}	GO:0005737,GO:0003755,GO:0006457	cytoplasm|peptidyl-prolyl cis-trans isomerase activity|protein folding			Up
A0A0R0II89	Uncharacterized protein OS=Glycine max OX=3847 GN=GLYMA_08G068800 PE=3 SV=1	GLYMA_08G068800	143.2	135.7	134.7	217.3	208	185.8	0.00248106	1.47751	Up	Glyma.08G068800	368.532	219.766	517.297	2.35385	1.23503	0.0362853	0.169133	9.04137	14.9912	9.65551	30.4079	31.5959	11.578	17.3 kDa class I heat shock protein	HSP17.3-B,Synonyms=HS6871	GO:0005737	cytoplasm	ko04141	Protein processing in endoplasmic reticulum	Up
I1JWL1	Uncharacterized protein OS=Glycine max OX=3847 GN=100780628 PE=3 SV=2	100780628	52.6	51.3	47.9	88.7	87.1	82.1	0.000130027	1.69895	Up	Glyma.04G157700	528.958	240.283	817.634	3.4028	1.76672	4.07111e-13	3.10553e-11	7.83291	8.78859	6.52838	28.3322	20.9508	27.4397	Polygalacturonase		GO:0005618,GO:0005576,GO:0004650,GO:0005975,GO:0071555	cell wall|extracellular region|polygalacturonase activity|carbohydrate metabolic process|cell wall organization	ko00040	Pentose and glucuronate interconversions	Up
I1MM62	Beta-galactosidase OS=Glycine max OX=3847 GN=100795578 PE=3 SV=2	100795578	64.6	68.6	64.7	98	96.2	99.4	3.82819e-05	1.48358	Up	Glyma.16G083700	6108	2525.78	9690.22	3.83653	1.9398	5.22037e-12	3.43056e-10	35.3534	42.2362	26.4586	137.972	102.007	138.562	Beta-galactosidase 7	BGAL7,At5g20710,T1M15.110	GO:0048046,GO:0005618,GO:0005773,GO:0004565,GO:0030246,GO:0005975	apoplast|cell wall|vacuole|beta-galactosidase activity|carbohydrate binding|carbohydrate metabolic process			Up
A0A0R4J2J3	Uncharacterized protein OS=Glycine max OX=3847 GN=100816036 PE=4 SV=1	100816036	42.9	42.6	43.5	70.2	69.5	71.2	1.05754e-06	1.63488	Up	Glyma.01G066100	97.2226	38.3038	156.141	4.0764	2.02729	2.90797e-05	0.000454729	1.06164	1.41705	0.810137	5.8134	3.4146	5.09064	Pectinesterase PPME1	PPME1,Synonyms=ARATH9,At1g69940,T17F3.3	GO:0005783,GO:0005576,GO:0005794,GO:0009505,GO:0090406,GO:0045330,GO:0030599,GO:0042545,GO:0050829,GO:0045490,GO:0009860	endoplasmic reticulum|extracellular region|Golgi apparatus|plant-type cell wall|pollen tube|aspartyl esterase activity|pectinesterase activity|cell wall modification|defense response to Gram-negative bacterium|pectin catabolic process|pollen tube growth	ko00040	Pentose and glucuronate interconversions	Up
I1KUU7	Beta-galactosidase OS=Glycine max OX=3847 GN=100781074 PE=3 SV=1	100781074	73.1	70.6	67.3	178.3	176.5	176.4	4.73195e-07	2.51754	Up	Glyma.08G193500	3687.61	2023.75	5351.47	2.64434	1.40291	1.97382e-20	3.46693e-18	23.3244	23.0283	21.2615	57.4756	50.8511	61.7753	Beta-galactosidase 1	BGAL1,At3g13750,MMM17.1	GO:0048046,GO:0005618,GO:0009505,GO:0009506,GO:0005773,GO:0004565,GO:0030246,GO:0005975	apoplast|cell wall|plant-type cell wall|plasmodesma|vacuole|beta-galactosidase activity|carbohydrate binding|carbohydrate metabolic process			Up
I1M138	Uncharacterized protein OS=Glycine max OX=3847 GN=100807221 PE=3 SV=1	100807221	125.3	105.4	106.4	132.3	142.2	133.8	0.0296361	1.21121	Up	Glyma.13G208000	3002.36	1818.87	4185.85	2.30135	1.20248	2.82526e-16	3.31238e-14	51.3817	48.2179	44.3109	115.55	98.9273	103.535	Basic 7S globulin 2 low kDa subunit		GO:0004190,GO:0045735,GO:0030163,GO:0006508	aspartic-type endopeptidase activity|nutrient reservoir activity|protein catabolic process|proteolysis			Up
A0A0R0G3X8	Uncharacterized protein OS=Glycine max OX=3847 GN=GLYMA_15G209200 PE=4 SV=1	GLYMA_15G209200	46.5	38.3	47.1	165.3	181.5	168.1	2.43392e-05	3.90371	Up	Glyma.15G209200	836.188	1.28277	1671.09	1302.72	10.3473	5.00807e-135	2.64871e-131	0.0351961	0.0693505	0.0339205	51.9748	43.5519	46.5626	Polygalacturonase inhibitor	PGIP	GO:0048046,GO:0005618	apoplast|cell wall			Up
K7KRU5	Uncharacterized protein OS=Glycine max OX=3847 GN=100801548 PE=4 SV=1	100801548	76.6	77.2	77.6	101.7	98.2	101.6	3.92106e-05	1.30294	Up	Glyma.05G220100	111.32	32.4957	190.144	5.85137	2.54877	1.80782e-13	1.46597e-11	0.394125	0.243934	0.749877	3.18669	2.51257	2.56278	Probable methyltransferase PMT18	At1g33170,T16O9.7, T9L6.6	GO:0005789,GO:0005768,GO:0016021,GO:0005802,GO:0005774,GO:0008757,GO:0032259	endoplasmic reticulum membrane|endosome|integral component of membrane|trans-Golgi network|vacuolar membrane|S-adenosylmethionine-dependent methyltransferase activity|methylation			Up
I1J676	Uncharacterized protein OS=Glycine max OX=3847 GN=100786427 PE=4 SV=1	100786427	60	52.2	63.6	89.3	80.4	92	0.00414441	1.48862	Up	Glyma.01G068100	86.1341	38.2348	134.033	3.50553	1.80963	0.000344401	0.00389025	1.30377	0.828119	0.484535	3.92612	2.49728	2.47568	Pectinesterase PPME1	PPME1,Synonyms=ARATH9,At1g69940,T17F3.3	GO:0005783,GO:0005576,GO:0005794,GO:0009505,GO:0090406,GO:0045330,GO:0030599,GO:0042545,GO:0050829,GO:0045490,GO:0009860	endoplasmic reticulum|extracellular region|Golgi apparatus|plant-type cell wall|pollen tube|aspartyl esterase activity|pectinesterase activity|cell wall modification|defense response to Gram-negative bacterium|pectin catabolic process|pollen tube growth	ko00040	Pentose and glucuronate interconversions	Up
I1M684	Uncharacterized protein OS=Glycine max OX=3847 GN=100788863 PE=3 SV=1	100788863	51.3	54.4	59.3	86.6	88.2	89.1	0.000173905	1.59939	Up	Glyma.14G006100	549.633	164.826	934.441	5.66926	2.50316	1.73122e-13	1.40624e-11	2.47412	3.1492	3.32728	19.2838	15.27	13.7079	Polygalacturonase		GO:0005618,GO:0005576,GO:0004650,GO:0005975,GO:0071555	cell wall|extracellular region|polygalacturonase activity|carbohydrate metabolic process|cell wall organization	ko00040	Pentose and glucuronate interconversions	Up
I1KD49	Uncharacterized protein OS=Glycine max OX=3847 GN=100819348 PE=3 SV=1	100819348	60.6	62.6	68.6	86.5	92.8	89.6	0.00103827	1.40198	Up	Glyma.06G207300	1004.79	493.38	1516.2	3.0731	1.61969	2.44337e-07	6.5193e-06	14.1083	16.5356	12.4512	50.4805	36.4796	39.1154	Polygalacturonase		GO:0005618,GO:0005576,GO:0004650,GO:0005975,GO:0071555	cell wall|extracellular region|polygalacturonase activity|carbohydrate metabolic process|cell wall organization	ko00040	Pentose and glucuronate interconversions	Up
A0A0R0IP85	Lipoxygenase OS=Glycine max OX=3847 GN=GLYMA_08G189300 PE=3 SV=1	GLYMA_08G189300	62.7	73.7	86.8	133.2	123.9	122.5	0.0025229	1.70072	Up	Glyma.08G189300	3388.31	1969.56	4807.06	2.44068	1.28728	0.0128341	0.0768045	36.7368	17.961	24.3297	35.716	90.0371	58.3015	Seed linoleate 9S-lipoxygenase	LOX1.4,Synonyms=SC514	GO:0005737,GO:0046872,GO:0016702,GO:0031408	cytoplasm|metal ion binding|oxidoreductase activity, acting on single donors with incorporation of molecular oxygen, incorporation of two atoms of oxygen|oxylipin biosynthetic process	ko00591	Linoleic acid metabolism	Up
K7KSX0	Uncharacterized protein OS=Glycine max OX=3847 GN=GLYMA_06G036000 PE=4 SV=1	GLYMA_06G036000	55.2	52	57.9	105.4	98	97.7	0.000117962	1.82374	Up	Glyma.06G036000	595.502	211.296	979.709	4.63667	2.21309	1.79425e-17	2.3724e-15	9.49418	6.50439	7.07119	31.8608	28.9356	41.595	Pollen-specific leucine-rich repeat extensin-like protein 3	PEX3,At2g15880,F19G14.12	GO:0005618,GO:0005576,GO:0005199,GO:0071555	cell wall|extracellular region|structural constituent of cell wall|cell wall organization			Up
K7MQ99	Uncharacterized protein OS=Glycine max OX=3847 GN=100805373 PE=3 SV=1	100805373	73.2	68	72.4	105.7	103.5	97	0.000551424	1.43352	Up	Glyma.18G063400	189.015	90.6519	287.379	3.17013	1.66454	1.48301e-06	3.22776e-05	0.606765	0.692908	0.83361	2.56204	1.81355	1.87462	ABC transporter G family member 31	ABCG31,Synonyms=PDR3,At2g29940,F23F1.14	GO:0016021,GO:0005886,GO:0009506,GO:0005524,GO:0042626,GO:0006855	integral component of membrane|plasma membrane|plasmodesma|ATP binding|ATPase activity, coupled to transmembrane movement of substances|drug transmembrane transport			Up
I1J4G4	Profilin OS=Glycine max OX=3847 GN=100778045 PE=3 SV=1	100778045	77.4	87.1	71.9	96.6	96.8	93.3	0.021655	1.21277	Up	Glyma.01G005900	47.2059	12.8074	81.6044	6.37168	2.67167	5.99591e-05	0.000854251	0.437696	0.640236	1.08199	5.80108	2.99738	4.26793	Profilin-4		GO:0005737,GO:0005856	cytoplasm|cytoskeleton	ko04810,ko04013,ko04015	Regulation of actin cytoskeleton|MAPK signaling pathway - fly|Rap1 signaling pathway	Up
C6THI3	Uncharacterized protein OS=Glycine max OX=3847 GN=100809071 PE=2 SV=1	100809071	85.5	82.8	87.1	116.3	104	102.7	0.00751579	1.26468	Up	Glyma.01G020900	863.407	522.696	1204.12	2.30366	1.20393	0.000642296	0.00661616	12.5659	13.276	13.8924	36.9825	27.0228	24.0009	Probable mannitol dehydrogenase	CAD	GO:0046029,GO:0008270	mannitol dehydrogenase activity|zinc ion binding	ko00940	Phenylpropanoid biosynthesis	Up
I1KPV7	Profilin OS=Glycine max OX=3847 GN=100799819 PE=3 SV=1	100799819	57.7	60.1	50.3	95.6	95.8	94.6	0.000189088	1.70137	Up	Glyma.08G032400	71.3052	18.8868	123.724	6.55082	2.71167	2.28542e-08	7.69894e-07	0.497356	0.660148	2.65015	10.0874	6.69567	8.26024	Profilin		GO:0005737,GO:0005856	cytoplasm|cytoskeleton	ko04810,ko04013,ko04015	Regulation of actin cytoskeleton|MAPK signaling pathway - fly|Rap1 signaling pathway	Up
A0A0R0KQL0	Uncharacterized protein OS=Glycine max OX=3847 GN=100803408 PE=4 SV=1	100803408	62.3	68.7	56.7	92.5	88.8	89.8	0.00157629	1.44433	Up	Glyma.02G016700	121.974	25.605	218.344	8.52737	3.0921	2.94074e-11	1.73671e-09	1.38318	0.914252	0.713059	9.9984	6.32578	7.73437	Putative invertase inhibitor		GO:0005576,GO:0004857	extracellular region|enzyme inhibitor activity			Up
K7KES9	Uncharacterized protein OS=Glycine max OX=3847 GN=100306209 PE=4 SV=1	100306209	71.8	74.3	70.5	89.8	94.8	91.6	0.000416261	1.27516	Up	Glyma.03G133600	84.6945	48.2055	121.183	2.51389	1.32992	0.0324716	0.156237	0.820996	0.77645	1.59439	3.23732	1.50979	2.04328	Alpha carbonic anhydrase 4	ACA4,At4g20990,T13K14.150	GO:0009570,GO:0009535,GO:0004089,GO:0008270,GO:0006730	chloroplast stroma|chloroplast thylakoid membrane|carbonate dehydratase activity|zinc ion binding|one-carbon metabolic process	ko00910	Nitrogen metabolism	Up
C6TFE2	Uncharacterized protein OS=Glycine max OX=3847 GN=100799842 PE=2 SV=1	100799842	85.9	83.2	83.2	171.2	172.8	157.1	8.167e-05	1.98613	Up	Glyma.09G123800	6937.98	4529.47	9346.48	2.06348	1.04508	1.90978e-06	4.03844e-05	216.796	261.91	162.062	444.668	359.565	450.1	Probable peroxygenase 5	PXG5,Synonyms=CLO4, CLO5,At1g70680,F5A18.14	GO:0005783,GO:0005811,GO:0031090,GO:0046872,GO:1990137	endoplasmic reticulum|lipid particle|organelle membrane|metal ion binding|plant seed peroxidase activity	ko00073	Cutin, suberine and wax biosynthesis	Up
A0A0R0KKR3	Uncharacterized protein OS=Glycine max OX=3847 GN=100792657 PE=4 SV=1	100792657	77.3	88.8	69.4	146.8	159.4	166.6	0.000608694	2.00764	Up	Glyma.03G066800	756.23	360.573	1151.89	3.19461	1.67564	3.98274e-10	1.93053e-08	10.0108	9.96366	11.1721	32.2943	24.9386	34.874	Aldo-keto reductase family 4 member C9	AKR4C9,At2g37770,F13M22, T8P21.32	GO:0009507,GO:0008106,GO:0004033,GO:0070401,GO:0016229,GO:0055114,GO:0009409,GO:0009651,GO:0009636,GO:0009414	chloroplast|alcohol dehydrogenase (NADP+) activity|aldo-keto reductase (NADP) activity|NADP+ binding|steroid dehydrogenase activity|oxidation-reduction process|response to cold|response to salt stress|response to toxic substance|response to water deprivation			Up
I1KA71	Uncharacterized protein OS=Glycine max OX=3847 GN=100816829 PE=3 SV=1	100816829	59.1	59.5	60.3	89	86.5	80.3	0.000602659	1.42985	Up	Glyma.06G110600	267.192	93.8921	440.492	4.69147	2.23004	1.12266e-12	8.0359e-11	2.58328	2.49713	1.48437	11.4038	8.11216	8.99456	Flavonol synthase/flavanone 3-hydroxylase	FLS	GO:0005737,GO:0045431,GO:0031418,GO:0046872,GO:0045486	cytoplasm|flavonol synthase activity|L-ascorbic acid binding|metal ion binding|naringenin 3-dioxygenase activity	ko00941	Flavonoid biosynthesis	Up
I1JC60	Peroxidase OS=Glycine max OX=3847 GN=GLYMA_02G037800 PE=3 SV=1	GLYMA_02G037800	69.1	63.7	69.7	86.9	87.8	85.1	0.000761592	1.28296	Up	Glyma.02G037800	513.595	201.033	826.157	4.10956	2.03899	9.00768e-13	6.53606e-11	5.59748	6.77295	3.8924	24.2754	16.9223	22.4062	Peroxidase 36	PER36,Synonyms=P36,At3g50990,F24M12.30	GO:0005576,GO:0009505,GO:0020037,GO:0046872,GO:0004601,GO:0044347,GO:0042744,GO:0080001,GO:0006979	extracellular region|plant-type cell wall|heme binding|metal ion binding|peroxidase activity|cell wall polysaccharide catabolic process|hydrogen peroxide catabolic process|mucilage extrusion from seed coat|response to oxidative stress			Up
I1JT13	Uncharacterized protein OS=Glycine max OX=3847 GN=GLYMA_04G022800 PE=3 SV=1	GLYMA_04G022800	63.4	71.3	73.9	86	91	91	0.00516999	1.28476	Up	Glyma.04G022800	420.454	166.85	674.058	4.03991	2.01432	8.07746e-07	1.90058e-05	4.84175	6.33421	4.73967	25.5681	17.2521	17.3485	GDSL esterase/lipase At5g42170	At5g42170/At5g42160,MJC20.28/MJC20.27	GO:0005576,GO:0016788,GO:0016042	extracellular region|hydrolase activity, acting on ester bonds|lipid catabolic process			Up
A0A0R0HT91	Uncharacterized protein OS=Glycine max OX=3847 GN=GLYMA_10G017300 PE=4 SV=1	GLYMA_10G017300	81.9	67.4	66.3	89.4	90.3	85.4	0.0347006	1.22959	Up	Glyma.10G017300	131.556	52.7863	210.326	3.98448	1.99439	4.26881e-08	1.35917e-06	1.54542	2.05421	2.02534	8.92129	6.21197	7.78655	Putative invertase inhibitor		GO:0005576,GO:0004857	extracellular region|enzyme inhibitor activity			Up
K7KS40	Uncharacterized protein OS=Glycine max OX=3847 GN=100779214 PE=3 SV=1	100779214	73.8	69.1	80.6	100.2	105.5	107.7	0.00171764	1.40224	Up	Glyma.08G013400	560.465	217.167	903.762	4.16161	2.05714	3.39902e-07	8.73614e-06	8.13986	11.3767	5.99423	41.78	28.6452	30.8438	Actin-depolymerizing factor 7	ADF7,At4g25590,M7J2.40	GO:0005884,GO:0005737,GO:0030042	actin filament|cytoplasm|actin filament depolymerization	ko04810	Regulation of actin cytoskeleton	Up
I1L0I0	Uncharacterized protein OS=Glycine max OX=3847 GN=100797739 PE=3 SV=2	100797739	64.6	56.8	45.3	100.9	94.8	96.5	0.00207951	1.75285	Up	Glyma.09G027300	289.529	91.1797	487.878	5.35073	2.41974	2.35977e-07	6.32462e-06	2.05329	2.09944	1.10741	12.0779	8.44361	8.58891	Berberine bridge enzyme-like 21 {ECO:0000303|PubMed:26037923}	At4g20840 {ECO:0000312|Araport:AT4G20840},F21C20.190 {ECO:0000312|EMBL:CAB45850.1}	GO:0048046,GO:0005618,GO:0005886,GO:0050660,GO:0016614	apoplast|cell wall|plasma membrane|flavin adenine dinucleotide binding|oxidoreductase activity, acting on CH-OH group of donors			Up
C6TB95	Uncharacterized protein OS=Glycine max OX=3847 GN=100795241 PE=2 SV=1	100795241	76.2	73.7	73.5	95.2	98.3	98.1	6.78645e-05	1.30528	Up	Glyma.01G218900	238.782	86.1268	391.438	4.5449	2.18425	1.7735e-06	3.7805e-05	5.09384	7.74785	2.60483	25.9014	15.9732	21.5079	Actin-depolymerizing factor 7	ADF7,At4g25590,M7J2.40	GO:0005884,GO:0005737,GO:0030042	actin filament|cytoplasm|actin filament depolymerization	ko04810	Regulation of actin cytoskeleton	Up
I1L7K4	Pectinesterase OS=Glycine max OX=3847 GN=100775246 PE=3 SV=2	100775246	64.4	61.5	76.5	93.5	86.9	91.5	0.00972768	1.34338	Up	Glyma.10G009000	175.718	86.7813	264.654	3.04967	1.60865	2.74235e-07	7.22405e-06	1.06511	1.16766	2.09277	4.85395	3.95193	3.83866	Pectinesterase 21	PME21,Synonyms=ARATH21,At3g05610,F18C1.12	GO:0071944,GO:0005618,GO:0016021,GO:0045330,GO:0030599,GO:0046910,GO:0042545,GO:0045490	cell periphery|cell wall|integral component of membrane|aspartyl esterase activity|pectinesterase activity|pectinesterase inhibitor activity|cell wall modification|pectin catabolic process	ko00040	Pentose and glucuronate interconversions	Up
I1NHR7	Peroxidase OS=Glycine max OX=3847 GN=100795676 PE=3 SV=1	100795676	80.1	72.4	65.2	89.1	83.9	96.6	0.0378916	1.2384	Up	Glyma.20G191800	4653.97	2136.44	7171.5	3.35676	1.74707	1.28032e-11	7.93532e-10	72.5385	86.5801	54.5836	260.3	185.276	244.198	Peroxidase 65	PER65,Synonyms=P65,At5g47000,MQD22.14	GO:0005576,GO:0020037,GO:0046872,GO:0004601,GO:0009044,GO:0042744,GO:0006979	extracellular region|heme binding|metal ion binding|peroxidase activity|xylan 1,4-beta-xylosidase activity|hydrogen peroxide catabolic process|response to oxidative stress	ko00940	Phenylpropanoid biosynthesis	Up
I1J7Z9	Uncharacterized protein OS=Glycine max OX=3847 GN=100797716 PE=4 SV=2	100797716	53	59.9	58.2	82.7	91.3	82.3	0.00138914	1.49795	Up	Glyma.01G145900	583.504	221.572	945.436	4.26694	2.0932	2.27271e-08	7.66156e-07	4.20083	3.9541	2.84031	18.8801	13.6874	12.7056	Aldehyde oxidase GLOX1 {ECO:0000305}	GLOX1 {ECO:0000303|PubMed:21673079},At1g67290 {ECO:0000312|Araport:AT1G67290},F1N21.11 {ECO:0000312|EMBL:AAG00252.1}	GO:0005576,GO:0004031,GO:0007275	extracellular region|aldehyde oxidase activity|multicellular organism development			Up
I1JF44	Uncharacterized protein OS=Glycine max OX=3847 GN=100778615 PE=4 SV=1	100778615	75.2	63.4	65.5	114.8	117.9	117.3	0.000205269	1.71485	Up	Glyma.02G141900	6733.31	1797.86	11668.8	6.49036	2.6983	1.58749e-22	3.24311e-20	29.3151	27.3303	27.0523	198.698	165.111	158.539	Phospholipase A1-Igamma1, chloroplastic	At1g06800,F4H5.11, F4H5_10	GO:0009507,GO:0047714,GO:0008970,GO:0004806,GO:0016042	chloroplast|galactolipase activity|phosphatidylcholine 1-acylhydrolase activity|triglyceride lipase activity|lipid catabolic process			Up
I1J551	Peroxidase OS=Glycine max OX=3847 GN=100802856 PE=3 SV=1	100802856	72.1	72.1	73	97.9	94.4	87.5	0.00244706	1.28821	Up	Glyma.01G027000	95.2597	26.5933	163.926	6.16419	2.62391	5.62055e-19	8.57493e-17	0.377866	0.625317	0.970276	4.18585	3.66717	3.89495	Peroxidase 37	PER37,Synonyms=P37,At4g08770,T32A17.80	GO:0005576,GO:0005773,GO:0020037,GO:0046872,GO:0004601,GO:0042744,GO:0045926,GO:0006979	extracellular region|vacuole|heme binding|metal ion binding|peroxidase activity|hydrogen peroxide catabolic process|negative regulation of growth|response to oxidative stress			Up
K7M5F3	Uncharacterized protein OS=Glycine max OX=3847 GN=100802462 PE=4 SV=1	100802462	61	59.3	65.3	83.8	79.6	84.2	0.000868361	1.33405	Up	Glyma.14G074000	170.163	63.3397	276.987	4.37303	2.12863	1.5971e-14	1.51438e-12	2.47212	2.89165	3.76981	14.3266	11.3714	11.6005							Up
I1KIL4	Uncharacterized protein OS=Glycine max OX=3847 GN=100813863 PE=4 SV=1	100813863	88.1	60.7	75.7	110.5	120.5	119.6	0.00792236	1.56169	Up	Glyma.07G082400	17.4367	3.82423	31.0492	8.11907	3.02131	3.43382e-06	6.78497e-05	0	0.0257085	0.283378	0.809838	0.72293	0.878431	Probable carboxylesterase 9	CXE9,At2g45610,F17K2.14	GO:0052689,GO:0008152	carboxylic ester hydrolase activity|metabolic process			Up
I1L0X1	Pectinesterase OS=Glycine max OX=3847 GN=100785214 PE=3 SV=1	100785214	74	78.8	72.4	103.6	106.6	99.2	0.000624035	1.37389	Up	Glyma.09G042200	227.641	31.6234	423.659	13.397	3.74384	1.00782e-25	2.4856e-23	0.739211	0.813622	0.224829	9.09477	7.12406	7.15777	Pectinesterase		GO:0005618,GO:0005576,GO:0045330,GO:0004857,GO:0030599,GO:0042545,GO:0045490	cell wall|extracellular region|aspartyl esterase activity|enzyme inhibitor activity|pectinesterase activity|cell wall modification|pectin catabolic process	ko00040	Pentose and glucuronate interconversions	Up
C6T7E8	Uncharacterized protein OS=Glycine max OX=3847 GN=100784767 PE=2 SV=1	100784767	89.2	102.6	99.3	128.8	121.6	136.1	0.0054261	1.32772	Up	Glyma.05G126800	597.966	384.564	811.368	2.10984	1.07713	8.78082e-05	0.00119045	8.29147	7.69249	6.59367	13.5512	11.7279	18.67							Up
I1MPI1	Uncharacterized protein OS=Glycine max OX=3847 GN=100784477 PE=3 SV=1	100784477	190.3	178.3	152	131.6	139.4	144.8	0.0430128	0.798694	Down	Glyma.16G178800	1880.21	3361.53	398.88	0.11866	-3.07509	4.11026e-07	1.03081e-05	26.3566	46.5611	25.9093	5.21816	3.89106	2.00554	Heat shock protein 90-1 {ECO:0000305}	HSP90-1 {ECO:0000303|PubMed:11599565},Synonyms=HSP81-1 {ECO:0000303|PubMed:11599565}, HSP83,At5g52640,F6N7.13	GO:0005737,GO:0005524,GO:0061077,GO:0009816	cytoplasm|ATP binding|chaperone-mediated protein folding|defense response to bacterium, incompatible interaction	ko04217,ko04151,ko04141	Necroptosis|PI3K-Akt signaling pathway|Protein processing in endoplasmic reticulum	Down
I1JFJ9	Uncharacterized protein OS=Glycine max OX=3847 GN=GLYMA_02G156800 PE=3 SV=1	GLYMA_02G156800	140.1	138.7	139.7	34.1	35.9	36.7	3.00344e-08	0.254958	Down	Glyma.02G156800	11443.1	22459.3	426.96	0.0190104	-5.71707	1.4418e-104	5.27922e-101	552.624	530.454	669.677	1.2171	30.3957	0.970305	Lectin DB58 subunit beta		GO:0005537	mannose binding			Down
A0A0R0H093	Uncharacterized protein OS=Glycine max OX=3847 GN=547852 PE=3 SV=1	547852	186.9	151.2	174.8	122.1	110.1	122.5	0.00937899	0.691558	Down	Glyma.12G013100	3501.63	6126.07	877.194	0.14319	-2.80399	3.22012e-09	1.30672e-07	157.94	263.776	162.381	27.8133	32.9557	18.8699	Heat shock 22 kDa protein, mitochondrial	HSP23.9	GO:0005739	mitochondrion	ko04141	Protein processing in endoplasmic reticulum	Down
I1LPX6	Fructose-bisphosphate aldolase OS=Glycine max OX=3847 GN=100775844 PE=3 SV=1	100775844	114	114.1	115.7	89.4	89.3	89.2	1.37283e-06	0.779232	Down	Glyma.12G037400	2645.91	4198.69	1093.14	0.260352	-1.94147	2.12571e-22	4.3057e-20	93.2793	79.2094	73.585	11.7463	23.5838	27.6496	Fructose-bisphosphate aldolase 1, chloroplastic		GO:0009507,GO:0004332,GO:0006096	chloroplast|fructose-bisphosphate aldolase activity|glycolytic process	ko00010,ko00030,ko00051,ko00680,ko00710	Glycolysis / Gluconeogenesis|Pentose phosphate pathway|Fructose and mannose metabolism|Methane metabolism|Carbon fixation in photosynthetic organisms	Down
I1KZ20	Peptidylprolyl isomerase OS=Glycine max OX=3847 GN=100812632 PE=4 SV=1	100812632	141.7	153.2	154.2	63.2	62.7	60.1	2.89079e-05	0.414162	Down	Glyma.08G346700	977.461	1728.98	225.94	0.130678	-2.93591	4.08476e-69	5.25498e-66	21.6252	19.9858	22.0058	1.65873	3.19841	2.40812	Peptidyl-prolyl cis-trans isomerase FKBP62	FKBP62,Synonyms=ROF1,At3g25230,MJL12.19	GO:0005789,GO:0005634,GO:0005528,GO:0003755,GO:0070370,GO:0061077	endoplasmic reticulum membrane|nucleus|FK506 binding|peptidyl-prolyl cis-trans isomerase activity|cellular heat acclimation|chaperone-mediated protein folding			Down
C6T1V2	Uncharacterized protein OS=Glycine max OX=3847 GN=100500475 PE=2 SV=1	100500475	188.7	179	188.8	157.1	149.3	155.8	0.00148219	0.830548	Down	Glyma.14G063700	12.7769	20.1381	5.41573	0.26893	-1.8947	0.00680513	0.0467423	0.519656	1.33179	0.927204	0.222265	0.301357	0.185711	18.2 kDa class I heat shock protein	HSP18.2	GO:0005737	cytoplasm	ko04141	Protein processing in endoplasmic reticulum	Down
I1KJJ2	Patatin OS=Glycine max OX=3847 GN=GLYMA_07G115500 PE=3 SV=1	GLYMA_07G115500	102.2	97.5	101.3	79.3	80.7	76.8	0.000310557	0.786711	Down	Glyma.07G115500	5230.46	7669.56	2791.35	0.363952	-1.45818	1.4763e-09	6.42926e-08	174.433	212.793	245.894	67.5437	92.1532	58.7604	Patatin-like protein 1	PLP1,At4g37070,AP22.83, C7A10.290	GO:0005737,GO:0016020,GO:0047372,GO:0004620,GO:0006952,GO:0010311,GO:0016042	cytoplasm|membrane|acylglycerol lipase activity|phospholipase activity|defense response|lateral root formation|lipid catabolic process			Down
C6SZA9	Uncharacterized protein OS=Glycine max OX=3847 GN=100783267 PE=2 SV=1	100783267	136.8	136.1	128.8	69.3	67.6	73.4	3.2225e-05	0.523525	Down	Glyma.02G032300	1049.77	1591.5	508.036	0.319219	-1.64738	3.28932e-12	2.22719e-10	89.4236	104.695	95.8171	18.706	24.4945	46.1662	MLP-like protein 423	MLP423,At1g24020,T23E23.17, T23E23_22	GO:0016020,GO:0006952,GO:0009607	membrane|defense response|response to biotic stimulus			Down
I1K9C4	Uncharacterized protein OS=Glycine max OX=3847 GN=GLYMA_06G084200 PE=4 SV=2	GLYMA_06G084200	108	102.2	104.8	81.5	86.6	84.7	0.000760502	0.80254	Down	Glyma.06G084200	5388.11	7666.28	3109.93	0.405664	-1.30164	1.89396e-20	3.33897e-18	184.056	170.696	210.465	61.0237	85.5952	70.9392	Bark storage protein A	BSPA	GO:0003824,GO:0045735,GO:0009116	catalytic activity|nutrient reservoir activity|nucleoside metabolic process			Down
K7MQU7	Uncharacterized protein OS=Glycine max OX=3847 GN=100788249 PE=3 SV=1	100788249	176	180.2	182.4	119.8	123.7	132.8	0.000226521	0.698663	Down	Glyma.18G094600	6.172	9.97591	2.36809	0.237381	-2.07472	0.0482886	0.207412	0.31525	0.433039	0.455782	0.120774	0.0400982	0	25.3 kDa heat shock protein, chloroplastic	HSP25.3,At4g27670,T29A15.160	GO:0009507,GO:0009408,GO:0009644,GO:0042542	chloroplast|response to heat|response to high light intensity|response to hydrogen peroxide	ko04141	Protein processing in endoplasmic reticulum	Down
A0A0R4J4D2	Uncharacterized protein OS=Glycine max OX=3847 GN=100777558 PE=3 SV=1	100777558	105.8	117.7	112.3	94.3	87.1	90.7	0.00615804	0.810304	Down	Glyma.10G262400	1703.23	2324.73	1081.74	0.465317	-1.10372	4.15938e-14	3.66641e-12	42.0277	47.8734	43.8323	18.7507	19.8135	20.4751	Probable cinnamyl alcohol dehydrogenase	CAD2	GO:0045551,GO:0052747,GO:0008270,GO:0009809	cinnamyl-alcohol dehydrogenase activity|sinapyl alcohol dehydrogenase activity|zinc ion binding|lignin biosynthetic process	ko00940	Phenylpropanoid biosynthesis	Down
A0A0R4J3Y9	Serine hydroxymethyltransferase OS=Glycine max OX=3847 GN=100499634 PE=3 SV=1	100499634	111	109.4	129.3	90	95.9	80	0.0240244	0.760366	Down	Glyma.08G274400	128.757	189.069	68.4457	0.362014	-1.46588	2.26642e-09	9.48826e-08	2.95904	2.99056	2.64477	1.22686	0.787357	0.981778	Serine hydroxymethyltransferase, mitochondrial		GO:0005739,GO:0004372,GO:0030170,GO:0006544,GO:0006563,GO:0035999	mitochondrion|glycine hydroxymethyltransferase activity|pyridoxal phosphate binding|glycine metabolic process|L-serine metabolic process|tetrahydrofolate interconversion	ko00260,ko00630,ko00680,ko00670,ko00460	Glycine, serine and threonine metabolism|Glyoxylate and dicarboxylate metabolism|Methane metabolism|One carbon pool by folate|Cyanoamino acid metabolism	Down
I1KVZ9	Uncharacterized protein OS=Glycine max OX=3847 GN=GLYMA_08G230100 PE=4 SV=1	GLYMA_08G230100	101.1	106.3	105.9	83.7	77	90	0.00708551	0.800192	Down	Glyma.08G230100	236.672	354.463	118.882	0.335386	-1.57611	5.60933e-07	1.36435e-05	28.4965	17.547	23.7237	7.05327	9.24683	6.08983	MLP-like protein 43	MLP43,At1g70890,F15H11.12	GO:0009507,GO:0006952,GO:0009607	chloroplast|defense response|response to biotic stimulus			Down
I1LN30	Adenosylhomocysteinase OS=Glycine max OX=3847 GN=100787210 PE=3 SV=1	100787210	102.9	104.8	101.6	83.6	84.2	84.6	4.0927e-05	0.816036	Down	Glyma.11G254700	1345.32	800.866	1889.77	2.35966	1.23858	1.06081e-16	1.29143e-14	14.9738	10.9145	11.9869	27.3577	27.1346	29.5	Adenosylhomocysteinase	SAHH,Synonyms=SHH	GO:0004013,GO:0051287,GO:0006730,GO:0019510	adenosylhomocysteinase activity|NAD binding|one-carbon metabolic process|S-adenosylhomocysteine catabolic process	ko00270	Cysteine and methionine metabolism	Up
I1MCI8	Uncharacterized protein OS=Glycine max OX=3847 GN=GLYMA_15G011000 PE=4 SV=1	GLYMA_15G011000	108.8	105	107.2	76	75.4	74.4	1.20042e-05	0.703427	Down	Glyma.15G011000	1217.53	792.788	1642.28	2.07152	1.05069	4.12863e-06	7.97576e-05	20.1237	24.318	20.7315	50.2345	40.3821	37.5227							Up
I1M5Q9	Uncharacterized protein OS=Glycine max OX=3847 GN=GLYMA_13G362800 PE=4 SV=1	GLYMA_13G362800	107	104.8	111.2	84.4	80.8	76	0.000891381	0.746749	Down	Glyma.13G362800	1382.9	694.223	2071.58	2.98402	1.57726	5.64201e-05	0.000810135	14.374	20.6152	17.0364	61.7731	48.3766	36.6396							Up
I1MWQ0	Uncharacterized protein OS=Glycine max OX=3847 GN=100813910 PE=4 SV=1	100813910	96	98.7	94.9	77.6	81.8	81.1	0.000682633	0.830456	Down	Glyma.17G208200	1049.91	498.043	1601.78	3.21615	1.68533	4.52047e-10	2.17568e-08	11.6898	12.2748	11.112	39.9051	37.7802	28.8198							Up
C6TMX0	Xyloglucan endotransglucosylase/hydrolase OS=Glycine max OX=3847 GN=100779122 PE=2 SV=1	100779122	91.2	90.1	91.2	46	53.7	49.6	5.34104e-05	0.54789	Down	Glyma.19G106600	807.356	10.5738	1604.14	151.709	7.24516	3.28134e-54	3.00369e-51	0.269156	0.598141	0.218776	62.1327	49.1267	46.9678	Probable xyloglucan endotransglucosylase/hydrolase protein B	XTHB,Synonyms=XTH2	GO:0048046,GO:0005618,GO:0004553,GO:0016762,GO:0042546,GO:0071555,GO:0010411	apoplast|cell wall|hydrolase activity, hydrolyzing O-glycosyl compounds|xyloglucan:xyloglucosyl transferase activity|cell wall biogenesis|cell wall organization|xyloglucan metabolic process			Up
A0A0R4J2T4	Glutamine synthetase OS=Glycine max OX=3847 GN=547621 PE=3 SV=1	547621	110	121.2	120	91.5	88.2	87	0.00176177	0.759396	Down	Glyma.02G244000	1111.08	736.868	1485.29	2.01568	1.01127	4.39597e-07	1.09268e-05	15.9141	17.2249	16.8198	36.8617	28.9614	30.558	Glutamine synthetase cytosolic isozyme 2		GO:0005737,GO:0005524,GO:0004356,GO:0042802,GO:0006542,GO:0009399	cytoplasm|ATP binding|glutamate-ammonia ligase activity|identical protein binding|glutamine biosynthetic process|nitrogen fixation	ko04217,ko02020,ko00220,ko00250,ko00630,ko00910	Necroptosis|Two-component system|Arginine biosynthesis|Alanine, aspartate and glutamate metabolism|Glyoxylate and dicarboxylate metabolism|Nitrogen metabolism	Up
C6SYW1	Uncharacterized protein OS=Glycine max OX=3847 GN=100499973 PE=2 SV=1	100499973	140.9	134.2	137.8	59.6	67.3	63.4	1.4788e-05	0.460886	Down	Glyma.01G034000	1275.37	839.454	1711.29	2.03857	1.02756	5.28381e-08	1.64816e-06	50.667	54.4983	51.089	79.0393	119.381	103.321	MLP-like protein 423	MLP423,At1g24020,T23E23.17, T23E23_22	GO:0016020,GO:0006952,GO:0009607	membrane|defense response|response to biotic stimulus			Up
I1KYX1	Uncharacterized protein OS=Glycine max OX=3847 GN=100306662 PE=4 SV=1	100306662	88.5	64	64.5	124	152.4	154.9	0.00503933	1.98756	Up	Glyma.08G342000	1790.23	2598.58	981.889	0.377857	-1.40409	6.2683e-19	9.53263e-17	114.914	113.213	134.916	31.6744	46.0577	54.7447	Trypsin inhibitor A	KTI3	GO:0004867	serine-type endopeptidase inhibitor activity			Down
B0M1A7	Peroxisomal small heat shock protein OS=Glycine max OX=3847 GN=100170732 PE=2 SV=1	100170732	112.5	115.7	114.2	163.1	139	151.3	0.00620528	1.32418	Up	Glyma.02G244300	115.227	166.953	63.5018	0.380357	-1.39457	0.00417479	0.0316483	4.52393	8.52336	5.37578	2.29338	1.48268	2.83244	15.7 kDa heat shock protein, peroxisomal	HSP15.7,At5g37670,K12B20.120	GO:0005782,GO:0006457,GO:0009408,GO:0000302	peroxisomal matrix|protein folding|response to heat|response to reactive oxygen species	ko04141	Protein processing in endoplasmic reticulum	Down
I1KW54	Uncharacterized protein OS=Glycine max OX=3847 GN=GLYMA_08G235400 PE=4 SV=1	GLYMA_08G235400	80.9	79.8	82.6	141.5	147	135.6	5.8879e-05	1.74312	Up	Glyma.08G235400	503.099	712.555	293.643	0.412098	-1.27894	0.000701855	0.007137	35.7598	32.3848	21.9605	9.02841	7.5911	19.1592	Alpha-amylase/subtilisin inhibitor	RASI,Os04g0526600, LOC_Os04g44470,OSJNBa0038O10.14	GO:0015066,GO:0004867	alpha-amylase inhibitor activity|serine-type endopeptidase inhibitor activity			Down
C6ZQJ7	Glutathione S-transferase OS=Glycine max OX=3847 GN=GST PE=2 SV=1	GST	51.9	83.4	69.4	244.4	149.4	190.5	0.0119991	2.85442	Up	Glyma.15G251500	225.468	350.192	100.744	0.287682	-1.79745	1.35434e-10	7.09203e-09	15.9114	11.1613	13.6235	2.34007	3.54027	5.59808	Probable glutathione S-transferase		GO:0004364,GO:0009734	glutathione transferase activity|auxin-activated signaling pathway	ko00480,ko00980,ko00982,ko00983	Glutathione metabolism|Metabolism of xenobiotics by cytochrome P450|Drug metabolism - cytochrome P450|Drug metabolism - other enzymes	Down
I1JRU4	Uncharacterized protein OS=Glycine max OX=3847 GN=100812886 PE=3 SV=1	100812886	112	118.6	117.6	89.5	75.8	76.2	0.00198421	0.693567	Down	Glyma.03G252600	211.553	116.123	306.984	2.64362	1.40251	0.000467897	0.00507332	1.65931	3.31902	6.25575	9.93398	11.0279	7.25783	GDSL esterase/lipase At5g33370	At5g33370,F19N2.90	GO:0005576,GO:0016788,GO:0016042	extracellular region|hydrolase activity, acting on ester bonds|lipid catabolic process			Up
A0A0R0HSU1	Ammonium transporter OS=Glycine max OX=3847 GN=100796502 PE=3 SV=1	100796502	95.1	85.2	95.6	105	120.5	120.8	0.0195579	1.25516	Up	Glyma.20G082500	18.1915	28.6629	7.72007	0.269341	-1.8925	0.00140112	0.0128519	0.356755	0.374402	0.401462	0.0641557	0.133121	0.0937105	Ammonium transporter 1 member 1	AMT1-1,At4g13510,T6G15.60	GO:0005887,GO:0005634,GO:0005886,GO:0009506,GO:0008519,GO:0015696,GO:0080181,GO:0010311,GO:0019740,GO:0015695,GO:0051258,GO:0009737,GO:0080167	integral component of plasma membrane|nucleus|plasma membrane|plasmodesma|ammonium transmembrane transporter activity|ammonium transport|lateral root branching|lateral root formation|nitrogen utilization|organic cation transport|protein polymerization|response to abscisic acid|response to karrikin			Down
