# Supplementary material for: Integrated transcriptome and proteome analysis reveals molecular responses of soybean anther under high-temperature stress
Source: Front Plant Sci. 2023 Jun 14;14:1187922. doi: 10.3389/fpls.2023.1187922 (PMC10303809; doi:10.3389/fpls.2023.1187922)
Supplement: Supplementary file 6 [file Table_5.xlsx]

## Sheet: Table S5-1
Table S5-1 Gene Ontology functional classification of common DEGs/DAPs with the same expression pattern at gene and protein levels between TJA vs CJA.
id	term	category	ListHits	P value	P value_adjusted	Gene	Enrichment_score
GO:0008646	high-affinity hexose transport	biological_process	1	0	0	Glyma.09G284200:I1L798	975
GO:0046323	glucose import	biological_process	1	0	0	Glyma.09G284200:I1L798	975
GO:0071333	cellular response to glucose stimulus	biological_process	1	0	0	Glyma.09G284200:I1L798	975
GO:0009734	auxin-activated signaling pathway	biological_process	1	4.78878e-05	6.58457e-05	Glyma.15G251500:C6ZQJ7	69.6429
GO:0005887	integral component of plasma membrane	cellular_component	1	7.15686e-05	7.87254e-05	Glyma.09G284200:I1L798	57.3529
GO:0005886	plasma membrane	cellular_component	1	0.0126771	0.0126771	Glyma.09G284200:I1L798	4.43182
GO:0005354	galactose transmembrane transporter activity	molecular_function	1	0	0	Glyma.09G284200:I1L798	975
GO:0009679	hexose:proton symporter activity	molecular_function	1	0	0	Glyma.09G284200:I1L798	975
GO:0015578	mannose transmembrane transporter activity	molecular_function	1	0	0	Glyma.09G284200:I1L798	975
GO:0055055	D-glucose:proton symporter activity	molecular_function	1	0	0	Glyma.09G284200:I1L798	975
GO:0004364	glutathione transferase activity	molecular_function	1	5.52552e-05	6.75341e-05	Glyma.15G251500:C6ZQJ7	65

## Sheet: Table S5-2
Table S5-2 Gene Ontology functional classification of common DEGs/DAPs with the same expression pattern at gene and protein levels between THA vs CHA.
id	term	category	ListHits	P value	P value_adjusted	Gene	Enrichment_score
GO:0061077	chaperone-mediated protein folding	biological_process	4	3.8091e-06	7.42775e-05	Glyma.09G131500:I1L314; Glyma.16G178800:I1MPI1; Glyma.05G149900:I1K3Q2; Glyma.08G106700:I1KS46	15
GO:0070370	cellular heat acclimation	biological_process	2	2.06995e-05	0.00020182	Glyma.05G149900:I1K3Q2; Glyma.08G106700:I1KS46	30
GO:0009816	defense response to bacterium, incompatible interaction	biological_process	2	7.11708e-05	0.000555132	Glyma.09G131500:I1L314; Glyma.16G178800:I1MPI1	21.4286
GO:0009739	response to gibberellin	biological_process	1	0.000171028	0.000833761	Glyma.07G139800:I1KK57	37.5
GO:0009407	toxin catabolic process	biological_process	1	0.00100938	0.0032805	Glyma.07G139800:I1KK57	18.75
GO:0010038	response to metal ion	biological_process	1	0.00166851	0.00464799	Glyma.07G139800:I1KK57	15
GO:0009408	response to heat	biological_process	3	0.00234892	0.00605048	Glyma.02G244300:B0M1A7; Glyma.07G139800:I1KK57; Glyma.01G238600:I1JAU2	5.11364
GO:0000302	response to reactive oxygen species	biological_process	1	0.00248225	0.00605048	Glyma.02G244300:B0M1A7	12.5
GO:0009644	response to high light intensity	biological_process	1	0.00581228	0.0125933	Glyma.01G238600:I1JAU2	8.33333
GO:0042545	cell wall modification	biological_process	1	0.0121869	0.0198037	Glyma.09G042200:I1L0X1	5.76923
GO:0009733	response to auxin	biological_process	1	0.0121869	0.0198037	Glyma.07G139800:I1KK57	5.76923
GO:0045490	pectin catabolic process	biological_process	1	0.0141021	0.0203697	Glyma.09G042200:I1L0X1	5.35714
GO:0006749	glutathione metabolic process	biological_process	1	0.0141021	0.0203697	Glyma.07G139800:I1KK57	5.35714
GO:0042542	response to hydrogen peroxide	biological_process	1	0.0141021	0.0203697	Glyma.01G238600:I1JAU2	5.35714
GO:0009737	response to abscisic acid	biological_process	1	0.0182945	0.0246029	Glyma.07G139800:I1KK57	4.6875
GO:0009611	response to wounding	biological_process	1	0.0307357	0.0399565	Glyma.20G205800:C6T3N0	3.57143
GO:0006351	transcription, DNA-templated	biological_process	1	0.0816603	0.102734	Glyma.04G052000:I1JTX5	2.08333
GO:0009735	response to cytokinin	biological_process	1	0.102102	0.124437	Glyma.07G139800:I1KK57	1.82927
GO:0006457	protein folding	biological_process	1	0.146569	0.173218	Glyma.02G244300:B0M1A7	1.47059
GO:0005737	cytoplasm	cellular_component	15	4.56584e-07	1.78068e-05	Glyma.13G176000:A0A0R0GPZ3; Glyma.13G176300:A0A0R4J4X6; Glyma.09G131500:I1L314; Glyma.07G200300:C6T2N6; Glyma.07G139800:I1KK57; Glyma.17G224900:P05477; Glyma.08G068800:A0A0R0II89; Glyma.07G200700:A0A0R0J5K1; Glyma.08G068700:C6T5U3; Glyma.08G069000:P02519; Glyma.04G054400:I1JU00; Glyma.16G178800:I1MPI1; Glyma.14G099900:I1M965; Glyma.06G157800:A0A0R4J3J4; Glyma.20G015900:I1ND86	3.33828
GO:0005782	peroxisomal matrix	cellular_component	1	0.000508869	0.00180417	Glyma.02G244300:B0M1A7	25
GO:0005788	endoplasmic reticulum lumen	cellular_component	2	0.00738757	0.0151639	Glyma.19G011400:Q39819; Glyma.16G206200:A0A0R4J5L7	4.83871
GO:0005789	endoplasmic reticulum membrane	cellular_component	2	0.0121104	0.0198037	Glyma.05G149900:I1K3Q2; Glyma.08G106700:I1KS46	4.05405
GO:0005773	vacuole	cellular_component	2	0.154797	0.177562	Glyma.05G149900:I1K3Q2; Glyma.08G106700:I1KS46	1.45631
GO:0005576	extracellular region	cellular_component	1	0.408005	0.454634	Glyma.09G042200:I1L0X1	0.721154
GO:0005634	nucleus	cellular_component	3	0.422681	0.457904	Glyma.04G052000:I1JTX5; Glyma.05G149900:I1K3Q2; Glyma.08G106700:I1KS46	0.910931
GO:0005618	cell wall	cellular_component	1	0.450484	0.474834	Glyma.09G042200:I1L0X1	0.663717
GO:0005739	mitochondrion	cellular_component	1	0.722989	0.722989	Glyma.12G013100:A0A0R0H093	0.405405
GO:0005528	FK506 binding	molecular_function	2	2.06995e-05	0.00020182	Glyma.05G149900:I1K3Q2; Glyma.08G106700:I1KS46	30
GO:0004867	serine-type endopeptidase inhibitor activity	molecular_function	2	0.000167799	0.000833761	Glyma.20G205800:C6T3N0; Glyma.12G234800:I1LVB1	16.6667
GO:0015066	alpha-amylase inhibitor activity	molecular_function	1	0.000171028	0.000833761	Glyma.12G234800:I1LVB1	37.5
GO:0003700	transcription factor activity, sequence-specific DNA binding	molecular_function	1	0.000508869	0.00180417	Glyma.04G052000:I1JTX5	25
GO:0043565	sequence-specific DNA binding	molecular_function	1	0.000508869	0.00180417	Glyma.04G052000:I1JTX5	25
GO:0003755	peptidyl-prolyl cis-trans isomerase activity	molecular_function	2	0.0012652	0.00379559	Glyma.05G149900:I1K3Q2; Glyma.08G106700:I1KS46	8.82353
GO:0004857	enzyme inhibitor activity	molecular_function	1	0.00455795	0.0104565	Glyma.09G042200:I1L0X1	9.375
GO:0030599	pectinesterase activity	molecular_function	1	0.0121869	0.0198037	Glyma.09G042200:I1L0X1	5.76923
GO:0045330	aspartyl esterase activity	molecular_function	1	0.0121869	0.0198037	Glyma.09G042200:I1L0X1	5.76923
GO:0004364	glutathione transferase activity	molecular_function	1	0.0161391	0.0224794	Glyma.07G139800:I1KK57	5
GO:0005524	ATP binding	molecular_function	3	0.476358	0.488894	Glyma.09G131500:I1L314; Glyma.16G178800:I1MPI1; Glyma.01G238600:I1JAU2	0.852273

## Sheet: Table S5-3
Table S5-3 Gene Ontology functional classification of common DEGs/DAPs with the same expression pattern at gene and protein levels TJA vs THA.
id	term	category	ListHits	P value	P value_adjusted	Gene	Enrichment_score
GO:0044347	cell wall polysaccharide catabolic process	biological_process	1	0	0	Glyma.02G037800:I1JC60	31.4516
GO:0045926	negative regulation of growth	biological_process	1	0	0	Glyma.01G027000:I1J551	31.4516
GO:0010311	lateral root formation	biological_process	2	0	0	Glyma.20G082500:A0A0R0HSU1; Glyma.07G115500:I1KJJ2	31.4516
GO:0015695	organic cation transport	biological_process	1	0	0	Glyma.20G082500:A0A0R0HSU1	31.4516
GO:0015696	ammonium transport	biological_process	1	0	0	Glyma.20G082500:A0A0R0HSU1	31.4516
GO:0019740	nitrogen utilization	biological_process	1	0	0	Glyma.20G082500:A0A0R0HSU1	31.4516
GO:0051258	protein polymerization	biological_process	1	0	0	Glyma.20G082500:A0A0R0HSU1	31.4516
GO:0080181	lateral root branching	biological_process	1	0	0	Glyma.20G082500:A0A0R0HSU1	31.4516
GO:0006855	drug transmembrane transport	biological_process	1	0	0	Glyma.18G063400:K7MQ99	31.4516
GO:0009607	response to biotic stimulus	biological_process	3	1.32758e-05	9.35625e-05	Glyma.02G032300:C6SZA9; Glyma.08G230100:I1KVZ9; Glyma.01G034000:C6SYW1	15.7258
GO:0042545	cell wall modification	biological_process	4	2.92396e-05	0.000180311	Glyma.09G042200:I1L0X1; Glyma.01G068100:I1J676; Glyma.01G066100:A0A0R4J2J3; Glyma.10G009000:I1L7K4	9.67742
GO:0045490	pectin catabolic process	biological_process	4	4.43757e-05	0.0002526	Glyma.09G042200:I1L0X1; Glyma.01G068100:I1J676; Glyma.01G066100:A0A0R4J2J3; Glyma.10G009000:I1L7K4	8.98618
GO:0071555	cell wall organization	biological_process	6	5.19965e-05	0.000285018	Glyma.14G006100:I1M684; Glyma.04G157700:I1JWL1; Glyma.06G036000:K7KSX0; Glyma.06G207300:I1KD49; Glyma.04G143200:I1N1M5; Glyma.19G106600:C6TMX0	5.71848
GO:0030042	actin filament depolymerization	biological_process	2	0.000119816	0.00059109	Glyma.01G218900:C6TB95; Glyma.08G013400:K7KS40	15.7258
GO:0006952	defense response	biological_process	4	0.000172086	0.000821573	Glyma.02G032300:C6SZA9; Glyma.08G230100:I1KVZ9; Glyma.07G115500:I1KJJ2; Glyma.01G034000:C6SYW1	6.98925
GO:0005975	carbohydrate metabolic process	biological_process	6	0.000223867	0.00102194	Glyma.14G006100:I1M684; Glyma.04G157700:I1JWL1; Glyma.06G207300:I1KD49; Glyma.04G143200:I1N1M5; Glyma.08G193500:I1KUU7; Glyma.16G083700:I1MM62	4.60268
GO:0016042	lipid catabolic process	biological_process	4	0.000227865	0.00102194	Glyma.04G022800:I1JT13; Glyma.02G141900:I1JF44; Glyma.07G115500:I1KJJ2; Glyma.03G252600:I1JRU4	6.62139
GO:0006730	one-carbon metabolic process	biological_process	3	0.000258945	0.00112717	Glyma.13G141600:I1LZ62; Glyma.03G133600:K7KES9; Glyma.11G254700:I1LN30	8.57771
GO:0050829	defense response to Gram-negative bacterium	biological_process	2	0.000292739	0.00120348	Glyma.01G068100:I1J676; Glyma.01G066100:A0A0R4J2J3	12.5806
GO:0019510	S-adenosylhomocysteine catabolic process	biological_process	1	0.000995119	0.00320169	Glyma.11G254700:I1LN30	15.7258
GO:0009116	nucleoside metabolic process	biological_process	1	0.00292406	0.00786837	Glyma.06G084200:I1K9C4	10.4839
GO:0006544	glycine metabolic process	biological_process	1	0.00292406	0.00786837	Glyma.08G274400:A0A0R4J3Y9	10.4839
GO:0006563	L-serine metabolic process	biological_process	1	0.00292406	0.00786837	Glyma.08G274400:A0A0R4J3Y9	10.4839
GO:0080001	mucilage extrusion from seed coat	biological_process	1	0.0057283	0.0128453	Glyma.02G037800:I1JC60	7.8629
GO:0006542	glutamine biosynthetic process	biological_process	1	0.0057283	0.0128453	Glyma.02G244000:A0A0R4J2T4	7.8629
GO:0009399	nitrogen fixation	biological_process	1	0.0057283	0.0128453	Glyma.02G244000:A0A0R4J2T4	7.8629
GO:0006556	S-adenosylmethionine biosynthetic process	biological_process	1	0.0057283	0.0128453	Glyma.13G141600:I1LZ62	7.8629
GO:0070370	cellular heat acclimation	biological_process	1	0.009352	0.0182118	Glyma.08G346700:I1KZ20	6.29032
GO:0042546	cell wall biogenesis	biological_process	1	0.009352	0.0182118	Glyma.19G106600:C6TMX0	6.29032
GO:0009860	pollen tube growth	biological_process	2	0.0106029	0.0203081	Glyma.01G068100:I1J676; Glyma.01G066100:A0A0R4J2J3	4.19355
GO:0042744	hydrogen peroxide catabolic process	biological_process	3	0.0107029	0.0203081	Glyma.02G037800:I1JC60; Glyma.20G191800:I1NHR7; Glyma.01G027000:I1J551	3.36982
GO:0000302	response to reactive oxygen species	biological_process	1	0.0137419	0.0242119	Glyma.02G244300:B0M1A7	5.24194
GO:0009816	defense response to bacterium, incompatible interaction	biological_process	1	0.0188472	0.0320619	Glyma.16G178800:I1MPI1	4.49309
GO:0061077	chaperone-mediated protein folding	biological_process	2	0.0237276	0.0399056	Glyma.08G346700:I1KZ20; Glyma.16G178800:I1MPI1	3.14516
GO:0080167	response to karrikin	biological_process	1	0.0246194	0.0404853	Glyma.20G082500:A0A0R0HSU1	3.93145
GO:0006979	response to oxidative stress	biological_process	3	0.0279028	0.0453804	Glyma.02G037800:I1JC60; Glyma.20G191800:I1NHR7; Glyma.01G027000:I1J551	2.55013
GO:0009644	response to high light intensity	biological_process	1	0.0310125	0.0488282	Glyma.18G094600:K7MQU7	3.49462
GO:0035999	tetrahydrofolate interconversion	biological_process	1	0.0310125	0.0488282	Glyma.08G274400:A0A0R4J3Y9	3.49462
GO:0010411	xyloglucan metabolic process	biological_process	1	0.0310125	0.0488282	Glyma.19G106600:C6TMX0	3.49462
GO:0009636	response to toxic substance	biological_process	1	0.0379823	0.0573611	Glyma.03G066800:A0A0R0KKR3	3.14516
GO:0009809	lignin biosynthetic process	biological_process	1	0.0379823	0.0573611	Glyma.10G262400:A0A0R4J4D2	3.14516
GO:0008152	metabolic process	biological_process	1	0.0454871	0.0660009	Glyma.07G082400:I1KIL4	2.85924
GO:0032259	methylation	biological_process	1	0.0454871	0.0660009	Glyma.05G220100:K7KRU5	2.85924
GO:0009734	auxin-activated signaling pathway	biological_process	1	0.0708215	0.0988829	Glyma.15G251500:C6ZQJ7	2.24654
GO:0042542	response to hydrogen peroxide	biological_process	1	0.0708215	0.0988829	Glyma.18G094600:K7MQU7	2.24654
GO:0007275	multicellular organism development	biological_process	1	0.0800859	0.108741	Glyma.01G145900:I1J7Z9	2.09677
GO:0009737	response to abscisic acid	biological_process	1	0.0897043	0.120693	Glyma.20G082500:A0A0R0HSU1	1.96573
GO:0031408	oxylipin biosynthetic process	biological_process	1	0.0996456	0.131675	Glyma.08G189300:A0A0R0IP85	1.85009
GO:0009414	response to water deprivation	biological_process	1	0.120381	0.156284	Glyma.03G066800:A0A0R0KKR3	1.65535
GO:0006508	proteolysis	biological_process	1	0.153216	0.192169	Glyma.13G208000:I1M138	1.42962
GO:0030163	protein catabolic process	biological_process	1	0.153216	0.192169	Glyma.13G208000:I1M138	1.42962
GO:0009408	response to heat	biological_process	2	0.162087	0.201587	Glyma.02G244300:B0M1A7; Glyma.18G094600:K7MQU7	1.42962
GO:0006457	protein folding	biological_process	2	0.219139	0.268038	Glyma.02G244300:B0M1A7; Glyma.06G005100:A0A0R0JF58	1.2334
GO:0055114	oxidation-reduction process	biological_process	1	0.222878	0.268178	Glyma.03G066800:A0A0R0KKR3	1.12327
GO:0009409	response to cold	biological_process	1	0.282657	0.329395	Glyma.03G066800:A0A0R0KKR3	0.953079
GO:0006096	glycolytic process	biological_process	1	0.538458	0.59031	Glyma.12G037400:I1LPX6	0.561636
GO:0009651	response to salt stress	biological_process	1	0.69181	0.747356	Glyma.03G066800:A0A0R0KKR3	0.425022
GO:0005811	lipid particle	cellular_component	1	0	0	Glyma.09G123800:C6TFE2	31.4516
GO:0005576	extracellular region	cellular_component	17	7.57046e-10	5.89699e-09	Glyma.04G022800:I1JT13; Glyma.09G042200:I1L0X1; Glyma.02G037800:I1JC60; Glyma.01G145900:I1J7Z9; Glyma.14G006100:I1M684; Glyma.04G157700:I1JWL1; Glyma.01G068100:I1J676; Glyma.07G225400:I1KMC8; Glyma.01G066100:A0A0R4J2J3; Glyma.10G017300:A0A0R0HT91; Glyma.20G191800:I1NHR7; Glyma.06G036000:K7KSX0; Glyma.06G207300:I1KD49; Glyma.01G027000:I1J551; Glyma.02G016700:A0A0R0KQL0; Glyma.04G143200:I1N1M5; Gly…	5.14113
GO:0005618	cell wall	cellular_component	12	3.12382e-05	0.00018493	Glyma.09G042200:I1L0X1; Glyma.14G006100:I1M684; Glyma.04G157700:I1JWL1; Glyma.15G209200:A0A0R0G3X8; Glyma.10G009000:I1L7K4; Glyma.06G036000:K7KSX0; Glyma.06G207300:I1KD49; Glyma.04G143200:I1N1M5; Glyma.08G193500:I1KUU7; Glyma.09G027300:I1L0I0; Glyma.16G083700:I1MM62; Glyma.19G106600:C6TMX0	3.33999
GO:0090406	pollen tube	cellular_component	2	0.000119816	0.00059109	Glyma.01G068100:I1J676; Glyma.01G066100:A0A0R4J2J3	15.7258
GO:0005884	actin filament	cellular_component	2	0.000292739	0.00120348	Glyma.01G218900:C6TB95; Glyma.08G013400:K7KS40	12.5806
GO:0005782	peroxisomal matrix	cellular_component	1	0.00292406	0.00786837	Glyma.02G244300:B0M1A7	10.4839
GO:0005856	cytoskeleton	cellular_component	2	0.00421092	0.0109336	Glyma.08G032400:I1KPV7; Glyma.01G005900:I1J4G4	5.71848
GO:0031090	organelle membrane	cellular_component	1	0.009352	0.0182118	Glyma.09G123800:C6TFE2	6.29032
GO:0071944	cell periphery	cellular_component	1	0.0137419	0.0242119	Glyma.10G009000:I1L7K4	5.24194
GO:0009505	plant-type cell wall	cellular_component	4	0.0369497	0.0573611	Glyma.02G037800:I1JC60; Glyma.01G068100:I1J676; Glyma.01G066100:A0A0R4J2J3; Glyma.08G193500:I1KUU7	2.13231
GO:0048046	apoplast	cellular_component	5	0.0452447	0.0660009	Glyma.15G209200:A0A0R0G3X8; Glyma.08G193500:I1KUU7; Glyma.09G027300:I1L0I0; Glyma.16G083700:I1MM62; Glyma.19G106600:C6TMX0	1.89468
GO:0005887	integral component of plasma membrane	cellular_component	1	0.0996456	0.131675	Glyma.20G082500:A0A0R0HSU1	1.85009
GO:0005789	endoplasmic reticulum membrane	cellular_component	2	0.110798	0.145115	Glyma.08G346700:I1KZ20; Glyma.05G220100:K7KRU5	1.70009
GO:0005768	endosome	cellular_component	1	0.211029	0.26027	Glyma.05G220100:K7KRU5	1.16487
GO:0005802	trans-Golgi network	cellular_component	1	0.222878	0.268178	Glyma.05G220100:K7KRU5	1.12327
GO:0005737	cytoplasm	cellular_component	12	0.263991	0.312565	Glyma.08G189300:A0A0R0IP85; Glyma.02G244000:A0A0R4J2T4; Glyma.14G063700:C6T1V2; Glyma.01G218900:C6TB95; Glyma.08G013400:K7KS40; Glyma.08G068800:A0A0R0II89; Glyma.08G032400:I1KPV7; Glyma.16G178800:I1MPI1; Glyma.06G110600:I1KA71; Glyma.07G115500:I1KJJ2; Glyma.06G005100:A0A0R0JF58; Glyma.01G005900:I1J4G4	1.11994
GO:0005783	endoplasmic reticulum	cellular_component	3	0.349891	0.401425	Glyma.01G068100:I1J676; Glyma.01G066100:A0A0R4J2J3; Glyma.09G123800:C6TFE2	1.00377
GO:0005773	vacuole	cellular_component	3	0.416535	0.467024	Glyma.01G027000:I1J551; Glyma.08G193500:I1KUU7; Glyma.16G083700:I1MM62	0.916066
GO:0009535	chloroplast thylakoid membrane	cellular_component	1	0.518586	0.572766	Glyma.03G133600:K7KES9	0.582437
GO:0005794	Golgi apparatus	cellular_component	2	0.61227	0.666294	Glyma.01G068100:I1J676; Glyma.01G066100:A0A0R4J2J3	0.64187
GO:0009506	plasmodesma	cellular_component	3	0.726212	0.778836	Glyma.20G082500:A0A0R0HSU1; Glyma.18G063400:K7MQ99; Glyma.08G193500:I1KUU7	0.620756
GO:0016021	integral component of membrane	cellular_component	3	0.745377	0.793639	Glyma.10G009000:I1L7K4; Glyma.18G063400:K7MQ99; Glyma.05G220100:K7KRU5	0.604839
GO:0016020	membrane	cellular_component	3	0.780713	0.825325	Glyma.02G032300:C6SZA9; Glyma.07G115500:I1KJJ2; Glyma.01G034000:C6SYW1	0.575334
GO:0005774	vacuolar membrane	cellular_component	1	0.878794	0.922423	Glyma.05G220100:K7KRU5	0.283348
GO:0005886	plasma membrane	cellular_component	3	0.932974	0.963771	Glyma.20G082500:A0A0R0HSU1; Glyma.18G063400:K7MQ99; Glyma.09G027300:I1L0I0	0.428886
GO:0009570	chloroplast stroma	cellular_component	1	0.943972	0.963771	Glyma.03G133600:K7KES9	0.226271
GO:0005739	mitochondrion	cellular_component	2	0.944235	0.963771	Glyma.12G013100:A0A0R0H093; Glyma.08G274400:A0A0R4J3Y9	0.340017
GO:0009507	chloroplast	cellular_component	5	0.95642	0.969522	Glyma.03G066800:A0A0R0KKR3; Glyma.08G230100:I1KVZ9; Glyma.12G037400:I1LPX6; Glyma.02G141900:I1JF44; Glyma.18G094600:K7MQU7	0.491431
GO:0005634	nucleus	cellular_component	2	0.989666	0.996399	Glyma.08G346700:I1KZ20; Glyma.20G082500:A0A0R0HSU1	0.254669
GO:0005829	cytosol	cellular_component	1	0.999995	0.999995	Glyma.13G141600:I1LZ62	0.0756048
GO:0008970	phosphatidylcholine 1-acylhydrolase activity	molecular_function	1	0	0	Glyma.02G141900:I1JF44	31.4516
GO:0047714	galactolipase activity	molecular_function	1	0	0	Glyma.02G141900:I1JF44	31.4516
GO:0005199	structural constituent of cell wall	molecular_function	1	0	0	Glyma.06G036000:K7KSX0	31.4516
GO:1990137	plant seed peroxidase activity	molecular_function	1	0	0	Glyma.09G123800:C6TFE2	31.4516
GO:0008519	ammonium transmembrane transporter activity	molecular_function	1	0	0	Glyma.20G082500:A0A0R0HSU1	31.4516
GO:0005537	mannose binding	molecular_function	1	0	0	Glyma.02G156800:I1JFJ9	31.4516
GO:0004620	phospholipase activity	molecular_function	1	0	0	Glyma.07G115500:I1KJJ2	31.4516
GO:0047372	acylglycerol lipase activity	molecular_function	1	0	0	Glyma.07G115500:I1KJJ2	31.4516
GO:0004650	polygalacturonase activity	molecular_function	4	2.76827e-08	2.04852e-07	Glyma.14G006100:I1M684; Glyma.04G157700:I1JWL1; Glyma.06G207300:I1KD49; Glyma.04G143200:I1N1M5	25.1613
GO:0030599	pectinesterase activity	molecular_function	4	2.92396e-05	0.000180311	Glyma.09G042200:I1L0X1; Glyma.01G068100:I1J676; Glyma.01G066100:A0A0R4J2J3; Glyma.10G009000:I1L7K4	9.67742
GO:0045330	aspartyl esterase activity	molecular_function	4	2.92396e-05	0.000180311	Glyma.09G042200:I1L0X1; Glyma.01G068100:I1J676; Glyma.01G066100:A0A0R4J2J3; Glyma.10G009000:I1L7K4	9.67742
GO:0004857	enzyme inhibitor activity	molecular_function	3	5.90387e-05	0.000312062	Glyma.09G042200:I1L0X1; Glyma.10G017300:A0A0R0HT91; Glyma.02G016700:A0A0R0KQL0	11.7944
GO:0015066	alpha-amylase inhibitor activity	molecular_function	1	0.000995119	0.00320169	Glyma.08G235400:I1KW54	15.7258
GO:0004806	triglyceride lipase activity	molecular_function	1	0.000995119	0.00320169	Glyma.02G141900:I1JF44	15.7258
GO:0045551	cinnamyl-alcohol dehydrogenase activity	molecular_function	1	0.000995119	0.00320169	Glyma.10G262400:A0A0R4J4D2	15.7258
GO:0052747	sinapyl alcohol dehydrogenase activity	molecular_function	1	0.000995119	0.00320169	Glyma.10G262400:A0A0R4J4D2	15.7258
GO:0046029	mannitol dehydrogenase activity	molecular_function	1	0.000995119	0.00320169	Glyma.01G020900:C6THI3	15.7258
GO:0045431	flavonol synthase activity	molecular_function	1	0.000995119	0.00320169	Glyma.06G110600:I1KA71	15.7258
GO:0045486	naringenin 3-dioxygenase activity	molecular_function	1	0.000995119	0.00320169	Glyma.06G110600:I1KA71	15.7258
GO:0004013	adenosylhomocysteinase activity	molecular_function	1	0.000995119	0.00320169	Glyma.11G254700:I1LN30	15.7258
GO:0016614	oxidoreductase activity, acting on CH-OH group of donors	molecular_function	1	0.000995119	0.00320169	Glyma.09G027300:I1L0I0	15.7258
GO:0004867	serine-type endopeptidase inhibitor activity	molecular_function	2	0.00224381	0.00691842	Glyma.08G342000:I1KYX1; Glyma.08G235400:I1KW54	6.98925
GO:0004565	beta-galactosidase activity	molecular_function	2	0.00224381	0.00691842	Glyma.08G193500:I1KUU7; Glyma.16G083700:I1MM62	6.98925
GO:0004031	aldehyde oxidase activity	molecular_function	1	0.00292406	0.00786837	Glyma.01G145900:I1J7Z9	10.4839
GO:0004372	glycine hydroxymethyltransferase activity	molecular_function	1	0.00292406	0.00786837	Glyma.08G274400:A0A0R4J3Y9	10.4839
GO:0031418	L-ascorbic acid binding	molecular_function	1	0.00292406	0.00786837	Glyma.06G110600:I1KA71	10.4839
GO:0045735	nutrient reservoir activity	molecular_function	2	0.00313311	0.00828035	Glyma.13G208000:I1M138; Glyma.06G084200:I1K9C4	6.29032
GO:0004033	aldo-keto reductase (NADP) activity	molecular_function	1	0.0057283	0.0128453	Glyma.03G066800:A0A0R0KKR3	7.8629
GO:0016229	steroid dehydrogenase activity	molecular_function	1	0.0057283	0.0128453	Glyma.03G066800:A0A0R0KKR3	7.8629
GO:0070401	NADP+ binding	molecular_function	1	0.0057283	0.0128453	Glyma.03G066800:A0A0R0KKR3	7.8629
GO:0004356	glutamate-ammonia ligase activity	molecular_function	1	0.0057283	0.0128453	Glyma.02G244000:A0A0R4J2T4	7.8629
GO:0004478	methionine adenosyltransferase activity	molecular_function	1	0.0057283	0.0128453	Glyma.13G141600:I1LZ62	7.8629
GO:0016788	hydrolase activity, acting on ester bonds	molecular_function	2	0.00867691	0.0182118	Glyma.04G022800:I1JT13; Glyma.03G252600:I1JRU4	4.49309
GO:0008106	alcohol dehydrogenase (NADP+) activity	molecular_function	1	0.009352	0.0182118	Glyma.03G066800:A0A0R0KKR3	6.29032
GO:0005528	FK506 binding	molecular_function	1	0.009352	0.0182118	Glyma.08G346700:I1KZ20	6.29032
GO:0003824	catalytic activity	molecular_function	1	0.009352	0.0182118	Glyma.06G084200:I1K9C4	6.29032
GO:0042626	ATPase activity, coupled to transmembrane movement of substances	molecular_function	1	0.009352	0.0182118	Glyma.18G063400:K7MQ99	6.29032
GO:0004089	carbonate dehydratase activity	molecular_function	1	0.009352	0.0182118	Glyma.03G133600:K7KES9	6.29032
GO:0016762	xyloglucan:xyloglucosyl transferase activity	molecular_function	1	0.009352	0.0182118	Glyma.19G106600:C6TMX0	6.29032
GO:0004601	peroxidase activity	molecular_function	3	0.0136616	0.0242119	Glyma.02G037800:I1JC60; Glyma.20G191800:I1NHR7; Glyma.01G027000:I1J551	3.14516
GO:0016702	oxidoreductase activity, acting on single donors with incorporation of molecular oxygen, incorporation of two atoms of oxygen	molecular_function	1	0.0137419	0.0242119	Glyma.08G189300:A0A0R0IP85	5.24194
GO:0046910	pectinesterase inhibitor activity	molecular_function	1	0.0137419	0.0242119	Glyma.10G009000:I1L7K4	5.24194
GO:0004553	hydrolase activity, hydrolyzing O-glycosyl compounds	molecular_function	1	0.0137419	0.0242119	Glyma.19G106600:C6TMX0	5.24194
GO:0003755	peptidyl-prolyl cis-trans isomerase activity	molecular_function	2	0.0151446	0.0263694	Glyma.08G346700:I1KZ20; Glyma.06G005100:A0A0R0JF58	3.70019
GO:0004332	fructose-bisphosphate aldolase activity	molecular_function	1	0.0188472	0.0320619	Glyma.12G037400:I1LPX6	4.49309
GO:0009044	xylan 1,4-beta-xylosidase activity	molecular_function	1	0.0246194	0.0404853	Glyma.20G191800:I1NHR7	3.93145
GO:0052689	carboxylic ester hydrolase activity	molecular_function	1	0.0379823	0.0573611	Glyma.07G082400:I1KIL4	3.14516
GO:0020037	heme binding	molecular_function	3	0.0389421	0.0582165	Glyma.02G037800:I1JC60; Glyma.20G191800:I1NHR7; Glyma.01G027000:I1J551	2.30134
GO:0030246	carbohydrate binding	molecular_function	2	0.0473029	0.0679692	Glyma.08G193500:I1KUU7; Glyma.16G083700:I1MM62	2.41935
GO:0004190	aspartic-type endopeptidase activity	molecular_function	1	0.0534869	0.0761159	Glyma.13G208000:I1M138	2.62097
GO:0004364	glutathione transferase activity	molecular_function	1	0.0800859	0.108741	Glyma.15G251500:C6ZQJ7	2.09677
GO:0008757	S-adenosylmethionine-dependent methyltransferase activity	molecular_function	1	0.0800859	0.108741	Glyma.05G220100:K7KRU5	2.09677
GO:0042802	identical protein binding	molecular_function	1	0.13112	0.168745	Glyma.02G244000:A0A0R4J2T4	1.57258
GO:0050660	flavin adenine dinucleotide binding	molecular_function	1	0.142073	0.181265	Glyma.09G027300:I1L0I0	1.4977
GO:0008270	zinc ion binding	molecular_function	3	0.226922	0.270842	Glyma.10G262400:A0A0R4J4D2; Glyma.01G020900:C6THI3; Glyma.03G133600:K7KES9	1.22539
GO:0030170	pyridoxal phosphate binding	molecular_function	1	0.270676	0.317937	Glyma.08G274400:A0A0R4J3Y9	0.982863
GO:0046872	metal ion binding	molecular_function	7	0.314304	0.363414	Glyma.02G037800:I1JC60; Glyma.08G189300:A0A0R0IP85; Glyma.20G191800:I1NHR7; Glyma.13G141600:I1LZ62; Glyma.01G027000:I1J551; Glyma.09G123800:C6TFE2; Glyma.06G110600:I1KA71	1.08454
GO:0051287	NAD binding	molecular_function	1	0.377209	0.429438	Glyma.11G254700:I1LN30	0.767113
GO:0016491	oxidoreductase activity	molecular_function	1	0.388733	0.439179	Glyma.07G225400:I1KMC8	0.748848
GO:0005507	copper ion binding	molecular_function	1	0.508445	0.565789	Glyma.07G225400:I1KMC8	0.593427
GO:0005524	ATP binding	molecular_function	4	0.937892	0.963771	Glyma.02G244000:A0A0R4J2T4; Glyma.13G141600:I1LZ62; Glyma.16G178800:I1MPI1; Glyma.18G063400:K7MQ99	0.47654
