# Supplementary material for: Integrated transcriptome and proteome analysis reveals molecular responses of soybean anther under high-temperature stress
Source: Front Plant Sci. 2023 Jun 14;14:1187922. doi: 10.3389/fpls.2023.1187922 (PMC10303809; doi:10.3389/fpls.2023.1187922)
Supplement: Supplementary file 7 [file Table_6.xlsx]

## Sheet: Table S6-1
Table S6-1 Gene Ontology functional classification of common DEGs/DAPs with the opposite expression pattern at gene and protein levels between TJA vs CJA.
id	term	category	ListHits	P value	P value_adjusted	Gene	Enrichment_score
GO:0008646	high-affinity hexose transport	biological_process	1	0	0	Glyma.09G284200:I1L798	1950
GO:0046323	glucose import	biological_process	1	0	0	Glyma.09G284200:I1L798	1950
GO:0071333	cellular response to glucose stimulus	biological_process	1	0	0	Glyma.09G284200:I1L798	1950
GO:0005886	plasma membrane	cellular_component	1	0	0	Glyma.09G284200:I1L798	8.86
GO:0005887	integral component of plasma membrane	cellular_component	1	0	0	Glyma.09G284200:I1L798	114.71
GO:0005354	galactose transmembrane transporter activity	molecular_function	1	0	0	Glyma.09G284200:I1L798	1950
GO:0009679	hexose:proton symporter activity	molecular_function	1	0	0	Glyma.09G284200:I1L798	1950
GO:0015578	mannose transmembrane transporter activity	molecular_function	1	0	0	Glyma.09G284200:I1L798	1950
GO:0055055	D-glucose:proton symporter activity	molecular_function	1	0	0	Glyma.09G284200:I1L798	1950

## Sheet: Table S6-2
Table S6-2 Gene Ontology functional classification of common DEGs/DAPs with the opposite expression pattern at gene and protein levels between THA vs CHA.
id	term	category	ListHits	P value	P value_adjusted	Gene	Enrichment_score
GO:0061077	chaperone-mediated protein folding	biological_process	4	3.8091e-06	7.42775e-05	Glyma.09G131500:I1L314; Glyma.16G178800:I1MPI1; Glyma.05G149900:I1K3Q2; Glyma.08G106700:I1KS46	15
GO:0070370	cellular heat acclimation	biological_process	2	2.06995e-05	0.00020182	Glyma.05G149900:I1K3Q2; Glyma.08G106700:I1KS46	30
GO:0009816	defense response to bacterium, incompatible interaction	biological_process	2	7.11708e-05	0.000555132	Glyma.09G131500:I1L314; Glyma.16G178800:I1MPI1	21.4286
GO:0009739	response to gibberellin	biological_process	1	0.000171028	0.000833761	Glyma.07G139800:I1KK57	37.5
GO:0009407	toxin catabolic process	biological_process	1	0.00100938	0.0032805	Glyma.07G139800:I1KK57	18.75
GO:0010038	response to metal ion	biological_process	1	0.00166851	0.00464799	Glyma.07G139800:I1KK57	15
GO:0009408	response to heat	biological_process	3	0.00234892	0.00605048	Glyma.02G244300:B0M1A7; Glyma.07G139800:I1KK57; Glyma.01G238600:I1JAU2	5.11364
GO:0000302	response to reactive oxygen species	biological_process	1	0.00248225	0.00605048	Glyma.02G244300:B0M1A7	12.5
GO:0009644	response to high light intensity	biological_process	1	0.00581228	0.0125933	Glyma.01G238600:I1JAU2	8.33333
GO:0042545	cell wall modification	biological_process	1	0.0121869	0.0198037	Glyma.09G042200:I1L0X1	5.76923
GO:0009733	response to auxin	biological_process	1	0.0121869	0.0198037	Glyma.07G139800:I1KK57	5.76923
GO:0045490	pectin catabolic process	biological_process	1	0.0141021	0.0203697	Glyma.09G042200:I1L0X1	5.35714
GO:0006749	glutathione metabolic process	biological_process	1	0.0141021	0.0203697	Glyma.07G139800:I1KK57	5.35714
GO:0042542	response to hydrogen peroxide	biological_process	1	0.0141021	0.0203697	Glyma.01G238600:I1JAU2	5.35714
GO:0009737	response to abscisic acid	biological_process	1	0.0182945	0.0246029	Glyma.07G139800:I1KK57	4.6875
GO:0009611	response to wounding	biological_process	1	0.0307357	0.0399565	Glyma.20G205800:C6T3N0	3.57143
GO:0006351	transcription, DNA-templated	biological_process	1	0.0816603	0.102734	Glyma.04G052000:I1JTX5	2.08333
GO:0009735	response to cytokinin	biological_process	1	0.102102	0.124437	Glyma.07G139800:I1KK57	1.82927
GO:0006457	protein folding	biological_process	1	0.146569	0.173218	Glyma.02G244300:B0M1A7	1.47059
GO:0005737	cytoplasm	cellular_component	15	4.56584e-07	1.78068e-05	Glyma.13G176000:A0A0R0GPZ3; Glyma.13G176300:A0A0R4J4X6; Glyma.09G131500:I1L314; Glyma.07G200300:C6T2N6; Glyma.07G139800:I1KK57; Glyma.17G224900:P05477; Glyma.08G068800:A0A0R0II89; Glyma.07G200700:A0A0R0J5K1; Glyma.08G068700:C6T5U3; Glyma.08G069000:P02519; Glyma.04G054400:I1JU00; Glyma.16G178800:I1MPI1; Glyma.14G099900:I1M965; Glyma.06G157800:A0A0R4J3J4; Glyma.20G015900:I1ND86	3.33828
GO:0005782	peroxisomal matrix	cellular_component	1	0.000508869	0.00180417	Glyma.02G244300:B0M1A7	25
GO:0005788	endoplasmic reticulum lumen	cellular_component	2	0.00738757	0.0151639	Glyma.19G011400:Q39819; Glyma.16G206200:A0A0R4J5L7	4.83871
GO:0005789	endoplasmic reticulum membrane	cellular_component	2	0.0121104	0.0198037	Glyma.05G149900:I1K3Q2; Glyma.08G106700:I1KS46	4.05405
GO:0005773	vacuole	cellular_component	2	0.154797	0.177562	Glyma.05G149900:I1K3Q2; Glyma.08G106700:I1KS46	1.45631
GO:0005576	extracellular region	cellular_component	1	0.408005	0.454634	Glyma.09G042200:I1L0X1	0.721154
GO:0005634	nucleus	cellular_component	3	0.422681	0.457904	Glyma.04G052000:I1JTX5; Glyma.05G149900:I1K3Q2; Glyma.08G106700:I1KS46	0.910931
GO:0005618	cell wall	cellular_component	1	0.450484	0.474834	Glyma.09G042200:I1L0X1	0.663717
GO:0005739	mitochondrion	cellular_component	1	0.722989	0.722989	Glyma.12G013100:A0A0R0H093	0.405405
GO:0005528	FK506 binding	molecular_function	2	2.06995e-05	0.00020182	Glyma.05G149900:I1K3Q2; Glyma.08G106700:I1KS46	30
GO:0004867	serine-type endopeptidase inhibitor activity	molecular_function	2	0.000167799	0.000833761	Glyma.20G205800:C6T3N0; Glyma.12G234800:I1LVB1	16.6667
GO:0015066	alpha-amylase inhibitor activity	molecular_function	1	0.000171028	0.000833761	Glyma.12G234800:I1LVB1	37.5
GO:0003700	transcription factor activity, sequence-specific DNA binding	molecular_function	1	0.000508869	0.00180417	Glyma.04G052000:I1JTX5	25
GO:0043565	sequence-specific DNA binding	molecular_function	1	0.000508869	0.00180417	Glyma.04G052000:I1JTX5	25
GO:0003755	peptidyl-prolyl cis-trans isomerase activity	molecular_function	2	0.0012652	0.00379559	Glyma.05G149900:I1K3Q2; Glyma.08G106700:I1KS46	8.82353
GO:0004857	enzyme inhibitor activity	molecular_function	1	0.00455795	0.0104565	Glyma.09G042200:I1L0X1	9.375
GO:0030599	pectinesterase activity	molecular_function	1	0.0121869	0.0198037	Glyma.09G042200:I1L0X1	5.76923
GO:0045330	aspartyl esterase activity	molecular_function	1	0.0121869	0.0198037	Glyma.09G042200:I1L0X1	5.76923
GO:0004364	glutathione transferase activity	molecular_function	1	0.0161391	0.0224794	Glyma.07G139800:I1KK57	5
GO:0005524	ATP binding	molecular_function	3	0.476358	0.488894	Glyma.09G131500:I1L314; Glyma.16G178800:I1MPI1; Glyma.01G238600:I1JAU2	0.852273

## Sheet: Table S6-3
Table S6-3 Gene Ontology functional classification of common DEGs/DAPs with the opposite expression pattern at gene and protein levels between TJA vs THA.
id	term	category	ListHits	P value	P value_adjusted	Gene	Enrichment_score
GO:0015695	organic cation transport	biological_process	1	0	0	Glyma.20G082500:A0A0R0HSU1	195
GO:0015696	ammonium transport	biological_process	1	0	0	Glyma.20G082500:A0A0R0HSU1	195
GO:0019740	nitrogen utilization	biological_process	1	0	0	Glyma.20G082500:A0A0R0HSU1	195
GO:0051258	protein polymerization	biological_process	1	0	0	Glyma.20G082500:A0A0R0HSU1	195
GO:0080181	lateral root branching	biological_process	1	0	0	Glyma.20G082500:A0A0R0HSU1	195
GO:0010311	lateral root formation	biological_process	1	2.36808e-05	9.47231e-05	Glyma.20G082500:A0A0R0HSU1	97.5
GO:0019510	S-adenosylhomocysteine catabolic process	biological_process	1	2.36808e-05	9.47231e-05	Glyma.11G254700:I1LN30	97.5
GO:0006542	glutamine biosynthetic process	biological_process	1	0.000141308	0.000414503	Glyma.02G244000:A0A0R4J2T4	48.75
GO:0009399	nitrogen fixation	biological_process	1	0.000141308	0.000414503	Glyma.02G244000:A0A0R4J2T4	48.75
GO:0042546	cell wall biogenesis	biological_process	1	0.000234868	0.000607894	Glyma.19G106600:C6TMX0	39
GO:0000302	response to reactive oxygen species	biological_process	1	0.000351337	0.000772942	Glyma.02G244300:B0M1A7	32.5
GO:0009607	response to biotic stimulus	biological_process	1	0.000351337	0.000772942	Glyma.01G034000:C6SYW1	32.5
GO:0080167	response to karrikin	biological_process	1	0.000652243	0.0013666	Glyma.20G082500:A0A0R0HSU1	24.375
GO:0010411	xyloglucan metabolic process	biological_process	1	0.000836302	0.0016726	Glyma.19G106600:C6TMX0	21.6667
GO:0006730	one-carbon metabolic process	biological_process	1	0.00127069	0.00243089	Glyma.11G254700:I1LN30	17.7273
GO:0009734	auxin-activated signaling pathway	biological_process	1	0.00208519	0.00366994	Glyma.15G251500:C6ZQJ7	13.9286
GO:0009737	response to abscisic acid	biological_process	1	0.00273466	0.00445649	Glyma.20G082500:A0A0R0HSU1	12.1875
GO:0006952	defense response	biological_process	1	0.00346762	0.00526121	Glyma.01G034000:C6SYW1	10.8333
GO:0016042	lipid catabolic process	biological_process	1	0.00386496	0.0056686	Glyma.03G252600:I1JRU4	10.2632
GO:0071555	cell wall organization	biological_process	1	0.0114842	0.0157907	Glyma.19G106600:C6TMX0	5.90909
GO:0009408	response to heat	biological_process	1	0.0199638	0.0258355	Glyma.02G244300:B0M1A7	4.43182
GO:0006457	protein folding	biological_process	1	0.0263947	0.0331819	Glyma.02G244300:B0M1A7	3.82353
GO:0005782	peroxisomal matrix	cellular_component	1	7.08478e-05	0.000259775	Glyma.02G244300:B0M1A7	65
GO:0005887	integral component of plasma membrane	cellular_component	1	0.00309079	0.00485696	Glyma.20G082500:A0A0R0HSU1	11.4706
GO:0048046	apoplast	cellular_component	1	0.064522	0.0788602	Glyma.19G106600:C6TMX0	2.3494
GO:0005576	extracellular region	cellular_component	1	0.0958613	0.113997	Glyma.03G252600:I1JRU4	1.875
GO:0005618	cell wall	cellular_component	1	0.110494	0.12794	Glyma.19G106600:C6TMX0	1.72566
GO:0009506	plasmodesma	cellular_component	1	0.180051	0.203134	Glyma.20G082500:A0A0R0HSU1	1.28289
GO:0016020	membrane	cellular_component	1	0.202919	0.223211	Glyma.01G034000:C6SYW1	1.18902
GO:0005886	plasma membrane	cellular_component	1	0.313798	0.336759	Glyma.20G082500:A0A0R0HSU1	0.886364
GO:0005634	nucleus	cellular_component	1	0.367677	0.385185	Glyma.20G082500:A0A0R0HSU1	0.789474
GO:0005737	cytoplasm	cellular_component	1	0.537196	0.537196	Glyma.02G244000:A0A0R4J2T4	0.578635
GO:0008519	ammonium transmembrane transporter activity	molecular_function	1	0	0	Glyma.20G082500:A0A0R0HSU1	195
GO:0004867	serine-type endopeptidase inhibitor activity	molecular_function	2	8.03779e-06	5.05232e-05	Glyma.08G342000:I1KYX1; Glyma.08G235400:I1KW54	43.3333
GO:0015066	alpha-amylase inhibitor activity	molecular_function	1	2.36808e-05	9.47231e-05	Glyma.08G235400:I1KW54	97.5
GO:0004013	adenosylhomocysteinase activity	molecular_function	1	2.36808e-05	9.47231e-05	Glyma.11G254700:I1LN30	97.5
GO:0004356	glutamate-ammonia ligase activity	molecular_function	1	0.000141308	0.000414503	Glyma.02G244000:A0A0R4J2T4	48.75
GO:0016762	xyloglucan:xyloglucosyl transferase activity	molecular_function	1	0.000234868	0.000607894	Glyma.19G106600:C6TMX0	39
GO:0004553	hydrolase activity, hydrolyzing O-glycosyl compounds	molecular_function	1	0.000351337	0.000772942	Glyma.19G106600:C6TMX0	32.5
GO:0016788	hydrolase activity, acting on ester bonds	molecular_function	1	0.00208519	0.00366994	Glyma.03G252600:I1JRU4	13.9286
GO:0004364	glutathione transferase activity	molecular_function	1	0.0023994	0.00406053	Glyma.15G251500:C6ZQJ7	13
GO:0042802	identical protein binding	molecular_function	1	0.00428263	0.00607857	Glyma.02G244000:A0A0R4J2T4	9.75
GO:0051287	NAD binding	molecular_function	1	0.0174479	0.0232639	Glyma.11G254700:I1LN30	4.7561
GO:0005524	ATP binding	molecular_function	1	0.40117	0.410499	Glyma.02G244000:A0A0R4J2T4	0.738636
