# Supplementary material for: Integrated transcriptome and proteome analysis reveals molecular responses of soybean anther under high-temperature stress
Source: Front Plant Sci. 2023 Jun 14;14:1187922. doi: 10.3389/fpls.2023.1187922 (PMC10303809; doi:10.3389/fpls.2023.1187922)
Supplement: Supplementary file 8 [file Table_7.xlsx]

## Sheet: Table S7-1
Table S7-1 KEGG annotation analysis of DEGs/DAPs with the same expression pattern at gene and protein levels between TJA vs CJA.
id	term	ListHits	P value	P value_adjusted	Gene	Enrichment_score
ko00480	Glutathione metabolism	1	0	0	Glyma.15G251500:C6ZQJ7	33.7222
ko00980	Metabolism of xenobiotics by cytochrome P450	1	0	0	Glyma.15G251500:C6ZQJ7	101.167
ko00982	Drug metabolism - cytochrome P450	1	0	0	Glyma.15G251500:C6ZQJ7	101.167
ko00983	Drug metabolism - other enzymes	1	0	0	Glyma.15G251500:C6ZQJ7	67.4444

## Sheet: Table S7-2
Table S7-2 KEGG annotation analysis of DEGs/DAPs with the same expression pattern at gene and protein levels between THA vs CHA.
id	term	ListHits	P value	P value_adjusted	Gene	Enrichment_score
ko04141	Protein processing in endoplasmic reticulum	17	3.51581e-18	3.16423e-17	Glyma.08G068700:C6T5U3; Glyma.19G011400:Q39819; Glyma.08G068800:A0A0R0II89; Glyma.07G200700:A0A0R0J5K1; Glyma.14G099900:I1M965; Glyma.08G069000:P02519; Glyma.07G200300:C6T2N6; Glyma.02G244300:B0M1A7; Glyma.13G176300:A0A0R4J4X6; Glyma.12G013100:A0A0R0H093; Glyma.20G015900:I1ND86; Glyma.13G176000:A0A0R0GPZ3; Glyma.06G157800:A0A0R4J3J4; Glyma.16G206200:A0A0R4J5L7; Glyma.17G224900:P05477; Glyma.16G17…	9.73491
ko04151	PI3K-Akt signaling pathway	2	0.00698475	0.0314314	Glyma.16G178800:I1MPI1; Glyma.09G131500:I1L314	4.856
ko00980	Metabolism of xenobiotics by cytochrome P450	1	0.0154227	0.0347011	Glyma.07G139800:I1KK57	5.05833
ko00982	Drug metabolism - cytochrome P450	1	0.0154227	0.0347011	Glyma.07G139800:I1KK57	5.05833
ko04217	Necroptosis	2	0.0193057	0.0347503	Glyma.16G178800:I1MPI1; Glyma.09G131500:I1L314	3.37222
ko00983	Drug metabolism - other enzymes	1	0.0336974	0.0433253	Glyma.07G139800:I1KK57	3.37222
ko04530	Tight junction	1	0.0336974	0.0433253	Glyma.01G238600:I1JAU2	3.37222
ko00040	Pentose and glucuronate interconversions	1	0.0851751	0.095822	Glyma.09G042200:I1L0X1	2.02333
ko00480	Glutathione metabolism	1	0.11636	0.11636	Glyma.07G139800:I1KK57	1.68611

## Sheet: Table S7-3
Table S7-3 KEGG annotation analysis of DEGs/DAPs with the same expression pattern at gene and protein levels between TJA vs THA.
id	term	ListHits	P value	P value_adjusted	Gene	Enrichment_score
ko00073	Cutin, suberine and wax biosynthesis	1	0	0	Glyma.09G123800:C6TFE2	37.9375
ko00040	Pentose and glucuronate interconversions	8	1.81644e-08	2.72465e-07	Glyma.04G143200:I1N1M5; Glyma.06G207300:I1KD49; Glyma.14G006100:I1M684; Glyma.10G009000:I1L7K4; Glyma.09G042200:I1L0X1; Glyma.04G157700:I1JWL1; Glyma.01G066100:A0A0R4J2J3; Glyma.01G068100:I1J676	10.1167
ko04810	Regulation of actin cytoskeleton	4	2.11969e-06	2.11969e-05	Glyma.01G218900:C6TB95; Glyma.08G032400:I1KPV7; Glyma.01G005900:I1J4G4; Glyma.08G013400:K7KS40	15.175
ko04015	Rap1 signaling pathway	2	0.00016081	0.00120608	Glyma.08G032400:I1KPV7; Glyma.01G005900:I1J4G4	15.175
ko04013	MAPK signaling pathway - fly	2	0.00176291	0.0105775	Glyma.08G032400:I1KPV7; Glyma.01G005900:I1J4G4	7.5875
ko00910	Nitrogen metabolism	2	0.00238065	0.0119032	Glyma.02G244000:A0A0R4J2T4; Glyma.03G133600:K7KES9	6.89773
ko00940	Phenylpropanoid biosynthesis	3	0.0142564	0.0512422	Glyma.01G020900:C6THI3; Glyma.20G191800:I1NHR7; Glyma.10G262400:A0A0R4J4D2	3.07601
ko00941	Flavonoid biosynthesis	1	0.0170764	0.0512422	Glyma.06G110600:I1KA71	4.74219
ko00670	One carbon pool by folate	1	0.0170764	0.0512422	Glyma.08G274400:A0A0R4J3Y9	4.74219
ko04141	Protein processing in endoplasmic reticulum	6	0.0170807	0.0512422	Glyma.08G068800:A0A0R0II89; Glyma.02G244300:B0M1A7; Glyma.12G013100:A0A0R0H093; Glyma.18G094600:K7MQU7; Glyma.16G178800:I1MPI1; Glyma.14G063700:C6T1V2	2.14741
ko00591	Linoleic acid metabolism	1	0.0215963	0.0539909	Glyma.08G189300:A0A0R0IP85	4.21528
ko00460	Cyanoamino acid metabolism	1	0.0215963	0.0539909	Glyma.08G274400:A0A0R4J3Y9	4.21528
ko02020	Two-component system	1	0.0319267	0.073677	Glyma.02G244000:A0A0R4J2T4	3.44886
ko00980	Metabolism of xenobiotics by cytochrome P450	1	0.0376886	0.0753771	Glyma.15G251500:C6ZQJ7	3.16146
ko00982	Drug metabolism - cytochrome P450	1	0.0376886	0.0753771	Glyma.15G251500:C6ZQJ7	3.16146
ko04217	Necroptosis	2	0.0658757	0.123517	Glyma.02G244000:A0A0R4J2T4; Glyma.16G178800:I1MPI1	2.10764
ko00983	Drug metabolism - other enzymes	1	0.0792226	0.139805	Glyma.15G251500:C6ZQJ7	2.10764
ko00680	Methane metabolism	2	0.0849321	0.141553	Glyma.12G037400:I1LPX6; Glyma.08G274400:A0A0R4J3Y9	1.89688
ko00220	Arginine biosynthesis	1	0.0952441	0.1429	Glyma.02G244000:A0A0R4J2T4	1.89688
ko00630	Glyoxylate and dicarboxylate metabolism	2	0.0952669	0.1429	Glyma.02G244000:A0A0R4J2T4; Glyma.08G274400:A0A0R4J3Y9	1.80655
ko00270	Cysteine and methionine metabolism	2	0.106104	0.151578	Glyma.13G141600:I1LZ62; Glyma.11G254700:I1LN30	1.72443
ko04151	PI3K-Akt signaling pathway	1	0.138752	0.189207	Glyma.16G178800:I1MPI1	1.5175
ko00053	Ascorbate and aldarate metabolism	1	0.166642	0.217359	Glyma.07G225400:I1KMC8	1.35491
ko00250	Alanine, aspartate and glutamate metabolism	1	0.176157	0.220197	Glyma.02G244000:A0A0R4J2T4	1.30819
ko00030	Pentose phosphate pathway	1	0.205204	0.246245	Glyma.12G037400:I1LPX6	1.18555
ko00051	Fructose and mannose metabolism	1	0.215018	0.248098	Glyma.12G037400:I1LPX6	1.14962
ko00260	Glycine, serine and threonine metabolism	1	0.224882	0.249868	Glyma.08G274400:A0A0R4J3Y9	1.11581
ko00480	Glutathione metabolism	1	0.244721	0.262202	Glyma.15G251500:C6ZQJ7	1.05382
ko00710	Carbon fixation in photosynthetic organisms	1	0.383195	0.396409	Glyma.12G037400:I1LPX6	0.75875
ko00010	Glycolysis / Gluconeogenesis	1	0.712938	0.712938	Glyma.12G037400:I1LPX6	0.412364
